# Supplementary material for: Ocean-bottom and surface seismometers reveal continuous glacial tremor and slip
Source: Nat Commun. 2021 Jun 24;12:3929. doi: 10.1038/s41467-021-24142-4 (PMC8225613; doi:10.1038/s41467-021-24142-4)
Supplement: Supplementary file 4 — Dataset 6 [file 41467_2021_24142_MOESM4_ESM.zip]

Archive with 17 entries (14 files):
- code/
- code/DSC_2689_03.JPG
- __MACOSX/
- __MACOSX/code/
- __MACOSX/code/._DSC_2689_03.JPG
- code/.DS_Store
- __MACOSX/code/._.DS_Store
- code/DSC_2691_05.JPG
- __MACOSX/code/._DSC_2691_05.JPG
- code/readme.txt
- __MACOSX/code/._readme.txt
- code/iprocessing.m
- __MACOSX/code/._iprocessing.m
- code/DSC_2690_04.JPG
- __MACOSX/code/._DSC_2690_04.JPG
- code/iprocessing.eps
- __MACOSX/code/._iprocessing.eps
