# Supplementary material for: Ocean-bottom and surface seismometers reveal continuous glacial tremor and slip
Source: Nat Commun. 2021 Jun 24;12:3929. doi: 10.1038/s41467-021-24142-4 (PMC8225613; doi:10.1038/s41467-021-24142-4)
Supplement: Supplementary file 4 — Dataset 6 [file 41467_2021_24142_MOESM4_ESM.zip › code/readme.txt]

Content:
	source code [iprocessing.m]
	A real dataset to demo the code
	README.txt

System requirements:
	Windows or Mac Operating System with Matlab (R2018b or higher)
	Tested on 64-bit MacOS Mojave, Matlab version R2018b
	No need for non-standard hardware

Installation guide:
	Please see: https://www.mathworks.com/help/install/install-products.html
	Typical install time: ~30 minutes

Demo:
	This code can be used for extracting differences between time-lapse images through a subtraction of the corresponding greyscale intensity. Matlab should be used for running the code within the same folder as the images. Example data (a sequence of time-lapse images in .jpg) and expected output (image differences in .eps) are provided. Expected run time for demo on a "normal" desktop computer is ~15~30 seconds. 

Instructions for use:
	Other instructions are included within the code as comments. To run the code on your data, please, substitute the images and adjust the number of required plots accordingly.
