# Supplementary material for: Ocean-bottom and surface seismometers reveal continuous glacial tremor and slip
Source: Nat Commun. 2021 Jun 24;12:3929. doi: 10.1038/s41467-021-24142-4 (PMC8225613; doi:10.1038/s41467-021-24142-4)
Supplement: Supplementary file 4 — Dataset 6 [file 41467_2021_24142_MOESM4_ESM.zip › code/iprocessing.m]

close all, clear all

%read images
I_03 = imread('DSC_2689_03.JPG');
I_04 = imread('DSC_2690_04.JPG');
I_05 = imread('DSC_2691_05.JPG');

% crop image
imgCrop.status = 1;

% selected rectangular area
imgCrop.rect = [0    1500    5500   2500];

I_03 = imcrop(I_03,imgCrop.rect); %>> image crop
I_04 = imcrop(I_04,imgCrop.rect); %>> image crop
I_05 = imcrop(I_05,imgCrop.rect); %>> image crop

% substract cropped images
Ic_diff34 = rgb2gray(I_04) - rgb2gray(I_03);
Ic_diff45 = rgb2gray(I_05) - rgb2gray(I_04);

%% Plotting
F = 17;

figure

% show cropped original images

subplot(2,3,1)
image(I_03)
axis image off
title('03:00','FontSize', F)
axis('square')

subplot(2,3,2)
image(I_04)
axis image off
title('04:00','FontSize', F)
axis('square')

subplot(2,3,3)
image(I_05)
axis image off
title('05:00','FontSize', F)
axis('square')

% show differences between images

subplot(2,2,3)
imagesc(Ic_diff34)
axis image off
title('Difference: 04:00 vs. 03:00','FontSize', F)
axis('square')

subplot(2,2,4)
imagesc(Ic_diff45)
axis image off
title('Difference: 05:00 vs. 04:00','FontSize', F)
axis('square')

%print figure
saveas(gcf, 'iprocessing.eps', 'epsc')
