# Supplementary material for: Ocean-bottom and surface seismometers reveal continuous glacial tremor and slip
Source: Nat Commun. 2021 Jun 24;12:3929. doi: 10.1038/s41467-021-24142-4 (PMC8225613; doi:10.1038/s41467-021-24142-4)
Supplement: Supplementary file 5 — Dataset 1 [file 41467_2021_24142_MOESM5_ESM.txt]

2019/07/02 15:00:08.002   77.679940629  -68.607755805    44.7256   1  10   0.0002   0.0002   0.0007  -0.0000  -0.0001   0.0002   0.00    5.8
2019/07/02 15:15:00.000   77.679940453  -68.607756563    44.7162   1  10   0.0002   0.0002   0.0008   0.0001  -0.0001   0.0004   0.00    8.4
2019/07/02 15:30:00.000   77.679940259  -68.607756941    44.7139   1   9   0.0003   0.0002   0.0007  -0.0001  -0.0002   0.0003   0.00   33.7
2019/07/02 15:45:00.000   77.679940119  -68.607757459    44.7163   1   8   0.0003   0.0002   0.0008  -0.0001  -0.0002   0.0004   0.00   21.5
2019/07/02 16:00:00.000   77.679939981  -68.607758094    44.7203   1  10   0.0003   0.0002   0.0008  -0.0001  -0.0003   0.0004   0.00   12.7
2019/07/02 16:15:00.000   77.679939860  -68.607758726    44.7171   1  10   0.0002   0.0002   0.0007  -0.0001  -0.0002   0.0003   0.00   17.8
2019/07/02 16:30:00.000   77.679939685  -68.607759443    44.7311   1   9   0.0003   0.0002   0.0009  -0.0001  -0.0001   0.0003   0.00   26.2
2019/07/02 16:45:00.000   77.679939507  -68.607760038    44.7178   1  11   0.0002   0.0002   0.0007  -0.0000   0.0002   0.0002   0.00   17.9
2019/07/02 17:00:00.000   77.679939339  -68.607760627    44.7099   1  11   0.0002   0.0002   0.0008  -0.0000   0.0002   0.0002   0.00   28.8
2019/07/02 17:15:00.000   77.679939156  -68.607761232    44.7176   1  12   0.0002   0.0002   0.0006   0.0000   0.0002   0.0002   0.00   18.6
2019/07/02 17:30:00.000   77.679938964  -68.607761791    44.7193   1  12   0.0002   0.0002   0.0006   0.0000   0.0001   0.0002   0.00   11.3
2019/07/02 17:45:00.000   77.679938826  -68.607762534    44.7228   1  10   0.0002   0.0002   0.0007  -0.0001  -0.0002   0.0003   0.00   53.0
2019/07/02 18:00:00.000   77.679938638  -68.607763146    44.7098   1  10   0.0002   0.0002   0.0007  -0.0001  -0.0002   0.0003   0.00   31.8
2019/07/02 18:15:00.000   77.679938396  -68.607763730    44.6846   1   9   0.0003   0.0002   0.0009  -0.0001   0.0001   0.0004   0.00   13.4
2019/07/02 18:30:00.000   77.679938236  -68.607764546    44.6883   1   9   0.0003   0.0002   0.0012  -0.0001  -0.0003   0.0005   0.00   22.4
2019/07/02 18:45:00.000   77.679938111  -68.607765136    44.7242   1  10   0.0002   0.0002   0.0009  -0.0001  -0.0002   0.0004   0.00   11.7
2019/07/02 19:00:00.000   77.679937970  -68.607765697    44.7089   1  11   0.0002   0.0002   0.0007   0.0000   0.0001   0.0003   0.00   13.2
2019/07/02 19:15:00.000   77.679937773  -68.607766496    44.7006   1  11   0.0002   0.0002   0.0007   0.0001   0.0002   0.0003   0.00   25.2
2019/07/02 19:30:00.000   77.679937575  -68.607767230    44.7052   1   9   0.0002   0.0002   0.0008   0.0001   0.0002   0.0002   0.00   32.3
2019/07/02 19:45:00.000   77.679937400  -68.607767892    44.7042   1   8   0.0002   0.0002   0.0009   0.0001   0.0002   0.0003   0.00   25.3
2019/07/02 20:00:00.000   77.679937247  -68.607768519    44.7042   1   9   0.0002   0.0002   0.0007   0.0001   0.0002   0.0002   0.00   42.9
2019/07/02 20:15:00.000   77.679937050  -68.607769188    44.7106   1   8   0.0003   0.0002   0.0007   0.0001  -0.0001   0.0003   0.00   16.5
2019/07/02 20:30:00.000   77.679936859  -68.607769933    44.7321   1   8   0.0003   0.0002   0.0008   0.0001  -0.0002   0.0003   0.00   14.3
2019/07/02 20:45:00.001   77.679936671  -68.607770576    44.6943   1   8   0.0004   0.0002   0.0011   0.0001  -0.0001   0.0005   0.00   12.3
2019/07/02 21:00:00.000   77.679936466  -68.607771081    44.7133   1   9   0.0002   0.0002   0.0007  -0.0000  -0.0002   0.0003   0.00    3.0
2019/07/02 21:15:00.000   77.679936338  -68.607771764    44.6970   1   8   0.0002   0.0002   0.0008  -0.0001  -0.0001   0.0002   0.00   18.9
2019/07/02 21:30:00.000   77.679936170  -68.607772340    44.7005   1   8   0.0002   0.0002   0.0007  -0.0001  -0.0001   0.0002   0.00   17.4
2019/07/02 21:45:00.000   77.679936007  -68.607773064    44.6997   1   7   0.0002   0.0003   0.0010   0.0001   0.0003   0.0003   0.00   19.5
2019/07/02 22:00:00.000   77.679935778  -68.607773711    44.6548   1   7   0.0003   0.0003   0.0015   0.0001   0.0004   0.0007   0.00   19.5
2019/07/02 22:15:00.000   77.679935643  -68.607774514    44.6545   1   7   0.0003   0.0003   0.0014   0.0002   0.0005   0.0006   0.00   21.6
2019/07/02 22:30:00.000   77.679935507  -68.607775025    44.6674   1   7   0.0003   0.0003   0.0013   0.0002   0.0005   0.0005   0.00   17.6
2019/07/02 22:45:00.000   77.679935386  -68.607775411    44.7095   1   8   0.0002   0.0002   0.0008   0.0001   0.0001   0.0003   0.00   22.4
2019/07/02 23:00:00.000   77.679935278  -68.607776006    44.6958   1  10   0.0002   0.0002   0.0007   0.0001   0.0001   0.0002   0.00    5.4
2019/07/02 23:15:00.000   77.679935102  -68.607776339    44.6820   1   9   0.0002   0.0002   0.0007   0.0001  -0.0000   0.0002   0.00   10.6
2019/07/02 23:30:00.000   77.679934941  -68.607777227    44.7071   1   8   0.0002   0.0002   0.0009   0.0001  -0.0002   0.0001   0.00   29.6
2019/07/02 23:45:00.000   77.679934809  -68.607777781    44.7133   1   8   0.0002   0.0002   0.0009   0.0001  -0.0002   0.0001   0.00   32.4
2019/07/03 00:00:00.000   77.679934656  -68.607778066    44.7160   1   8   0.0002   0.0002   0.0009   0.0001  -0.0002   0.0002   0.00   27.8
2019/07/03 00:15:00.000   77.679934499  -68.607778646    44.7182   1   8   0.0002   0.0002   0.0010   0.0001  -0.0001   0.0003   0.00   20.5
2019/07/03 00:30:00.000   77.679934349  -68.607779141    44.7100   1   9   0.0002   0.0002   0.0008  -0.0000  -0.0002   0.0002   0.00   19.2
2019/07/03 00:45:00.000   77.679934248  -68.607779827    44.6884   1   9   0.0002   0.0002   0.0008  -0.0000   0.0001   0.0003   0.00   15.6
2019/07/03 01:00:00.000   77.679934091  -68.607780201    44.6941   1   9   0.0002   0.0002   0.0008  -0.0000   0.0001   0.0003   0.00   18.4
2019/07/03 01:15:00.000   77.679933972  -68.607780729    44.7070   1   8   0.0004   0.0003   0.0018  -0.0002  -0.0005   0.0008   0.00    7.8
2019/07/03 01:30:00.000   77.679933830  -68.607781091    44.6980   1   9   0.0003   0.0002   0.0010  -0.0001  -0.0003   0.0005   0.00   27.1
2019/07/03 01:45:00.000   77.679933708  -68.607781539    44.7075   1   9   0.0003   0.0002   0.0010  -0.0001  -0.0002   0.0005   0.00   28.6
2019/07/03 02:00:00.000   77.679933612  -68.607782127    44.7059   1   9   0.0003   0.0002   0.0009  -0.0001  -0.0002   0.0004   0.00   33.3
2019/07/03 02:15:00.000   77.679933456  -68.607782778    44.7240   1   9   0.0002   0.0002   0.0007  -0.0000  -0.0001   0.0001   0.00   29.1
2019/07/03 02:30:00.000   77.679933251  -68.607783323    44.7106   1   9   0.0002   0.0002   0.0007  -0.0000  -0.0000   0.0001   0.00   23.1
2019/07/03 03:00:00.000   77.679932984  -68.607784328    44.7016   1   9   0.0003   0.0002   0.0010   0.0002   0.0003   0.0005   0.00   46.6
2019/07/03 03:15:00.000   77.679932902  -68.607784879    44.7256   1   8   0.0003   0.0002   0.0012   0.0002   0.0003   0.0005   0.00   26.8
2019/07/03 03:30:00.000   77.679932780  -68.607785423    44.7283   1  10   0.0002   0.0002   0.0008   0.0001  -0.0002   0.0003   0.00   31.9
2019/07/03 03:45:00.000   77.679932653  -68.607785873    44.7275   1   9   0.0002   0.0002   0.0008   0.0001   0.0001   0.0003   0.00   38.0
2019/07/03 04:00:00.000   77.679932524  -68.607786380    44.7311   1  10   0.0002   0.0002   0.0008   0.0000  -0.0001   0.0003   0.00   11.5
2019/07/03 04:15:00.000   77.679932388  -68.607786857    44.7273   1  10   0.0002   0.0002   0.0008  -0.0000  -0.0002   0.0002   0.00   38.9
2019/07/03 04:30:00.000   77.679932241  -68.607787427    44.7271   1  10   0.0002   0.0002   0.0008   0.0000   0.0001   0.0003   0.00   13.4
2019/07/03 04:45:00.000   77.679932092  -68.607787924    44.7293   1  11   0.0002   0.0002   0.0008   0.0001   0.0001   0.0003   0.00   30.3
2019/07/03 05:00:00.000   77.679931947  -68.607788398    44.7331   1  11   0.0002   0.0002   0.0008   0.0000   0.0001   0.0003   0.00   13.5
2019/07/03 05:15:00.000   77.679931817  -68.607788999    44.7491   1  11   0.0002   0.0002   0.0007  -0.0000   0.0000   0.0002   0.00   19.5
2019/07/03 05:30:00.000   77.679931633  -68.607789502    44.7326   1  11   0.0002   0.0002   0.0007   0.0001   0.0001   0.0003   0.00   22.1
2019/07/03 05:45:00.000   77.679931500  -68.607790048    44.7302   1  11   0.0002   0.0002   0.0006   0.0001   0.0001   0.0002   0.00   23.5
2019/07/03 06:00:00.000   77.679931345  -68.607790724    44.7360   1  10   0.0002   0.0002   0.0007   0.0001  -0.0002   0.0002   0.00   60.0
2019/07/03 06:15:00.000   77.679931202  -68.607791143    44.7306   1  10   0.0002   0.0002   0.0008   0.0000  -0.0002   0.0003   0.00   47.2
2019/07/03 06:30:00.000   77.679931034  -68.607791682    44.7088   1  10   0.0003   0.0002   0.0011   0.0001  -0.0001   0.0004   0.00   31.5
2019/07/03 06:45:00.000   77.679930885  -68.607792214    44.7074   1   9   0.0003   0.0002   0.0013   0.0001   0.0002   0.0005   0.00   40.2
2019/07/03 07:00:00.000   77.679930729  -68.607792820    44.7194   1   9   0.0003   0.0002   0.0011   0.0000   0.0001   0.0004   0.00   38.2
2019/07/03 07:15:00.000   77.679930582  -68.607793350    44.7220   1   9   0.0002   0.0002   0.0008  -0.0000  -0.0001   0.0003   0.00   32.0
2019/07/03 07:30:00.000   77.679930448  -68.607793808    44.7198   1  10   0.0002   0.0002   0.0007  -0.0001  -0.0001   0.0002   0.00   15.2
2019/07/03 07:45:00.000   77.679930272  -68.607794224    44.6950   1  11   0.0002   0.0002   0.0006  -0.0001  -0.0000   0.0002   0.00    5.4
2019/07/03 08:00:00.000   77.679930157  -68.607794991    44.7170   1  10   0.0002   0.0002   0.0006  -0.0000  -0.0001   0.0000   0.00   40.6
2019/07/03 08:15:00.000   77.679929994  -68.607795685    44.7177   1   9   0.0002   0.0002   0.0008   0.0000  -0.0001   0.0001   0.00   57.7
2019/07/03 08:30:00.000   77.679929829  -68.607796151    44.7187   1   9   0.0002   0.0002   0.0009  -0.0001  -0.0002   0.0003   0.00   40.3
2019/07/03 08:45:00.000   77.679929704  -68.607796614    44.7139   1  10   0.0002   0.0002   0.0008  -0.0001  -0.0002   0.0003   0.00   16.5
2019/07/03 09:00:00.000   77.679929543  -68.607797036    44.7043   1   9   0.0002   0.0002   0.0008   0.0000  -0.0001   0.0003   0.00   26.0
2019/07/03 09:15:00.000   77.679929392  -68.607797721    44.7164   1   7   0.0002   0.0002   0.0010   0.0001  -0.0000   0.0002   0.00   30.6
2019/07/03 09:30:00.000   77.679929264  -68.607798371    44.7057   1   7   0.0002   0.0002   0.0010   0.0001   0.0002   0.0003   0.00   35.6
2019/07/03 09:45:00.000   77.679929104  -68.607798843    44.6965   1   7   0.0002   0.0002   0.0009   0.0001   0.0002   0.0003   0.00   24.5
2019/07/03 10:00:00.000   77.679928969  -68.607799300    44.6905   1   7   0.0004   0.0003   0.0014  -0.0002  -0.0004   0.0007   0.00   43.9
2019/07/03 10:15:00.000   77.679928829  -68.607799753    44.6939   1   7   0.0004   0.0003   0.0011  -0.0002  -0.0004   0.0006   0.00   26.4
2019/07/03 10:30:00.000   77.679928682  -68.607800231    44.6862   1   8   0.0003   0.0002   0.0007  -0.0001  -0.0001   0.0003   0.00   29.7
2019/07/03 10:45:00.000   77.679928604  -68.607800769    44.6989   1   9   0.0002   0.0002   0.0006  -0.0001  -0.0001   0.0002   0.00   31.4
2019/07/03 11:00:00.000   77.679928455  -68.607801306    44.6986   1   8   0.0002   0.0002   0.0007   0.0001  -0.0001   0.0000   0.00   56.9
2019/07/03 11:15:00.000   77.679928306  -68.607801760    44.6970   1   8   0.0003   0.0002   0.0009   0.0001  -0.0001   0.0002   0.00   42.3
2019/07/03 11:30:00.000   77.679928160  -68.607802157    44.7020   1   8   0.0003   0.0002   0.0009   0.0001  -0.0002   0.0003   0.00   29.3
2019/07/03 11:45:00.000   77.679928055  -68.607802654    44.7056   1   9   0.0002   0.0002   0.0007   0.0001  -0.0001   0.0001   0.00   62.8
2019/07/03 12:00:00.000   77.679927942  -68.607803109    44.7104   1   9   0.0002   0.0002   0.0007   0.0001  -0.0002   0.0001   0.00    8.7
2019/07/03 12:15:00.000   77.679927833  -68.607803598    44.7019   1   8   0.0003   0.0002   0.0008   0.0001  -0.0001   0.0003   0.00   66.2
2019/07/03 12:30:00.000   77.679927671  -68.607804010    44.7046   1   7   0.0003   0.0002   0.0010   0.0001   0.0002   0.0004   0.00   34.6
2019/07/03 12:45:00.000   77.679927552  -68.607804456    44.6776   1   8   0.0003   0.0002   0.0009   0.0001   0.0003   0.0004   0.00   15.1
2019/07/03 13:00:00.000   77.679927424  -68.607804908    44.6726   1   8   0.0003   0.0002   0.0012   0.0001   0.0002   0.0006   0.00   43.6
2019/07/03 13:15:00.000   77.679927350  -68.607805296    44.7004   1   9   0.0003   0.0002   0.0009  -0.0001  -0.0002   0.0004   0.00   32.2
2019/07/03 13:30:00.000   77.679927210  -68.607805827    44.6926   1  11   0.0002   0.0002   0.0007  -0.0001  -0.0001   0.0003   0.00    3.5
2019/07/03 13:45:00.000   77.679927101  -68.607806475    44.7081   1  11   0.0002   0.0002   0.0006  -0.0000   0.0001   0.0001   0.00   11.9
2019/07/03 14:00:00.000   77.679926975  -68.607806916    44.6970   1  11   0.0002   0.0002   0.0007  -0.0000   0.0001   0.0001   0.00   47.4
2019/07/03 14:15:00.000   77.679926838  -68.607807274    44.6978   1  10   0.0002   0.0002   0.0009   0.0000   0.0001   0.0002   0.00   33.6
2019/07/03 14:30:00.000   77.679926731  -68.607807720    44.7078   1  11   0.0002   0.0002   0.0007   0.0000   0.0001   0.0002   0.00   12.9
2019/07/03 14:45:00.000   77.679926585  -68.607808305    44.7082   1  10   0.0002   0.0002   0.0008   0.0000  -0.0002   0.0002   0.00   29.0
2019/07/03 15:00:00.000   77.679926483  -68.607808658    44.7047   1  10   0.0002   0.0002   0.0007  -0.0000  -0.0002   0.0002   0.00   56.7
2019/07/03 15:15:00.000   77.679926345  -68.607809113    44.6983   1  10   0.0002   0.0002   0.0007   0.0000  -0.0002   0.0003   0.00   30.0
2019/07/03 15:30:00.000   77.679926255  -68.607809639    44.7166   1   8   0.0003   0.0002   0.0008  -0.0001  -0.0002   0.0003   0.00   65.1
2019/07/03 15:45:00.000   77.679926113  -68.607810076    44.6967   1   8   0.0003   0.0002   0.0008  -0.0001  -0.0002   0.0004   0.00   43.8
2019/07/03 16:00:00.000   77.679926016  -68.607810579    44.7123   1  10   0.0002   0.0002   0.0007  -0.0001  -0.0002   0.0003   0.00   32.9
2019/07/03 16:15:00.000   77.679925874  -68.607810992    44.7208   1   9   0.0003   0.0002   0.0007  -0.0001  -0.0002   0.0003   0.00   17.3
2019/07/03 16:30:00.000   77.679925716  -68.607811763    44.7199   1  11   0.0002   0.0002   0.0008  -0.0001   0.0001   0.0003   0.00    6.0
2019/07/03 16:45:00.000   77.679925572  -68.607812245    44.7014   1  11   0.0002   0.0002   0.0007  -0.0000   0.0002   0.0002   0.00   23.5
2019/07/03 17:00:00.000   77.679925446  -68.607812713    44.7137   1  11   0.0002   0.0002   0.0008  -0.0000   0.0002   0.0002   0.00   27.4
2019/07/03 17:15:00.000   77.679925289  -68.607813126    44.7166   1  12   0.0002   0.0002   0.0006   0.0000   0.0002   0.0002   0.00   24.2
2019/07/03 17:30:00.000   77.679925130  -68.607813799    44.7137   1  10   0.0002   0.0002   0.0007  -0.0001  -0.0001   0.0003   0.00   21.0
2019/07/03 17:45:00.000   77.679924996  -68.607814352    44.7145   1  10   0.0002   0.0002   0.0007  -0.0001  -0.0002   0.0003   0.00   28.4
2019/07/03 18:00:00.000   77.679924828  -68.607814746    44.6984   1  10   0.0002   0.0002   0.0007  -0.0001  -0.0002   0.0003   0.00   41.9
2019/07/03 18:15:00.000   77.679924626  -68.607815356    44.6874   1  10   0.0003   0.0002   0.0009  -0.0000   0.0000   0.0004   0.00    9.0
2019/07/03 18:30:00.000   77.679924528  -68.607816131    44.7079   1   9   0.0003   0.0002   0.0012  -0.0001  -0.0002   0.0006   0.00   22.5
2019/07/03 18:45:00.000   77.679924380  -68.607816623    44.7001   1  11   0.0002   0.0002   0.0008  -0.0001  -0.0001   0.0003   0.00    4.9
2019/07/03 19:00:00.000   77.679924252  -68.607817186    44.7032   1  11   0.0002   0.0002   0.0007   0.0001   0.0002   0.0003   0.00   27.6
2019/07/03 19:15:00.000   77.679924101  -68.607817902    44.6935   1  11   0.0002   0.0002   0.0007   0.0001   0.0002   0.0003   0.00   21.1
2019/07/03 19:30:00.000   77.679923889  -68.607818597    44.6931   1   9   0.0002   0.0002   0.0008   0.0001   0.0002   0.0002   0.00   27.5
2019/07/03 19:45:00.000   77.679923749  -68.607819221    44.6747   1   9   0.0002   0.0002   0.0009   0.0000   0.0002   0.0003   0.00    7.1
2019/07/03 20:00:00.000   77.679923616  -68.607819640    44.7000   1  10   0.0002   0.0002   0.0007   0.0001   0.0002   0.0002   0.00    4.2
2019/07/03 20:15:00.000   77.679923462  -68.607820156    44.6986   1   8   0.0003   0.0002   0.0008   0.0001  -0.0001   0.0003   0.00   19.8
2019/07/03 20:30:00.000   77.679923282  -68.607820635    44.6954   1   8   0.0003   0.0002   0.0008   0.0001  -0.0002   0.0003   0.00   27.3
2019/07/03 20:45:00.000   77.679923133  -68.607821187    44.6834   1   8   0.0003   0.0002   0.0009   0.0001  -0.0002   0.0003   0.00   30.0
2019/07/03 21:00:00.000   77.679922984  -68.607821750    44.6810   1   9   0.0002   0.0002   0.0007  -0.0000  -0.0002   0.0003   0.00   19.8
2019/07/03 21:15:00.000   77.679922852  -68.607822285    44.6891   1   8   0.0002   0.0002   0.0007  -0.0001  -0.0001   0.0002   0.00   21.2
2019/07/03 21:30:00.000   77.679922681  -68.607822889    44.6885   1   7   0.0002   0.0002   0.0009   0.0001   0.0002   0.0003   0.00   28.0
2019/07/03 21:45:00.000   77.679922527  -68.607823293    44.6670   1   6   0.0003   0.0003   0.0015   0.0001   0.0003   0.0006   0.00   25.4
2019/07/03 22:00:00.000   77.679922396  -68.607823924    44.6601   1   7   0.0004   0.0003   0.0017   0.0002   0.0004   0.0007   0.00    3.0
2019/07/03 22:15:00.000   77.679922213  -68.607824696    44.6324   1   7   0.0003   0.0003   0.0014   0.0002   0.0005   0.0006   0.00   19.8
2019/07/03 22:30:00.000   77.679922136  -68.607824961    44.6762   1   8   0.0003   0.0002   0.0011   0.0001   0.0004   0.0004   0.00   11.2
2019/07/03 22:45:00.000   77.679922020  -68.607825572    44.6897   1   8   0.0002   0.0002   0.0008   0.0001   0.0001   0.0003   0.00   30.5
2019/07/03 23:00:00.000   77.679921887  -68.607825927    44.6834   1  10   0.0002   0.0002   0.0007   0.0001   0.0001   0.0002   0.00   14.7
2019/07/03 23:15:00.000   77.679921757  -68.607826521    44.6880   1   8   0.0002   0.0002   0.0008   0.0001  -0.0002   0.0001   0.00   31.6
2019/07/03 23:30:00.000   77.679921620  -68.607827024    44.6966   1   8   0.0002   0.0002   0.0009   0.0001  -0.0002   0.0001   0.00   31.6
2019/07/03 23:45:00.000   77.679921525  -68.607827394    44.7018   1   9   0.0002   0.0002   0.0009   0.0001  -0.0002   0.0001   0.00   19.8
2019/07/04 00:00:00.000   77.679921361  -68.607827825    44.6906   1   8   0.0002   0.0002   0.0010   0.0001  -0.0002   0.0002   0.00   40.1
2019/07/04 00:15:00.000   77.679921259  -68.607828319    44.6978   1   8   0.0002   0.0002   0.0010   0.0001  -0.0001   0.0003   0.00   34.8
2019/07/04 00:30:00.000   77.679921149  -68.607828741    44.7042   1   8   0.0002   0.0002   0.0008  -0.0001  -0.0001   0.0002   0.00   21.2
2019/07/04 00:45:00.000   77.679921030  -68.607829192    44.6927   1   9   0.0002   0.0002   0.0008  -0.0000   0.0001   0.0003   0.00   22.2
2019/07/04 01:00:00.000   77.679920949  -68.607829715    44.6972   1   7   0.0003   0.0003   0.0014  -0.0002  -0.0004   0.0006   0.00   25.9
2019/07/04 01:15:00.000   77.679920830  -68.607830044    44.7111   1   8   0.0004   0.0003   0.0015  -0.0002  -0.0005   0.0007   0.00   34.2
2019/07/04 01:30:00.000   77.679920697  -68.607830258    44.6918   1   9   0.0003   0.0002   0.0009  -0.0001  -0.0002   0.0004   0.00   20.2
2019/07/04 01:45:00.000   77.679920598  -68.607830817    44.6925   1   9   0.0003   0.0002   0.0010  -0.0001  -0.0002   0.0004   0.00   54.5
2019/07/04 02:00:00.000   77.679920488  -68.607831249    44.6833   1  10   0.0003   0.0002   0.0008  -0.0001  -0.0001   0.0003   0.00    8.1
2019/07/04 02:15:00.000   77.679920391  -68.607831626    44.7042   1   9   0.0002   0.0002   0.0007  -0.0000  -0.0001   0.0001   0.00   24.3
2019/07/04 02:30:00.000   77.679920286  -68.607832061    44.7048   1   9   0.0002   0.0002   0.0007  -0.0000   0.0000   0.0001   0.00   35.0
2019/07/04 02:45:00.000   77.679920157  -68.607832366    44.6857   1   9   0.0003   0.0002   0.0009   0.0001   0.0003   0.0004   0.00   61.3
2019/07/04 03:00:00.000   77.679920086  -68.607832634    44.7156   1   8   0.0003   0.0002   0.0012   0.0002   0.0003   0.0005   0.00   56.6
2019/07/04 03:15:00.000   77.679919992  -68.607833113    44.7115   1   9   0.0003   0.0002   0.0010   0.0001   0.0001   0.0004   0.00   20.3
2019/07/04 03:30:00.000   77.679919881  -68.607833543    44.7125   1  10   0.0002   0.0002   0.0007   0.0001  -0.0001   0.0003   0.00   36.7
2019/07/04 03:45:00.000   77.679919773  -68.607833958    44.7148   1   9   0.0002   0.0002   0.0008   0.0001   0.0001   0.0003   0.00   14.9
2019/07/04 04:00:00.000   77.679919656  -68.607834325    44.7085   1  10   0.0002   0.0002   0.0008   0.0000  -0.0002   0.0003   0.00   20.3
2019/07/04 04:15:00.000   77.679919569  -68.607834828    44.7188   1  10   0.0002   0.0002   0.0008  -0.0000  -0.0001   0.0002   0.00   55.6
2019/07/04 04:30:00.000   77.679919444  -68.607835297    44.7155   1  10   0.0002   0.0002   0.0008   0.0001   0.0001   0.0002   0.00   26.3
2019/07/04 04:45:00.000   77.679919321  -68.607835705    44.7167   1  11   0.0002   0.0002   0.0008   0.0000   0.0001   0.0003   0.00   35.2
2019/07/04 05:00:00.000   77.679919210  -68.607836236    44.7215   1  11   0.0002   0.0002   0.0008   0.0000   0.0001   0.0002   0.00   33.6
2019/07/04 05:15:00.000   77.679919103  -68.607836699    44.7203   1  13   0.0002   0.0002   0.0007   0.0000  -0.0000   0.0002   0.00    7.5
2019/07/04 05:30:00.000   77.679918983  -68.607837084    44.7205   1  12   0.0002   0.0002   0.0006   0.0001   0.0001   0.0002   0.00    7.5
2019/07/04 05:45:00.000   77.679918867  -68.607837398    44.7117   1  11   0.0002   0.0002   0.0006   0.0001   0.0001   0.0002   0.00   42.3
2019/07/04 06:00:00.000   77.679918739  -68.607837985    44.7140   1  10   0.0002   0.0002   0.0007   0.0001  -0.0002   0.0002   0.00   42.5
2019/07/04 06:15:00.000   77.679918595  -68.607838445    44.7091   1  10   0.0002   0.0002   0.0008   0.0000  -0.0002   0.0003   0.00   52.4
2019/07/04 06:30:00.000   77.679918459  -68.607838846    44.6945   1  10   0.0003   0.0002   0.0011   0.0001   0.0001   0.0005   0.00   50.5
2019/07/04 06:45:00.000   77.679918342  -68.607839337    44.7024   1   9   0.0003   0.0002   0.0013   0.0001   0.0002   0.0005   0.00   41.2
2019/07/04 07:00:00.000   77.679918191  -68.607839852    44.6986   1   9   0.0002   0.0002   0.0010   0.0000   0.0001   0.0004   0.00   45.6
2019/07/04 07:15:00.000   77.679918072  -68.607840404    44.7196   1   9   0.0002   0.0002   0.0008  -0.0000  -0.0001   0.0003   0.00   56.0
2019/07/04 07:30:00.000   77.679917961  -68.607840827    44.7033   1  11   0.0002   0.0002   0.0006  -0.0000   0.0000   0.0002   0.00   10.9
2019/07/04 07:45:00.000   77.679917866  -68.607841361    44.7027   1  11   0.0002   0.0002   0.0006  -0.0001  -0.0001   0.0002   0.00   28.0
2019/07/04 08:00:00.000   77.679917730  -68.607841856    44.7050   1  10   0.0002   0.0002   0.0007  -0.0000  -0.0001  -0.0000   0.00   47.0
2019/07/04 08:15:00.000   77.679917607  -68.607842343    44.7059   1   9   0.0002   0.0002   0.0008   0.0000  -0.0001   0.0001   0.00   34.1
2019/07/04 08:30:00.000   77.679917488  -68.607842696    44.7200   1   9   0.0002   0.0002   0.0009  -0.0001  -0.0002   0.0003   0.00   43.6
2019/07/04 08:45:00.000   77.679917310  -68.607843122    44.7006   1   9   0.0002   0.0002   0.0009   0.0000  -0.0001   0.0003   0.00   35.3
2019/07/04 09:00:00.000   77.679917209  -68.607843386    44.6914   1   9   0.0002   0.0002   0.0008   0.0000  -0.0001   0.0003   0.00   21.7
2019/07/04 09:15:00.000   77.679917085  -68.607844052    44.6980   1   7   0.0002   0.0002   0.0010   0.0001   0.0001   0.0003   0.00   31.9
2019/07/04 09:30:00.000   77.679916951  -68.607844706    44.6998   1   7   0.0002   0.0002   0.0010   0.0001   0.0002   0.0003   0.00   48.8
2019/07/04 09:45:00.000   77.679916800  -68.607845081    44.6857   1   7   0.0002   0.0002   0.0009   0.0001   0.0002   0.0003   0.00   31.1
2019/07/04 10:00:00.000   77.679916669  -68.607845565    44.6702   1   7   0.0004   0.0003   0.0013  -0.0002  -0.0004   0.0007   0.00   36.3
2019/07/04 10:15:00.000   77.679916574  -68.607845811    44.6692   1   8   0.0003   0.0002   0.0009  -0.0002  -0.0003   0.0004   0.00   12.9
2019/07/04 10:30:00.000   77.679916425  -68.607846368    44.6797   1   9   0.0003   0.0002   0.0007  -0.0001  -0.0001   0.0003   0.00    3.0
2019/07/04 10:45:00.000   77.679916343  -68.607846927    44.6805   1   9   0.0002   0.0002   0.0006  -0.0001  -0.0001   0.0002   0.00   31.8
2019/07/04 11:00:00.000   77.679916207  -68.607847360    44.6797   1   7   0.0003   0.0002   0.0009   0.0001  -0.0001   0.0002   0.00   26.6
2019/07/04 11:15:00.000   77.679916065  -68.607847754    44.6752   1   8   0.0003   0.0002   0.0009   0.0001  -0.0002   0.0003   0.00   33.9
2019/07/04 11:30:00.000   77.679915947  -68.607848141    44.6846   1   8   0.0003   0.0002   0.0009   0.0001  -0.0002   0.0003   0.00   26.1
2019/07/04 11:45:00.000   77.679915864  -68.607848508    44.6878   1   9   0.0002   0.0002   0.0007   0.0001  -0.0001   0.0001   0.00   35.2
2019/07/04 12:00:00.000   77.679915770  -68.607848892    44.6856   1   8   0.0002   0.0002   0.0008   0.0001  -0.0002   0.0003   0.00   27.2
2019/07/04 12:15:00.000   77.679915649  -68.607849272    44.6816   1   8   0.0003   0.0002   0.0008   0.0001  -0.0001   0.0003   0.00   31.9
2019/07/04 12:30:00.000   77.679915529  -68.607849749    44.6766   1   7   0.0003   0.0002   0.0010   0.0001   0.0002   0.0004   0.00   34.1
2019/07/04 12:45:00.000   77.679915426  -68.607850196    44.6669   1   8   0.0003   0.0002   0.0009   0.0001   0.0003   0.0004   0.00   20.4
2019/07/04 13:00:00.000   77.679915321  -68.607850666    44.6766   1   8   0.0003   0.0002   0.0012   0.0001   0.0002   0.0006   0.00   20.5
2019/07/04 13:15:00.000   77.679915224  -68.607850896    44.6819   1   9   0.0003   0.0002   0.0009  -0.0001  -0.0002   0.0004   0.00   58.1
2019/07/04 13:30:00.000   77.679915121  -68.607851228    44.6826   1  11   0.0002   0.0002   0.0007  -0.0001  -0.0001   0.0002   0.00    3.4
2019/07/04 13:45:00.000   77.679915043  -68.607851810    44.6844   1  11   0.0002   0.0002   0.0006  -0.0000   0.0001   0.0001   0.00   39.9
2019/07/04 14:00:00.000   77.679914921  -68.607852184    44.6860   1  11   0.0002   0.0002   0.0007  -0.0000   0.0001   0.0001   0.00   39.7
2019/07/04 14:15:00.000   77.679914782  -68.607852579    44.6839   1  11   0.0002   0.0002   0.0009   0.0000   0.0001   0.0002   0.00    8.7
2019/07/04 14:30:00.000   77.679914698  -68.607852877    44.6805   1  11   0.0002   0.0002   0.0007   0.0000   0.0001   0.0002   0.00   34.9
2019/07/04 14:45:00.000   77.679914607  -68.607853229    44.6881   1  10   0.0002   0.0002   0.0007   0.0000  -0.0002   0.0002   0.00   75.2
2019/07/04 15:00:00.000   77.679914505  -68.607853519    44.6836   1  10   0.0002   0.0002   0.0007   0.0000  -0.0001   0.0002   0.00   10.3
2019/07/04 15:15:00.000   77.679914412  -68.607853712    44.6898   1  10   0.0002   0.0002   0.0007  -0.0001  -0.0002   0.0003   0.00   39.2
2019/07/04 15:30:00.000   77.679914302  -68.607854191    44.7003   1   8   0.0003   0.0002   0.0008  -0.0001  -0.0002   0.0004   0.00   24.4
2019/07/04 15:45:00.000   77.679914161  -68.607854748    44.6932   1   8   0.0003   0.0002   0.0009  -0.0001  -0.0002   0.0004   0.00   23.6
2019/07/04 16:00:00.000   77.679914099  -68.607855133    44.6853   1  10   0.0002   0.0002   0.0007  -0.0001  -0.0002   0.0003   0.00   25.5
2019/07/04 16:15:00.000   77.679914005  -68.607855651    44.6894   1   9   0.0003   0.0002   0.0008  -0.0001  -0.0001   0.0003   0.00   46.5
2019/07/04 16:30:00.000   77.679913871  -68.607855984    44.6888   1  11   0.0002   0.0002   0.0008  -0.0000   0.0001   0.0002   0.00   16.9
2019/07/04 16:45:00.000   77.679913768  -68.607856390    44.6898   1  11   0.0002   0.0002   0.0008  -0.0000   0.0002   0.0002   0.00   42.2
2019/07/04 17:00:00.000   77.679913633  -68.607856752    44.7012   1  12   0.0002   0.0002   0.0007   0.0000   0.0002   0.0002   0.00    8.5
2019/07/04 17:15:00.000   77.679913541  -68.607857230    44.6832   1  12   0.0002   0.0002   0.0006   0.0001   0.0002   0.0002   0.00   45.4
2019/07/04 17:30:00.000   77.679913436  -68.607857732    44.6888   1  10   0.0002   0.0002   0.0007  -0.0001  -0.0002   0.0003   0.00   23.9
2019/07/04 17:45:00.000   77.679913318  -68.607858205    44.6951   1  10   0.0002   0.0002   0.0007  -0.0001  -0.0002   0.0003   0.00   39.4
2019/07/04 18:00:00.000   77.679913179  -68.607858653    44.6921   1  10   0.0002   0.0002   0.0007  -0.0001  -0.0002   0.0003   0.00   24.0
2019/07/04 18:15:00.000   77.679913035  -68.607859214    44.6912   1   9   0.0003   0.0002   0.0011  -0.0001  -0.0003   0.0005   0.00   18.4
2019/07/04 18:30:00.000   77.679912873  -68.607859582    44.6697   1   9   0.0003   0.0002   0.0012  -0.0001  -0.0002   0.0006   0.00   38.1
2019/07/04 18:45:00.000   77.679912818  -68.607860134    44.6984   1  11   0.0002   0.0002   0.0007  -0.0000   0.0000   0.0003   0.00   13.8
2019/07/04 19:00:00.000   77.679912699  -68.607860560    44.6974   1  11   0.0002   0.0002   0.0007   0.0001   0.0002   0.0003   0.00   26.7
2019/07/04 19:15:00.000   77.679912556  -68.607861011    44.6772   1  10   0.0002   0.0002   0.0008   0.0001   0.0002   0.0002   0.00   39.3
2019/07/04 19:30:00.000   77.679912401  -68.607861595    44.6713   1   9   0.0002   0.0002   0.0008   0.0001   0.0002   0.0002   0.00   23.4
2019/07/04 19:45:00.000   77.679912319  -68.607861983    44.6797   1   9   0.0002   0.0002   0.0008   0.0001   0.0002   0.0002   0.00   22.3
2019/07/04 20:00:00.000   77.679912199  -68.607862189    44.6868   1  10   0.0002   0.0002   0.0006   0.0001   0.0001   0.0002   0.00   15.0
2019/07/04 20:15:00.000   77.679912074  -68.607862771    44.6879   1   8   0.0003   0.0002   0.0008   0.0001  -0.0001   0.0003   0.00   21.9
2019/07/04 20:30:00.000   77.679911969  -68.607863134    44.6831   1   8   0.0003   0.0002   0.0008   0.0000  -0.0002   0.0003   0.00   37.3
2019/07/04 20:45:00.000   77.679911809  -68.607863774    44.6855   1   9   0.0003   0.0002   0.0008   0.0000  -0.0002   0.0003   0.00   12.0
2019/07/04 21:00:00.000   77.679911687  -68.607864301    44.6761   1   9   0.0002   0.0002   0.0007  -0.0000  -0.0002   0.0003   0.00   37.7
2019/07/04 21:15:00.000   77.679911548  -68.607864731    44.6792   1   8   0.0002   0.0002   0.0007  -0.0001  -0.0001   0.0002   0.00   29.0
2019/07/04 21:30:00.000   77.679911415  -68.607865224    44.6645   1   7   0.0002   0.0002   0.0009   0.0001   0.0003   0.0003   0.00   28.4
2019/07/04 21:45:00.000   77.679911279  -68.607865586    44.6598   1   7   0.0003   0.0003   0.0015   0.0001   0.0003   0.0006   0.00   27.1
2019/07/04 22:00:00.000   77.679911165  -68.607866068    44.6507   1   7   0.0003   0.0003   0.0015   0.0002   0.0005   0.0006   0.00   15.0
2019/07/04 22:15:00.000   77.679911042  -68.607866639    44.6476   1   7   0.0003   0.0003   0.0014   0.0002   0.0005   0.0006   0.00   27.5
2019/07/04 22:30:00.000   77.679910987  -68.607867099    44.6757   1   8   0.0002   0.0002   0.0009   0.0001   0.0002   0.0004   0.00   20.5
2019/07/04 22:45:00.000   77.679910883  -68.607867572    44.6969   1   8   0.0002   0.0002   0.0008   0.0001   0.0001   0.0003   0.00   15.7
2019/07/04 23:00:00.000   77.679910725  -68.607867884    44.6578   1  10   0.0002   0.0002   0.0006   0.0001   0.0001   0.0001   0.00   31.2
2019/07/04 23:15:00.000   77.679910603  -68.607868405    44.6818   1   8   0.0002   0.0002   0.0008   0.0001  -0.0002   0.0001   0.00   25.9
2019/07/04 23:30:00.000   77.679910467  -68.607868774    44.6792   1   8   0.0002   0.0002   0.0009   0.0001  -0.0002   0.0001   0.00   11.9
2019/07/04 23:45:00.000   77.679910376  -68.607868981    44.6656   1   8   0.0002   0.0002   0.0010   0.0001  -0.0001   0.0002   0.00   41.6
2019/07/05 00:00:00.000   77.679910315  -68.607869273    44.6627   1   8   0.0002   0.0002   0.0010   0.0001  -0.0001   0.0002   0.00   17.2
2019/07/05 00:15:00.000   77.679910191  -68.607869695    44.6781   1   9   0.0002   0.0002   0.0009   0.0000  -0.0001   0.0003   0.00   11.0
2019/07/05 00:30:00.000   77.679910076  -68.607870170    44.6650   1   8   0.0002   0.0002   0.0008  -0.0000  -0.0001   0.0002   0.00   23.5
2019/07/05 00:45:00.000   77.679909985  -68.607870589    44.6647   1   9   0.0002   0.0002   0.0008  -0.0000   0.0001   0.0003   0.00   39.2
2019/07/05 01:00:00.000   77.679909908  -68.607871098    44.6686   1   7   0.0004   0.0003   0.0016  -0.0002  -0.0004   0.0007   0.00   33.0
2019/07/05 01:15:00.000   77.679909847  -68.607871307    44.6885   1   9   0.0003   0.0002   0.0012  -0.0002  -0.0004   0.0006   0.00    7.1
2019/07/05 01:30:00.000   77.679909659  -68.607871404    44.6614   1   9   0.0003   0.0002   0.0009  -0.0001  -0.0002   0.0004   0.00   24.6
2019/07/05 01:45:00.000   77.679909640  -68.607872002    44.6738   1   9   0.0003   0.0002   0.0010  -0.0001  -0.0002   0.0004   0.00   71.4
2019/07/05 02:00:00.000   77.679909522  -68.607872306    44.6689   1   9   0.0002   0.0002   0.0008  -0.0001  -0.0001   0.0002   0.00   23.6
2019/07/05 02:15:00.000   77.679909446  -68.607872644    44.6698   1   9   0.0002   0.0002   0.0007  -0.0000  -0.0001   0.0001   0.00   37.2
2019/07/05 02:30:00.000   77.679909371  -68.607873020    44.6822   1  10   0.0002   0.0002   0.0006   0.0000  -0.0000   0.0002   0.00   16.3
2019/07/05 02:45:00.000   77.679909254  -68.607873297    44.6697   1   9   0.0003   0.0002   0.0009   0.0002   0.0003   0.0004   0.00   62.6
2019/07/05 03:00:00.000   77.679909187  -68.607873618    44.6808   1   8   0.0003   0.0002   0.0012   0.0002   0.0003   0.0005   0.00   46.1
2019/07/05 03:15:00.000   77.679909124  -68.607873863    44.6844   1  10   0.0002   0.0002   0.0008   0.0001  -0.0001   0.0003   0.00   10.6
2019/07/05 03:30:00.000   77.679909051  -68.607874368    44.6948   1   9   0.0002   0.0002   0.0008   0.0001   0.0000   0.0003   0.00   21.4
2019/07/05 03:45:00.000   77.679908941  -68.607874666    44.6776   1  10   0.0002   0.0002   0.0008   0.0001   0.0002   0.0003   0.00   25.3
2019/07/05 04:00:00.000   77.679908871  -68.607874989    44.6970   1  10   0.0002   0.0002   0.0008  -0.0000  -0.0002   0.0002   0.00   73.3
2019/07/05 04:15:00.000   77.679908792  -68.607875393    44.7080   1  11   0.0002   0.0002   0.0007   0.0000  -0.0001   0.0002   0.00    9.4
2019/07/05 04:30:00.000   77.679908693  -68.607875646    44.7032   1  11   0.0002   0.0002   0.0008   0.0001   0.0001   0.0002   0.00   15.8
2019/07/05 04:45:00.000   77.679908603  -68.607876045    44.7016   1  11   0.0002   0.0002   0.0008   0.0000   0.0001   0.0003   0.00   27.3
2019/07/05 05:00:00.000   77.679908515  -68.607876417    44.6965   1  11   0.0002   0.0002   0.0007   0.0000   0.0001   0.0002   0.00   39.6
2019/07/05 05:15:00.000   77.679908422  -68.607876749    44.7007   1  12   0.0002   0.0002   0.0006   0.0000   0.0001   0.0002   0.00   15.4
2019/07/05 05:30:00.000   77.679908293  -68.607877154    44.6932   1  12   0.0002   0.0002   0.0006   0.0000   0.0000   0.0002   0.00   13.4
2019/07/05 05:45:00.000   77.679908224  -68.607877311    44.6837   1  11   0.0002   0.0002   0.0006   0.0001   0.0001   0.0002   0.00   62.1
2019/07/05 06:00:00.000   77.679908106  -68.607877798    44.6854   1  10   0.0002   0.0002   0.0007   0.0000  -0.0002   0.0002   0.00   34.0
2019/07/05 06:15:00.000   77.679908021  -68.607878058    44.6840   1  10   0.0002   0.0002   0.0009  -0.0000  -0.0002   0.0003   0.00   47.2
2019/07/05 06:30:00.000   77.679907922  -68.607878382    44.6890   1  10   0.0003   0.0002   0.0011   0.0001   0.0001   0.0005   0.00   53.1
2019/07/05 06:45:00.000   77.679907852  -68.607878910    44.7003   1   9   0.0003   0.0002   0.0012   0.0001   0.0001   0.0005   0.00   67.6
2019/07/05 07:00:00.000   77.679907715  -68.607879257    44.6947   1  10   0.0002   0.0002   0.0009  -0.0000  -0.0001   0.0004   0.00   10.8
2019/07/05 07:15:00.000   77.679907626  -68.607879582    44.6990   1  10   0.0002   0.0002   0.0007  -0.0000  -0.0001   0.0003   0.00    9.6
2019/07/05 07:30:00.001   77.679907531  -68.607879852    44.6915   1  10   0.0002   0.0002   0.0007  -0.0001  -0.0001   0.0003   0.00   30.5
2019/07/05 07:45:00.000   77.679907454  -68.607880422    44.6932   1  11   0.0002   0.0002   0.0006  -0.0001  -0.0001   0.0001   0.00   28.2
2019/07/05 08:00:00.000   77.679907332  -68.607880889    44.6925   1  10   0.0002   0.0002   0.0007  -0.0000  -0.0001  -0.0001   0.00   44.3
2019/07/05 08:15:00.000   77.679907182  -68.607881390    44.6835   1   9   0.0002   0.0002   0.0010  -0.0001  -0.0002   0.0003   0.00    5.2
2019/07/05 08:30:00.000   77.679907077  -68.607881609    44.6897   1   9   0.0002   0.0002   0.0009  -0.0001  -0.0002   0.0003   0.00   43.1
2019/07/05 08:45:00.000   77.679906995  -68.607881932    44.6972   1   9   0.0002   0.0002   0.0008   0.0000  -0.0001   0.0003   0.00   37.0
2019/07/05 09:00:00.000   77.679906862  -68.607882377    44.6768   1   7   0.0002   0.0002   0.0010   0.0001  -0.0001   0.0002   0.00   40.2
2019/07/05 09:15:00.000   77.679906761  -68.607882795    44.6806   1   7   0.0002   0.0002   0.0010   0.0001   0.0001   0.0003   0.00   29.4
2019/07/05 09:30:00.000   77.679906668  -68.607883245    44.6795   1   7   0.0002   0.0002   0.0009   0.0001   0.0002   0.0003   0.00   45.4
2019/07/05 09:45:00.000   77.679906549  -68.607883622    44.6834   1   8   0.0002   0.0002   0.0008   0.0001   0.0002   0.0003   0.00   21.9
2019/07/05 10:00:00.000   77.679906404  -68.607883921    44.6669   1   7   0.0004   0.0003   0.0013  -0.0002  -0.0004   0.0006   0.00   14.3
2019/07/05 10:15:00.000   77.679906277  -68.607884278    44.6611   1   8   0.0003   0.0002   0.0008  -0.0001  -0.0002   0.0004   0.00   22.8
2019/07/05 10:30:00.000   77.679906234  -68.607884775    44.6735   1   9   0.0002   0.0002   0.0007  -0.0001  -0.0001   0.0003   0.00   15.9
2019/07/05 10:45:00.000   77.679906162  -68.607885257    44.6682   1   9   0.0002   0.0002   0.0006  -0.0001  -0.0001   0.0002   0.00   44.6
2019/07/05 11:00:00.000   77.679906023  -68.607885496    44.6634   1   7   0.0003   0.0002   0.0009   0.0001  -0.0001   0.0002   0.00   39.3
2019/07/05 11:15:00.000   77.679905902  -68.607885828    44.6637   1   8   0.0003   0.0002   0.0009   0.0001  -0.0002   0.0003   0.00   21.1
2019/07/05 11:30:00.000   77.679905810  -68.607886207    44.6732   1   9   0.0003   0.0002   0.0008   0.0001  -0.0002   0.0002   0.00    9.5
2019/07/05 11:45:00.000   77.679905706  -68.607886498    44.6697   1   9   0.0002   0.0002   0.0007   0.0001  -0.0001   0.0001   0.00   32.1
2019/07/05 12:00:00.000   77.679905618  -68.607886871    44.6707   1   8   0.0002   0.0002   0.0008   0.0001  -0.0001   0.0003   0.00   27.6
2019/07/05 12:15:00.000   77.679905499  -68.607887211    44.6650   1   8   0.0003   0.0002   0.0008   0.0001   0.0000   0.0003   0.00   40.4
2019/07/05 12:30:00.000   77.679905372  -68.607887735    44.6553   1   8   0.0003   0.0002   0.0010   0.0001   0.0003   0.0004   0.00   16.5
2019/07/05 12:45:00.000   77.679905292  -68.607888126    44.6466   1   9   0.0003   0.0002   0.0009   0.0001   0.0003   0.0004   0.00    6.9
2019/07/05 13:00:00.000   77.679905164  -68.607888560    44.6578   1   9   0.0003   0.0002   0.0010  -0.0001  -0.0001   0.0005   0.00   14.0
2019/07/05 13:15:00.000   77.679905080  -68.607888852    44.6714   1  10   0.0003   0.0002   0.0008  -0.0001  -0.0002   0.0004   0.00   11.2
2019/07/05 13:30:00.000   77.679904984  -68.607889243    44.6644   1  11   0.0002   0.0002   0.0006  -0.0001   0.0000   0.0002   0.00   10.2
2019/07/05 13:45:00.000   77.679904900  -68.607889740    44.6603   1  11   0.0002   0.0002   0.0007  -0.0000   0.0001   0.0001   0.00   40.5
2019/07/05 14:00:00.000   77.679904796  -68.607890111    44.6617   1  11   0.0002   0.0002   0.0007  -0.0000   0.0001   0.0001   0.00   35.0
2019/07/05 14:15:00.000   77.679904684  -68.607890374    44.6579   1  11   0.0002   0.0002   0.0008   0.0000   0.0001   0.0002   0.00   23.5
2019/07/05 14:30:00.000   77.679904611  -68.607890593    44.6588   1  11   0.0002   0.0002   0.0007   0.0000   0.0000   0.0002   0.00   35.4
2019/07/05 14:45:00.000   77.679904535  -68.607890920    44.6679   1  10   0.0002   0.0002   0.0007  -0.0000  -0.0002   0.0002   0.00   68.0
2019/07/05 15:00:00.000   77.679904439  -68.607891262    44.6629   1  10   0.0003   0.0002   0.0009   0.0001   0.0001   0.0004   0.00   10.0
2019/07/05 15:15:00.000   77.679904351  -68.607891547    44.6724   1   9   0.0003   0.0002   0.0007  -0.0001  -0.0002   0.0003   0.00   28.9
2019/07/05 15:30:00.000   77.679904309  -68.607892052    44.6792   1   8   0.0003   0.0002   0.0008  -0.0001  -0.0002   0.0004   0.00   45.0
2019/07/05 15:45:00.000   77.679904199  -68.607892452    44.6718   1  10   0.0003   0.0002   0.0010  -0.0001  -0.0003   0.0004   0.00    7.5
2019/07/05 16:00:00.000   77.679904127  -68.607892682    44.6743   1  10   0.0002   0.0002   0.0007  -0.0001  -0.0002   0.0003   0.00   14.9
2019/07/05 16:15:00.000   77.679904039  -68.607893056    44.6686   1   9   0.0003   0.0002   0.0008  -0.0001  -0.0001   0.0003   0.00   48.3
2019/07/05 16:30:00.000   77.679903891  -68.607893403    44.6691   1  11   0.0002   0.0002   0.0008  -0.0000   0.0002   0.0002   0.00    7.3
2019/07/05 16:45:00.000   77.679903805  -68.607893758    44.6672   1  11   0.0002   0.0002   0.0008  -0.0000   0.0002   0.0002   0.00   21.3
2019/07/05 17:00:00.000   77.679903706  -68.607894044    44.6759   1  12   0.0002   0.0002   0.0007   0.0000   0.0002   0.0002   0.00   25.5
2019/07/05 17:15:00.000   77.679903632  -68.607894352    44.6638   1  12   0.0002   0.0002   0.0006   0.0000   0.0001   0.0002   0.00    8.3
2019/07/05 17:30:00.000   77.679903537  -68.607894679    44.6591   1  10   0.0002   0.0002   0.0007  -0.0001  -0.0002   0.0003   0.00   28.5
2019/07/05 17:45:00.000   77.679903420  -68.607895072    44.6618   1  10   0.0002   0.0002   0.0007  -0.0001  -0.0002   0.0003   0.00   45.9
2019/07/05 18:00:00.000   77.679903324  -68.607895468    44.6534   1   9   0.0002   0.0002   0.0009  -0.0001   0.0000   0.0004   0.00   32.5
2019/07/05 18:15:00.000   77.679903243  -68.607895916    44.6722   1   9   0.0003   0.0002   0.0012  -0.0001  -0.0003   0.0005   0.00   31.2
2019/07/05 18:30:00.000   77.679903160  -68.607896209    44.6734   1  10   0.0003   0.0002   0.0010  -0.0001  -0.0002   0.0004   0.00   12.3
2019/07/05 18:45:00.000   77.679903034  -68.607896569    44.6667   1  11   0.0002   0.0002   0.0007   0.0000   0.0001   0.0003   0.00   19.6
2019/07/05 19:00:00.000   77.679902934  -68.607897071    44.6659   1  11   0.0002   0.0002   0.0007   0.0001   0.0002   0.0003   0.00   40.8
2019/07/05 19:15:00.000   77.679902831  -68.607897457    44.6593   1  10   0.0002   0.0002   0.0008   0.0001   0.0003   0.0002   0.00   31.7
2019/07/05 19:30:00.000   77.679902801  -68.607897859    44.6964   1   8   0.0002   0.0002   0.0009   0.0001   0.0002   0.0003   0.00   15.0
2019/07/05 19:45:00.000   77.679902672  -68.607898295    44.6700   1   9   0.0002   0.0002   0.0007   0.0001   0.0002   0.0002   0.00   36.0
2019/07/05 20:00:00.000   77.679902550  -68.607898493    44.6750   1   9   0.0003   0.0002   0.0007   0.0001   0.0001   0.0003   0.00   24.0
2019/07/05 20:15:00.000   77.679902444  -68.607898899    44.6750   1   8   0.0003   0.0002   0.0008   0.0001  -0.0002   0.0003   0.00   45.6
2019/07/05 20:30:00.000   77.679902290  -68.607899365    44.6604   1   7   0.0004   0.0002   0.0013   0.0001   0.0001   0.0007   0.00   26.0
2019/07/05 20:45:00.000   77.679902163  -68.607899858    44.6672   1   9   0.0002   0.0002   0.0007   0.0000  -0.0002   0.0003   0.00   19.4
2019/07/05 21:00:00.000   77.679902066  -68.607900304    44.6654   1   9   0.0002   0.0002   0.0007  -0.0001  -0.0002   0.0003   0.00   37.5
2019/07/05 21:15:00.000   77.679901973  -68.607900686    44.6647   1   8   0.0002   0.0002   0.0007  -0.0001  -0.0001   0.0002   0.00   20.4
2019/07/05 21:30:00.000   77.679901832  -68.607901143    44.6647   1   7   0.0002   0.0002   0.0009   0.0001   0.0003   0.0003   0.00   21.9
2019/07/05 21:45:00.000   77.679901705  -68.607901303    44.6544   1   7   0.0003   0.0003   0.0015   0.0001   0.0004   0.0006   0.00   31.4
2019/07/05 22:00:00.000   77.679901609  -68.607901946    44.6579   1   7   0.0003   0.0003   0.0014   0.0002   0.0005   0.0006   0.00   14.8
2019/07/05 22:15:00.000   77.679901501  -68.607902429    44.6526   1   7   0.0003   0.0003   0.0014   0.0002   0.0005   0.0005   0.00   26.2
2019/07/05 22:30:00.000   77.679901380  -68.607902836    44.6549   1   8   0.0002   0.0002   0.0009   0.0001   0.0002   0.0003   0.00   22.7
2019/07/05 22:45:00.000   77.679901278  -68.607903221    44.6605   1   9   0.0002   0.0002   0.0008   0.0001   0.0001   0.0003   0.00    9.2
2019/07/05 23:00:00.000   77.679901170  -68.607903662    44.6720   1   9   0.0002   0.0002   0.0007   0.0001   0.0000   0.0002   0.00   26.8
2019/07/05 23:15:00.001   77.679901027  -68.607904304    44.6740   1   8   0.0002   0.0002   0.0008   0.0001  -0.0002   0.0001   0.00   25.3
2019/07/05 23:30:00.000   77.679900960  -68.607904594    44.6392   1   8   0.0002   0.0002   0.0010   0.0001  -0.0002   0.0001   0.00   17.3
2019/07/05 23:45:00.000   77.679900822  -68.607904838    44.6521   1   8   0.0002   0.0002   0.0009   0.0001  -0.0002   0.0002   0.00   34.8
2019/07/06 00:00:00.000   77.679900708  -68.607905102    44.6415   1   8   0.0002   0.0002   0.0010   0.0001  -0.0001   0.0003   0.00   36.2
2019/07/06 00:15:00.000   77.679900621  -68.607905552    44.6497   1   9   0.0002   0.0002   0.0008  -0.0000  -0.0002   0.0003   0.00   22.0
2019/07/06 00:30:00.000   77.679900524  -68.607906120    44.6546   1   8   0.0002   0.0002   0.0008  -0.0000   0.0000   0.0003   0.00   21.2
2019/07/06 00:45:00.000   77.679900429  -68.607906634    44.6533   1   9   0.0002   0.0002   0.0008  -0.0000   0.0001   0.0003   0.00   46.8
2019/07/06 01:00:00.000   77.679900323  -68.607906997    44.6549   1   7   0.0004   0.0003   0.0018  -0.0002  -0.0005   0.0008   0.00   78.3
2019/07/06 01:15:00.000   77.679900215  -68.607907173    44.6498   1   9   0.0003   0.0002   0.0010  -0.0001  -0.0003   0.0005   0.00   18.4
2019/07/06 01:30:00.000   77.679900116  -68.607907548    44.6588   1   9   0.0003   0.0002   0.0010  -0.0001  -0.0002   0.0005   0.00   33.3
2019/07/06 01:45:00.000   77.679900012  -68.607908008    44.6520   1   9   0.0003   0.0002   0.0009  -0.0001  -0.0002   0.0004   0.00   89.8
2019/07/06 02:00:00.000   77.679899939  -68.607908291    44.6519   1   9   0.0002   0.0002   0.0007  -0.0000  -0.0001   0.0002   0.00   41.9
2019/07/06 02:15:00.000   77.679899875  -68.607908611    44.6533   1   9   0.0002   0.0002   0.0007  -0.0000  -0.0000   0.0001   0.00   33.2
2019/07/06 02:30:00.000   77.679899791  -68.607908939    44.6591   1  10   0.0002   0.0002   0.0007   0.0001   0.0001   0.0003   0.00   11.7
2019/07/06 02:45:00.000   77.679899665  -68.607909138    44.6535   1   9   0.0003   0.0002   0.0010   0.0002   0.0003   0.0005   0.00   56.5
2019/07/06 03:00:00.000   77.679899593  -68.607909504    44.6525   1   8   0.0003   0.0002   0.0012   0.0002   0.0003   0.0006   0.00   69.8
2019/07/06 03:15:00.000   77.679899550  -68.607909818    44.6629   1  10   0.0002   0.0002   0.0008   0.0001  -0.0001   0.0003   0.00   37.5
2019/07/06 03:30:00.000   77.679899475  -68.607910220    44.6655   1   9   0.0002   0.0002   0.0008   0.0001   0.0001   0.0003   0.00   48.2
2019/07/06 03:45:00.000   77.679899385  -68.607910391    44.6542   1  10   0.0002   0.0002   0.0009   0.0001  -0.0001   0.0003   0.00    3.3
2019/07/06 04:00:00.000   77.679899323  -68.607910780    44.6705   1  10   0.0002   0.0002   0.0007  -0.0000  -0.0002   0.0002   0.00   83.6
2019/07/06 04:15:00.000   77.679899257  -68.607911102    44.6762   1  11   0.0002   0.0002   0.0007   0.0001   0.0000   0.0001   0.00   11.9
2019/07/06 04:30:00.000   77.679899150  -68.607911367    44.6737   1  11   0.0002   0.0002   0.0008   0.0001   0.0001   0.0003   0.00   29.5
2019/07/06 04:45:00.000   77.679899080  -68.607911764    44.6717   1  11   0.0002   0.0002   0.0008   0.0000   0.0001   0.0003   0.00   41.1
2019/07/06 05:00:00.000   77.679899010  -68.607911971    44.6761   1  11   0.0002   0.0002   0.0007   0.0000   0.0001   0.0002   0.00   49.5
2019/07/06 05:15:00.000   77.679898950  -68.607912317    44.6822   1  11   0.0002   0.0002   0.0007   0.0001   0.0001   0.0003   0.00   22.2
2019/07/06 05:30:00.000   77.679898875  -68.607912635    44.6743   1  11   0.0002   0.0002   0.0006   0.0001   0.0001   0.0002   0.00   31.6
2019/07/06 05:45:00.000   77.679898777  -68.607912899    44.6721   1  11   0.0002   0.0002   0.0006   0.0001   0.0001   0.0002   0.00   60.7
2019/07/06 06:00:00.000   77.679898668  -68.607913249    44.6674   1  10   0.0002   0.0002   0.0008   0.0000  -0.0002   0.0003   0.00   77.1
2019/07/06 06:15:00.000   77.679898576  -68.607913608    44.6690   1  11   0.0002   0.0002   0.0009  -0.0000  -0.0002   0.0003   0.00   11.9
2019/07/06 06:30:00.000   77.679898504  -68.607913832    44.6814   1   9   0.0003   0.0002   0.0013   0.0001   0.0002   0.0005   0.00   61.8
2019/07/06 06:45:00.000   77.679898384  -68.607914280    44.6707   1   9   0.0003   0.0002   0.0011   0.0001   0.0001   0.0005   0.00   87.2
2019/07/06 07:00:00.000   77.679898307  -68.607914567    44.6747   1   9   0.0002   0.0002   0.0009  -0.0000  -0.0001   0.0003   0.00   26.8
2019/07/06 07:15:00.000   77.679898256  -68.607914951    44.6820   1  10   0.0002   0.0002   0.0007  -0.0001  -0.0001   0.0002   0.00   21.5
2019/07/06 07:30:00.000   77.679898144  -68.607915281    44.6800   1  10   0.0002   0.0002   0.0007  -0.0001  -0.0001   0.0002   0.00   48.3
2019/07/06 07:45:00.000   77.679898069  -68.607915699    44.6819   1  10   0.0002   0.0002   0.0006  -0.0000  -0.0001   0.0001   0.00   42.9
2019/07/06 08:00:00.000   77.679897982  -68.607916005    44.6801   1   9   0.0002   0.0002   0.0008   0.0000  -0.0001   0.0001   0.00   46.0
2019/07/06 08:15:00.000   77.679897897  -68.607916199    44.6699   1   9   0.0002   0.0002   0.0010  -0.0001  -0.0002   0.0003   0.00   32.4
2019/07/06 08:30:00.000   77.679897737  -68.607916595    44.6655   1  10   0.0002   0.0002   0.0009  -0.0001  -0.0002   0.0003   0.00    5.8
2019/07/06 08:45:00.000   77.679897682  -68.607916947    44.6684   1   9   0.0002   0.0002   0.0008   0.0000  -0.0001   0.0003   0.00   37.8
2019/07/06 09:00:00.000   77.679897533  -68.607917419    44.6656   1   7   0.0002   0.0002   0.0010   0.0001  -0.0001   0.0002   0.00   21.8
2019/07/06 09:15:00.000   77.679897440  -68.607917847    44.6601   1   7   0.0002   0.0002   0.0010   0.0001   0.0002   0.0003   0.00   39.1
2019/07/06 09:30:00.000   77.679897337  -68.607918227    44.6628   1   7   0.0002   0.0002   0.0009   0.0001   0.0002   0.0003   0.00   30.8
2019/07/06 09:45:00.000   77.679897248  -68.607918596    44.6736   1   7   0.0004   0.0003   0.0014  -0.0002  -0.0004   0.0007   0.00   43.8
2019/07/06 10:00:00.000   77.679897092  -68.607918912    44.6540   1   7   0.0004   0.0003   0.0012  -0.0002  -0.0004   0.0006   0.00   33.8
2019/07/06 10:15:00.000   77.679897019  -68.607919323    44.6571   1   8   0.0003   0.0002   0.0008  -0.0001  -0.0002   0.0003   0.00   26.6
2019/07/06 10:30:00.000   77.679896910  -68.607919775    44.6549   1   9   0.0002   0.0002   0.0006  -0.0001  -0.0001   0.0002   0.00   37.5
2019/07/06 10:45:00.000   77.679896859  -68.607920145    44.6583   1   8   0.0002   0.0002   0.0007   0.0000  -0.0001   0.0001   0.00   32.4
2019/07/06 11:00:00.000   77.679896727  -68.607920478    44.6441   1   8   0.0003   0.0002   0.0009   0.0001  -0.0001   0.0002   0.00   11.0
2019/07/06 11:15:00.000   77.679896619  -68.607920710    44.6436   1   8   0.0003   0.0002   0.0009   0.0001  -0.0002   0.0003   0.00   21.2
2019/07/06 11:30:00.000   77.679896507  -68.607921230    44.6555   1   9   0.0002   0.0002   0.0007   0.0001  -0.0001   0.0002   0.00   24.2
2019/07/06 11:45:00.000   77.679896425  -68.607921495    44.6464   1   8   0.0002   0.0002   0.0008   0.0001  -0.0002   0.0001   0.00   54.1
2019/07/06 12:00:00.001   77.679896305  -68.607921947    44.6549   1   8   0.0002   0.0002   0.0008   0.0001  -0.0001   0.0003   0.00   45.0
2019/07/06 12:15:00.000   77.679896205  -68.607922279    44.6450   1   7   0.0003   0.0002   0.0010   0.0001   0.0002   0.0004   0.00   41.4
2019/07/06 12:30:00.000   77.679896095  -68.607922758    44.6231   1   8   0.0003   0.0002   0.0010   0.0001   0.0003   0.0004   0.00   21.3
2019/07/06 12:45:00.000   77.679895981  -68.607923023    44.6195   1   8   0.0003   0.0002   0.0012   0.0001   0.0003   0.0006   0.00   12.7
2019/07/06 13:00:00.000   77.679895897  -68.607923407    44.6404   1   9   0.0003   0.0002   0.0009  -0.0001  -0.0002   0.0004   0.00   24.1
2019/07/06 13:15:00.000   77.679895772  -68.607923849    44.6288   1  10   0.0003   0.0002   0.0008  -0.0001  -0.0002   0.0004   0.00   38.9
2019/07/06 13:30:00.000   77.679895729  -68.607924188    44.6351   1  11   0.0002   0.0002   0.0006  -0.0001   0.0001   0.0001   0.00   21.3
2019/07/06 13:45:00.000   77.679895613  -68.607924565    44.6381   1  11   0.0002   0.0002   0.0007  -0.0000   0.0001   0.0001   0.00   85.6
2019/07/06 14:00:00.000   77.679895529  -68.607925040    44.6282   1  10   0.0002   0.0002   0.0009   0.0000   0.0001   0.0002   0.00   38.1
2019/07/06 14:15:00.000   77.679895412  -68.607925202    44.6322   1  11   0.0002   0.0002   0.0008   0.0000   0.0001   0.0002   0.00   50.7
2019/07/06 14:30:00.000   77.679895288  -68.607925524    44.6329   1  10   0.0002   0.0002   0.0008   0.0000  -0.0002   0.0002   0.00    4.4
2019/07/06 14:45:00.000   77.679895245  -68.607925893    44.6379   1  10   0.0002   0.0002   0.0007  -0.0000  -0.0002   0.0002   0.00   70.3
2019/07/06 15:00:00.000   77.679895163  -68.607926169    44.6383   1  10   0.0002   0.0002   0.0008   0.0001  -0.0001   0.0004   0.00   17.7
2019/07/06 15:15:00.000   77.679895060  -68.607926453    44.6428   1   9   0.0003   0.0002   0.0007  -0.0001  -0.0002   0.0003   0.00   23.3
2019/07/06 15:30:00.000   77.679895010  -68.607926906    44.6577   1   8   0.0003   0.0002   0.0008  -0.0001  -0.0002   0.0004   0.00   19.4
2019/07/06 15:45:00.000   77.679894933  -68.607927225    44.6441   1  10   0.0003   0.0002   0.0008  -0.0001  -0.0002   0.0003   0.00   10.5
2019/07/06 16:00:00.000   77.679894816  -68.607927620    44.6543   1  10   0.0002   0.0002   0.0007  -0.0001  -0.0002   0.0003   0.00   38.8
2019/07/06 16:15:00.000   77.679894683  -68.607927920    44.6544   1   9   0.0003   0.0002   0.0009  -0.0001  -0.0001   0.0003   0.00   38.1
2019/07/06 16:30:00.000   77.679894652  -68.607928222    44.6600   1  11   0.0002   0.0002   0.0008  -0.0000   0.0002   0.0002   0.00   16.7
2019/07/06 16:45:00.000   77.679894549  -68.607928537    44.6571   1  11   0.0002   0.0002   0.0008  -0.0000   0.0002   0.0002   0.00   30.3
2019/07/06 17:00:00.000   77.679894454  -68.607928960    44.6548   1  12   0.0002   0.0002   0.0006   0.0000   0.0002   0.0002   0.00   13.6
2019/07/06 17:15:00.000   77.679894392  -68.607929299    44.6471   1  12   0.0002   0.0002   0.0006  -0.0000   0.0001   0.0002   0.00   28.1
2019/07/06 17:30:00.000   77.679894270  -68.607929608    44.6470   1  10   0.0002   0.0002   0.0007  -0.0001  -0.0002   0.0003   0.00   29.4
2019/07/06 17:45:00.000   77.679894205  -68.607929986    44.6473   1  10   0.0002   0.0002   0.0007  -0.0001  -0.0002   0.0003   0.00   58.6
2019/07/06 18:00:00.000   77.679894094  -68.607930202    44.6392   1  10   0.0003   0.0002   0.0009  -0.0001   0.0001   0.0004   0.00    8.0
2019/07/06 18:15:00.000   77.679894034  -68.607930678    44.6582   1   9   0.0003   0.0002   0.0012  -0.0001  -0.0003   0.0006   0.00   80.6
2019/07/06 18:30:00.000   77.679893928  -68.607931146    44.6547   1  10   0.0002   0.0002   0.0009  -0.0001  -0.0002   0.0004   0.00   16.7
2019/07/06 18:45:00.000   77.679893834  -68.607931336    44.6581   1  11   0.0002   0.0002   0.0007   0.0000   0.0001   0.0003   0.00   38.4
2019/07/06 19:00:00.000   77.679893754  -68.607931840    44.6592   1  11   0.0002   0.0002   0.0007   0.0001   0.0002   0.0003   0.00   26.0
2019/07/06 19:15:00.000   77.679893657  -68.607932260    44.6558   1   9   0.0002   0.0002   0.0008   0.0001   0.0002   0.0002   0.00   19.7
2019/07/06 19:30:00.000   77.679893568  -68.607932510    44.6610   1   8   0.0002   0.0002   0.0009   0.0000   0.0002   0.0003   0.00   44.1
2019/07/06 19:45:00.000   77.679893471  -68.607932720    44.6616   1  10   0.0003   0.0002   0.0007   0.0001   0.0002   0.0000   0.00    5.8
2019/07/06 20:00:00.000   77.679893367  -68.607933108    44.6580   1   8   0.0003   0.0002   0.0008   0.0001  -0.0001   0.0003   0.00   34.2
2019/07/06 20:15:00.000   77.679893302  -68.607933790    44.6751   1   8   0.0003   0.0002   0.0008   0.0001  -0.0002   0.0003   0.00   16.6
2019/07/06 20:30:00.000   77.679893141  -68.607934091    44.6644   1   8   0.0003   0.0002   0.0010   0.0001  -0.0001   0.0004   0.00   13.5
2019/07/06 20:45:00.000   77.679893004  -68.607934425    44.6424   1   9   0.0002   0.0002   0.0007  -0.0000  -0.0002   0.0003   0.00   29.6
2019/07/06 21:00:00.000   77.679892903  -68.607934794    44.6467   1   8   0.0002   0.0002   0.0007  -0.0001  -0.0001   0.0002   0.00   38.5
2019/07/06 21:15:00.000   77.679892809  -68.607935168    44.6442   1   8   0.0002   0.0002   0.0007  -0.0001  -0.0001   0.0002   0.00   21.2
2019/07/06 21:30:00.000   77.679892683  -68.607935652    44.6365   1   7   0.0002   0.0003   0.0010   0.0001   0.0003   0.0003   0.00   32.0
2019/07/06 21:45:00.000   77.679892616  -68.607936025    44.6584   1   7   0.0003   0.0003   0.0015   0.0001   0.0004   0.0007   0.00   33.8
2019/07/06 22:00:00.000   77.679892477  -68.607936573    44.6387   1   7   0.0003   0.0003   0.0014   0.0002   0.0005   0.0006   0.00   20.7
2019/07/06 22:15:00.000   77.679892378  -68.607937036    44.6257   1   7   0.0003   0.0003   0.0013   0.0002   0.0005   0.0005   0.00   24.7
2019/07/06 22:30:00.000   77.679892304  -68.607937526    44.6570   1   8   0.0002   0.0002   0.0008   0.0001   0.0001   0.0003   0.00   21.7
2019/07/06 22:45:00.000   77.679892170  -68.607937806    44.6456   1  10   0.0002   0.0002   0.0007   0.0001   0.0001   0.0002   0.00   24.5
2019/07/06 23:00:00.000   77.679892084  -68.607938139    44.6462   1   9   0.0002   0.0002   0.0007   0.0001  -0.0001   0.0002   0.00   69.3
2019/07/06 23:15:00.000   77.679891931  -68.607938723    44.6591   1   8   0.0002   0.0002   0.0009   0.0001  -0.0002   0.0001   0.00   17.5
2019/07/06 23:30:00.000   77.679891858  -68.607938975    44.6338   1   9   0.0002   0.0002   0.0009   0.0001  -0.0002   0.0001   0.00    4.6
2019/07/06 23:45:00.000   77.679891765  -68.607939378    44.6382   1   8   0.0002   0.0002   0.0009   0.0001  -0.0002   0.0002   0.00   49.7
2019/07/07 00:00:00.000   77.679891652  -68.607939842    44.6332   1   8   0.0002   0.0002   0.0010   0.0001  -0.0001   0.0003   0.00   59.3
2019/07/07 00:15:00.000   77.679891521  -68.607940081    44.6333   1   9   0.0002   0.0002   0.0008  -0.0000  -0.0002   0.0002   0.00   20.9
2019/07/07 00:30:00.000   77.679891405  -68.607940516    44.6419   1   9   0.0002   0.0002   0.0008  -0.0000   0.0001   0.0003   0.00   14.7
2019/07/07 00:45:00.000   77.679891282  -68.607940808    44.6324   1   8   0.0003   0.0002   0.0012  -0.0002  -0.0003   0.0006   0.00   24.2
2019/07/07 01:00:00.000   77.679891207  -68.607941313    44.6274   1   8   0.0004   0.0003   0.0017  -0.0002  -0.0005   0.0008   0.00   17.2
2019/07/07 01:15:00.000   77.679891124  -68.607941561    44.6250   1   9   0.0003   0.0002   0.0010  -0.0001  -0.0002   0.0005   0.00   29.7
2019/07/07 01:30:00.000   77.679890999  -68.607941993    44.6413   1   9   0.0003   0.0002   0.0010  -0.0001  -0.0002   0.0005   0.00   27.6
2019/07/07 01:45:00.000   77.679890897  -68.607942369    44.6359   1   9   0.0003   0.0002   0.0009  -0.0001  -0.0002   0.0004   0.00   82.3
2019/07/07 02:00:00.000   77.679890885  -68.607942733    44.6368   1   9   0.0002   0.0002   0.0007  -0.0000  -0.0001   0.0001   0.00   50.8
2019/07/07 02:15:00.000   77.679890774  -68.607942980    44.6381   1   9   0.0002   0.0002   0.0007  -0.0000  -0.0000   0.0001   0.00   37.5
2019/07/07 02:30:00.000   77.679890700  -68.607943261    44.6525   1   9   0.0003   0.0002   0.0009   0.0001   0.0003   0.0004   0.00   31.8
2019/07/07 02:45:00.000   77.679890540  -68.607943573    44.6276   1   9   0.0003   0.0002   0.0010   0.0002   0.0003   0.0005   0.00   40.1
2019/07/07 03:00:00.000   77.679890524  -68.607943769    44.6365   1   9   0.0003   0.0002   0.0011   0.0001   0.0002   0.0005   0.00    7.1
2019/07/07 03:15:00.000   77.679890391  -68.607944288    44.6423   1  10   0.0002   0.0002   0.0008   0.0001  -0.0002   0.0003   0.00   27.4
2019/07/07 03:30:00.000   77.679890356  -68.607944517    44.6594   1   9   0.0002   0.0002   0.0008   0.0001   0.0001   0.0003   0.00   31.9
2019/07/07 03:45:00.000   77.679890254  -68.607944730    44.6401   1  10   0.0002   0.0002   0.0008   0.0000  -0.0001   0.0003   0.00   18.3
2019/07/07 04:00:00.000   77.679890209  -68.607945162    44.6657   1  10   0.0002   0.0002   0.0008  -0.0000  -0.0002   0.0002   0.00   34.9
2019/07/07 04:15:00.000   77.679890095  -68.607945433    44.6462   1  10   0.0002   0.0002   0.0008   0.0000   0.0001   0.0003   0.00   17.9
2019/07/07 04:30:00.000   77.679889994  -68.607945724    44.6435   1  11   0.0002   0.0002   0.0008   0.0001   0.0001   0.0003   0.00   31.5
2019/07/07 04:45:00.000   77.679889934  -68.607946191    44.6534   1  11   0.0002   0.0002   0.0008   0.0000   0.0001   0.0002   0.00   19.9
2019/07/07 05:00:00.000   77.679889920  -68.607946449    44.6636   1  11   0.0002   0.0002   0.0007  -0.0000   0.0000   0.0002   0.00   31.7
2019/07/07 05:15:00.000   77.679889822  -68.607946711    44.6547   1  11   0.0002   0.0002   0.0006   0.0001   0.0001   0.0002   0.00   32.4
2019/07/07 05:30:00.000   77.679889746  -68.607947014    44.6414   1  11   0.0002   0.0002   0.0006   0.0001   0.0001   0.0002   0.00   54.9
2019/07/07 05:45:00.000   77.679889644  -68.607947464    44.6519   1  10   0.0002   0.0002   0.0007   0.0001  -0.0002   0.0002   0.00   60.3
2019/07/07 06:00:00.000   77.679889522  -68.607947531    44.6330   1  10   0.0002   0.0002   0.0008   0.0000  -0.0002   0.0003   0.00  122.8
2019/07/07 06:15:00.000   77.679889431  -68.607947927    44.6473   1  10   0.0003   0.0002   0.0011   0.0001  -0.0000   0.0004   0.00   44.2
2019/07/07 06:30:00.000   77.679889349  -68.607948311    44.6514   1   9   0.0003   0.0002   0.0013   0.0001   0.0002   0.0005   0.00   35.1
2019/07/07 06:45:00.000   77.679889297  -68.607948643    44.6441   1   9   0.0003   0.0002   0.0011   0.0000   0.0001   0.0004   0.00   57.3
2019/07/07 07:00:00.000   77.679889209  -68.607948954    44.6555   1   9   0.0002   0.0002   0.0008  -0.0000  -0.0001   0.0003   0.00   50.6
2019/07/07 07:15:00.000   77.679889128  -68.607949366    44.6622   1  11   0.0002   0.0002   0.0006  -0.0000  -0.0001   0.0002   0.00    6.4
2019/07/07 07:30:00.000   77.679889026  -68.607949791    44.6655   1  11   0.0002   0.0002   0.0006  -0.0001  -0.0000   0.0002   0.00   13.3
2019/07/07 07:45:00.000   77.679888954  -68.607949980    44.6510   1  10   0.0002   0.0002   0.0006  -0.0000  -0.0001  -0.0000   0.00   80.0
2019/07/07 08:00:00.000   77.679888880  -68.607950344    44.6618   1   9   0.0002   0.0002   0.0008   0.0000  -0.0001   0.0001   0.00   48.8
2019/07/07 08:15:00.000   77.679888741  -68.607950701    44.6621   1   9   0.0002   0.0002   0.0009  -0.0001  -0.0002   0.0003   0.00   27.9
2019/07/07 08:30:00.000   77.679888672  -68.607951054    44.6552   1  10   0.0002   0.0002   0.0008  -0.0001  -0.0002   0.0002   0.00   34.6
2019/07/07 08:45:00.000   77.679888543  -68.607951445    44.6510   1   9   0.0002   0.0002   0.0008   0.0000  -0.0001   0.0003   0.00   21.8
2019/07/07 09:00:00.000   77.679888431  -68.607951926    44.6548   1   7   0.0002   0.0002   0.0010   0.0001   0.0000   0.0003   0.00   78.2
2019/07/07 09:15:00.000   77.679888313  -68.607952282    44.6528   1   7   0.0002   0.0002   0.0010   0.0001   0.0002   0.0003   0.00   60.9
2019/07/07 09:30:00.000   77.679888208  -68.607952695    44.6474   1   7   0.0002   0.0002   0.0009   0.0001   0.0002   0.0003   0.00   33.4
2019/07/07 09:45:00.000   77.679888142  -68.607953095    44.6584   1   7   0.0004   0.0003   0.0014  -0.0002  -0.0004   0.0007   0.00   16.8
2019/07/07 10:00:00.000   77.679887947  -68.607953329    44.6138   1   7   0.0004   0.0003   0.0011  -0.0002  -0.0004   0.0006   0.00   57.8
2019/07/07 10:15:00.000   77.679887895  -68.607953985    44.6360   1   8   0.0003   0.0002   0.0007  -0.0001  -0.0001   0.0003   0.00   35.2
2019/07/07 10:30:00.000   77.679887831  -68.607954394    44.6417   1   9   0.0002   0.0002   0.0006  -0.0001  -0.0001   0.0002   0.00   30.4
2019/07/07 10:45:00.000   77.679887699  -68.607954682    44.6518   1   8   0.0002   0.0002   0.0007   0.0001  -0.0001  -0.0000   0.00   49.8
2019/07/07 11:00:00.000   77.679887598  -68.607954976    44.6384   1   8   0.0003   0.0002   0.0009   0.0001  -0.0001   0.0002   0.00   51.3
2019/07/07 11:15:00.000   77.679887501  -68.607955328    44.6359   1   8   0.0003   0.0002   0.0009   0.0001  -0.0002   0.0003   0.00   37.2
2019/07/07 11:30:00.000   77.679887393  -68.607955706    44.6404   1   9   0.0002   0.0002   0.0007   0.0001  -0.0001   0.0001   0.00   27.9
2019/07/07 11:45:00.000   77.679887270  -68.607956071    44.6382   1   9   0.0002   0.0002   0.0007   0.0000  -0.0002   0.0001   0.00   21.0
2019/07/07 12:00:00.000   77.679887181  -68.607956459    44.6381   1   8   0.0003   0.0002   0.0008   0.0001  -0.0001   0.0003   0.00   48.3
2019/07/07 12:15:00.000   77.679887073  -68.607956875    44.6241   1   7   0.0003   0.0002   0.0010   0.0001   0.0002   0.0004   0.00   56.0
2019/07/07 12:30:00.000   77.679886983  -68.607957316    44.6184   1   8   0.0003   0.0002   0.0009   0.0001   0.0003   0.0004   0.00   22.9
2019/07/07 12:45:00.000   77.679886859  -68.607957697    44.6280   1   8   0.0003   0.0002   0.0012   0.0001   0.0002   0.0006   0.00   24.8
2019/07/07 13:00:00.000   77.679886730  -68.607958156    44.6284   1   9   0.0003   0.0002   0.0009  -0.0001  -0.0002   0.0004   0.00   40.1
2019/07/07 13:15:00.000   77.679886623  -68.607958308    44.6251   1  10   0.0002   0.0002   0.0007  -0.0001  -0.0001   0.0003   0.00   12.1
2019/07/07 13:30:00.000   77.679886577  -68.607958811    44.6265   1  11   0.0002   0.0002   0.0006  -0.0000   0.0001   0.0001   0.00   31.0
2019/07/07 13:45:00.000   77.679886442  -68.607959025    44.6276   1  11   0.0002   0.0002   0.0007  -0.0000   0.0001   0.0001   0.00   99.2
2019/07/07 14:00:00.000   77.679886372  -68.607959572    44.6328   1  10   0.0002   0.0002   0.0009   0.0000   0.0001   0.0002   0.00   53.4
2019/07/07 14:15:00.000   77.679886238  -68.607959925    44.6146   1  11   0.0002   0.0002   0.0007   0.0000   0.0001   0.0002   0.00   39.6
2019/07/07 14:30:00.000   77.679886165  -68.607960281    44.6291   1  10   0.0002   0.0002   0.0008   0.0000  -0.0002   0.0002   0.00   44.7
2019/07/07 14:45:00.000   77.679886043  -68.607960702    44.6285   1  10   0.0002   0.0002   0.0007  -0.0000  -0.0002   0.0002   0.00   43.2
2019/07/07 15:00:00.000   77.679885899  -68.607961094    44.6130   1  10   0.0002   0.0002   0.0007  -0.0000  -0.0002   0.0003   0.00   54.2
2019/07/07 15:15:00.000   77.679885814  -68.607961485    44.6210   1   8   0.0003   0.0002   0.0008  -0.0001  -0.0002   0.0003   0.00   28.3
2019/07/07 15:30:00.000   77.679885742  -68.607961814    44.6234   1   8   0.0003   0.0002   0.0008  -0.0001  -0.0002   0.0004   0.00   15.1
2019/07/07 15:45:00.000   77.679885627  -68.607962217    44.6214   1  10   0.0002   0.0002   0.0007  -0.0001  -0.0002   0.0003   0.00   31.6
2019/07/07 16:00:00.000   77.679885573  -68.607962606    44.6394   1   9   0.0003   0.0002   0.0007  -0.0001  -0.0002   0.0003   0.00   36.0
2019/07/07 16:15:00.000   77.679885491  -68.607962827    44.6234   1  11   0.0002   0.0002   0.0008  -0.0001   0.0001   0.0003   0.00   10.7
2019/07/07 16:30:00.000   77.679885378  -68.607963246    44.6340   1  11   0.0002   0.0002   0.0008  -0.0000   0.0002   0.0002   0.00   30.6
2019/07/07 16:45:00.000   77.679885270  -68.607963783    44.6324   1  12   0.0002   0.0002   0.0007   0.0000   0.0002   0.0002   0.00    4.1
2019/07/07 17:00:00.000   77.679885220  -68.607963997    44.6339   1  12   0.0002   0.0002   0.0006   0.0001   0.0002   0.0002   0.00   47.5
2019/07/07 17:15:00.000   77.679885082  -68.607964222    44.6157   1  10   0.0002   0.0002   0.0007  -0.0001  -0.0001   0.0003   0.00   23.1
2019/07/07 17:30:00.000   77.679884958  -68.607964705    44.6328   1  10   0.0002   0.0002   0.0007  -0.0001  -0.0002   0.0003   0.00   26.1
2019/07/07 17:45:00.000   77.679884867  -68.607965154    44.6288   1  10   0.0002   0.0002   0.0007  -0.0001  -0.0002   0.0003   0.00   22.8
2019/07/07 18:00:00.000   77.679884772  -68.607965433    44.6298   1  10   0.0003   0.0002   0.0009  -0.0000   0.0000   0.0004   0.00   16.7
2019/07/07 18:15:00.000   77.679884651  -68.607965764    44.6284   1   9   0.0003   0.0002   0.0012  -0.0001  -0.0002   0.0006   0.00   61.1
2019/07/07 18:30:00.000   77.679884596  -68.607966207    44.6382   1  11   0.0002   0.0002   0.0008  -0.0001  -0.0001   0.0003   0.00   12.6
2019/07/07 18:45:00.000   77.679884501  -68.607966582    44.6461   1  11   0.0002   0.0002   0.0007   0.0001   0.0002   0.0003   0.00   29.4
2019/07/07 19:00:00.000   77.679884431  -68.607966983    44.6479   1  11   0.0002   0.0002   0.0007   0.0001   0.0002   0.0003   0.00   24.3
2019/07/07 19:15:00.000   77.679884309  -68.607967576    44.6340   1   9   0.0002   0.0002   0.0008   0.0001   0.0002   0.0002   0.00   24.1
2019/07/07 19:30:00.000   77.679884216  -68.607968027    44.6432   1   9   0.0002   0.0002   0.0008   0.0000   0.0002   0.0002   0.00   17.0
2019/07/07 19:45:00.000   77.679884088  -68.607968382    44.6585   1  10   0.0002   0.0002   0.0006   0.0001   0.0002   0.0002   0.00    3.0
2019/07/07 20:00:00.000   77.679884034  -68.607968557    44.6371   1   8   0.0003   0.0002   0.0008   0.0001  -0.0001   0.0003   0.00   25.2
2019/07/07 20:15:00.000   77.679883889  -68.607969015    44.6259   1   8   0.0003   0.0002   0.0008   0.0001  -0.0002   0.0003   0.00   29.9
2019/07/07 20:30:00.000   77.679883778  -68.607969439    44.6317   1   9   0.0003   0.0002   0.0009   0.0001  -0.0002   0.0003   0.00    5.5
2019/07/07 20:45:00.000   77.679883639  -68.607969923    44.6269   1   9   0.0002   0.0002   0.0007  -0.0000  -0.0002   0.0003   0.00   23.2
2019/07/07 21:00:00.000   77.679883508  -68.607970270    44.6275   1   8   0.0002   0.0002   0.0007  -0.0001  -0.0001   0.0002   0.00   38.4
2019/07/07 21:15:00.000   77.679883412  -68.607970775    44.6236   1   7   0.0002   0.0002   0.0009   0.0001   0.0003   0.0003   0.00   23.8
2019/07/07 21:30:00.000   77.679883272  -68.607971123    44.6137   1   6   0.0003   0.0003   0.0015   0.0001   0.0003   0.0006   0.00   20.2
2019/07/07 21:45:00.000   77.679883172  -68.607971746    44.6307   1   7   0.0003   0.0003   0.0016   0.0002   0.0004   0.0007   0.00    9.1
2019/07/07 22:00:00.000   77.679883072  -68.607972298    44.6198   1   7   0.0003   0.0003   0.0014   0.0002   0.0005   0.0006   0.00   28.7
2019/07/07 22:15:00.000   77.679883003  -68.607972572    44.6517   1   8   0.0003   0.0002   0.0010   0.0001   0.0003   0.0004   0.00   13.3
2019/07/07 22:30:00.000   77.679882861  -68.607972988    44.6341   1   8   0.0002   0.0002   0.0008   0.0001   0.0001   0.0003   0.00   33.1
2019/07/07 22:45:00.000   77.679882747  -68.607973519    44.6311   1  10   0.0002   0.0002   0.0007   0.0001   0.0001   0.0002   0.00   29.7
2019/07/07 23:00:00.000   77.679882664  -68.607973816    44.6302   1   8   0.0002   0.0002   0.0008   0.0001  -0.0002   0.0001   0.00   59.8
2019/07/07 23:15:00.000   77.679882491  -68.607974066    44.6285   1   8   0.0002   0.0002   0.0009   0.0001  -0.0002   0.0001   0.00   25.5
2019/07/07 23:30:00.001   77.679882378  -68.607974451    44.6188   1   9   0.0002   0.0002   0.0009   0.0001  -0.0002   0.0001   0.00   88.8
2019/07/07 23:45:00.000   77.679882242  -68.607975049    44.6184   1   8   0.0002   0.0002   0.0010   0.0001  -0.0002   0.0002   0.00   63.0
2019/07/08 00:00:00.000   77.679882137  -68.607975489    44.6142   1   9   0.0002   0.0002   0.0009   0.0001  -0.0001   0.0003   0.00    9.4
2019/07/08 00:15:00.000   77.679882046  -68.607975870    44.6290   1   8   0.0002   0.0002   0.0008  -0.0000  -0.0001   0.0002   0.00   21.0
2019/07/08 00:30:00.000   77.679881904  -68.607976355    44.6226   1   9   0.0002   0.0002   0.0008  -0.0000   0.0001   0.0003   0.00   26.8
2019/07/08 00:45:00.000   77.679881807  -68.607976807    44.6242   1   7   0.0004   0.0003   0.0015  -0.0002  -0.0004   0.0006   0.00   40.2
2019/07/08 01:00:00.000   77.679881659  -68.607977118    44.6014   1   8   0.0004   0.0003   0.0015  -0.0002  -0.0005   0.0007   0.00   25.6
2019/07/08 01:15:00.000   77.679881564  -68.607977468    44.6076   1   9   0.0003   0.0002   0.0009  -0.0001  -0.0002   0.0004   0.00   47.5
2019/07/08 01:30:00.000   77.679881456  -68.607978054    44.6096   1   9   0.0003   0.0002   0.0010  -0.0001  -0.0002   0.0004   0.00   44.0
2019/07/08 01:45:00.000   77.679881377  -68.607978459    44.6130   1   9   0.0003   0.0002   0.0008  -0.0001  -0.0002   0.0003   0.00   13.5
2019/07/08 02:00:00.000   77.679881306  -68.607978742    44.6276   1   9   0.0002   0.0002   0.0007  -0.0000  -0.0001   0.0001   0.00   82.0
2019/07/08 02:15:00.000   77.679881216  -68.607979087    44.6248   1  10   0.0002   0.0002   0.0006  -0.0000   0.0000   0.0001   0.00    6.3
2019/07/08 02:30:00.000   77.679881068  -68.607979573    44.6087   1   9   0.0003   0.0002   0.0009   0.0001   0.0003   0.0004   0.00   52.0
2019/07/08 02:45:00.000   77.679880965  -68.607979878    44.6066   1   8   0.0003   0.0002   0.0012   0.0002   0.0003   0.0005   0.00   82.7
2019/07/08 03:00:00.000   77.679880916  -68.607980166    44.6167   1  10   0.0002   0.0002   0.0009   0.0001  -0.0000   0.0004   0.00    5.3
2019/07/08 03:15:00.000   77.679880816  -68.607980534    44.6311   1  10   0.0002   0.0002   0.0007   0.0001  -0.0001   0.0003   0.00   52.7
2019/07/08 03:30:00.000   77.679880705  -68.607980995    44.6244   1  10   0.0002   0.0002   0.0008   0.0001   0.0001   0.0003   0.00    5.6
2019/07/08 03:45:00.000   77.679880641  -68.607981426    44.6268   1  10   0.0002   0.0002   0.0008   0.0000  -0.0002   0.0003   0.00   35.1
2019/07/08 04:00:00.000   77.679880531  -68.607981768    44.6349   1  10   0.0002   0.0002   0.0008  -0.0000  -0.0001   0.0002   0.00   84.3
2019/07/08 04:15:00.000   77.679880455  -68.607981916    44.6306   1  11   0.0002   0.0002   0.0008   0.0001   0.0001   0.0002   0.00    7.8
2019/07/08 04:30:00.000   77.679880358  -68.607982221    44.6244   1  11   0.0002   0.0002   0.0008   0.0000   0.0001   0.0003   0.00   55.9
2019/07/08 04:45:00.000   77.679880284  -68.607982507    44.6299   1  11   0.0002   0.0002   0.0008   0.0000   0.0001   0.0002   0.00   47.5
2019/07/08 05:00:00.000   77.679880211  -68.607982793    44.6298   1  13   0.0002   0.0002   0.0006   0.0000  -0.0000   0.0002   0.00   17.4
2019/07/08 05:15:00.000   77.679880166  -68.607983206    44.6347   1  12   0.0002   0.0002   0.0006   0.0001   0.0001   0.0002   0.00   14.4
2019/07/08 05:30:00.000   77.679880073  -68.607983500    44.6329   1  11   0.0002   0.0002   0.0006   0.0001   0.0001   0.0002   0.00   63.0
2019/07/08 05:45:00.000   77.679879964  -68.607983756    44.6300   1  10   0.0002   0.0002   0.0007   0.0000  -0.0002   0.0002   0.00   85.4
2019/07/08 06:00:00.000   77.679879860  -68.607984013    44.6207   1  10   0.0002   0.0002   0.0008  -0.0000  -0.0002   0.0003   0.00  101.2
2019/07/08 06:15:00.000   77.679879775  -68.607984346    44.6322   1  10   0.0003   0.0002   0.0011   0.0001   0.0001   0.0005   0.00   42.5
2019/07/08 06:30:00.000   77.679879691  -68.607984659    44.6259   1   9   0.0003   0.0002   0.0013   0.0001   0.0002   0.0005   0.00   76.1
2019/07/08 06:45:00.000   77.679879613  -68.607985055    44.6354   1  10   0.0002   0.0002   0.0010   0.0000   0.0001   0.0004   0.00    3.8
2019/07/08 07:00:00.000   77.679879552  -68.607985418    44.6399   1   9   0.0002   0.0002   0.0008  -0.0000  -0.0001   0.0003   0.00   56.3
2019/07/08 07:15:00.000   77.679879462  -68.607985763    44.6438   1  11   0.0002   0.0002   0.0006  -0.0000   0.0000   0.0002   0.00   19.8
2019/07/08 07:30:00.000   77.679879390  -68.607986072    44.6410   1  11   0.0002   0.0002   0.0006  -0.0001  -0.0001   0.0002   0.00   48.4
2019/07/08 07:45:00.000   77.679879316  -68.607986364    44.6388   1  10   0.0002   0.0002   0.0007  -0.0000  -0.0001  -0.0001   0.00   93.7
2019/07/08 08:00:00.000   77.679879242  -68.607986738    44.6504   1   9   0.0002   0.0002   0.0008   0.0000  -0.0001   0.0001   0.00   58.9
2019/07/08 08:15:00.000   77.679879137  -68.607986989    44.6435   1   9   0.0002   0.0002   0.0009  -0.0001  -0.0002   0.0003   0.00   53.0
2019/07/08 08:30:00.000   77.679879049  -68.607987382    44.6482   1   9   0.0002   0.0002   0.0008   0.0000  -0.0001   0.0003   0.00   43.7
2019/07/08 08:45:00.000   77.679878944  -68.607987682    44.6358   1   8   0.0002   0.0002   0.0008   0.0000   0.0001   0.0002   0.00   35.0
2019/07/08 09:00:00.000   77.679878829  -68.607988133    44.6368   1   7   0.0002   0.0002   0.0010   0.0001   0.0001   0.0003   0.00   51.1
2019/07/08 09:15:00.000   77.679878729  -68.607988550    44.6380   1   7   0.0002   0.0002   0.0010   0.0001   0.0002   0.0003   0.00   44.9
2019/07/08 09:30:00.000   77.679878633  -68.607988924    44.6320   1   7   0.0002   0.0002   0.0009   0.0001   0.0002   0.0003   0.00   36.2
2019/07/08 09:45:00.000   77.679878507  -68.607989174    44.6220   1   8   0.0004   0.0003   0.0013  -0.0002  -0.0004   0.0006   0.00    8.5
2019/07/08 10:00:00.000   77.679878433  -68.607989603    44.6272   1   8   0.0003   0.0002   0.0009  -0.0002  -0.0003   0.0004   0.00   17.6
2019/07/08 10:15:00.000   77.679878371  -68.607990059    44.6371   1   9   0.0003   0.0002   0.0007  -0.0001  -0.0001   0.0003   0.00    7.4
2019/07/08 10:30:00.000   77.679878281  -68.607990499    44.6391   1   9   0.0002   0.0002   0.0006  -0.0001  -0.0001   0.0002   0.00   34.9
2019/07/08 10:45:00.000   77.679878177  -68.607990686    44.6357   1   7   0.0003   0.0002   0.0009   0.0001  -0.0001   0.0002   0.00   29.6
2019/07/08 11:00:00.000   77.679878046  -68.607990955    44.6254   1   8   0.0003   0.0002   0.0009   0.0001  -0.0002   0.0003   0.00   56.3
2019/07/08 11:15:00.000   77.679877969  -68.607991301    44.6263   1   8   0.0003   0.0002   0.0009   0.0001  -0.0002   0.0003   0.00   55.0
2019/07/08 11:30:00.000   77.679877886  -68.607991802    44.6368   1   9   0.0002   0.0002   0.0007   0.0001  -0.0001   0.0001   0.00   29.6
2019/07/08 11:45:00.000   77.679877771  -68.607992214    44.6329   1   8   0.0002   0.0002   0.0008   0.0001  -0.0001   0.0003   0.00   33.4
2019/07/08 12:00:00.000   77.679877679  -68.607992629    44.6236   1   8   0.0003   0.0002   0.0009   0.0001   0.0000   0.0003   0.00    5.8
2019/07/08 12:15:00.000   77.679877536  -68.607992962    44.6108   1   7   0.0003   0.0002   0.0010   0.0001   0.0003   0.0004   0.00   32.7
2019/07/08 12:30:00.000   77.679877451  -68.607993232    44.6090   1   8   0.0003   0.0002   0.0009   0.0001   0.0003   0.0004   0.00   46.2
2019/07/08 12:45:00.000   77.679877355  -68.607993791    44.6249   1   9   0.0003   0.0002   0.0011  -0.0000   0.0002   0.0005   0.00    5.0
2019/07/08 13:00:00.000   77.679877191  -68.607994054    44.6147   1   9   0.0003   0.0002   0.0009  -0.0001  -0.0002   0.0004   0.00   41.3
2019/07/08 13:15:00.000   77.679877100  -68.607994437    44.5996   1  11   0.0002   0.0002   0.0006  -0.0001  -0.0001   0.0002   0.00   10.1
2019/07/08 13:30:00.000   77.679877031  -68.607994855    44.6154   1  11   0.0002   0.0002   0.0006  -0.0000   0.0001   0.0001   0.00   32.2
2019/07/08 13:45:00.000   77.679876924  -68.607995150    44.6199   1  11   0.0002   0.0002   0.0007  -0.0000   0.0001   0.0001   0.00   40.2
2019/07/08 14:00:00.000   77.679876801  -68.607995572    44.6108   1  11   0.0002   0.0002   0.0009   0.0000   0.0001   0.0002   0.00   11.1
2019/07/08 14:15:00.000   77.679876709  -68.607995882    44.6135   1  11   0.0002   0.0002   0.0007   0.0000   0.0001   0.0002   0.00   51.8
2019/07/08 14:30:00.000   77.679876620  -68.607996160    44.6143   1  10   0.0002   0.0002   0.0007   0.0000  -0.0002   0.0002   0.00   57.7
2019/07/08 14:45:00.000   77.679876492  -68.607996546    44.6027   1   9   0.0003   0.0002   0.0009   0.0001   0.0002   0.0004   0.00   16.9
2019/07/08 15:00:00.000   77.679876408  -68.607996779    44.6029   1   9   0.0003   0.0002   0.0007  -0.0000  -0.0002   0.0003   0.00   44.4
2019/07/08 15:15:00.000   77.679876384  -68.607997284    44.6121   1   8   0.0003   0.0002   0.0008  -0.0001  -0.0002   0.0004   0.00   27.8
2019/07/08 15:30:00.000   77.679876298  -68.607997800    44.6169   1   9   0.0003   0.0002   0.0008  -0.0001  -0.0002   0.0004   0.00    6.9
2019/07/08 15:45:00.000   77.679876164  -68.607998076    44.6101   1  10   0.0002   0.0002   0.0007  -0.0001  -0.0002   0.0003   0.00   31.2
2019/07/08 16:00:00.000   77.679876055  -68.607998322    44.6162   1   9   0.0003   0.0002   0.0008  -0.0001  -0.0001   0.0003   0.00   39.4
2019/07/08 16:15:00.000   77.679875972  -68.607998651    44.6102   1  11   0.0002   0.0002   0.0008  -0.0000   0.0001   0.0002   0.00   25.5
2019/07/08 16:30:00.000   77.679875847  -68.607998995    44.6138   1  11   0.0002   0.0002   0.0008  -0.0000   0.0002   0.0002   0.00   28.6
2019/07/08 16:45:00.000   77.679875785  -68.607999294    44.6122   1  12   0.0002   0.0002   0.0007   0.0000   0.0002   0.0002   0.00   19.1
2019/07/08 17:00:00.000   77.679875737  -68.607999629    44.6032   1  12   0.0002   0.0002   0.0006   0.0001   0.0002   0.0002   0.00   50.4
2019/07/08 17:15:00.000   77.679875648  -68.607999959    44.6014   1  10   0.0002   0.0002   0.0007  -0.0001  -0.0002   0.0003   0.00   35.7
2019/07/08 17:30:00.000   77.679875550  -68.608000257    44.5959   1  10   0.0002   0.0002   0.0007  -0.0001  -0.0002   0.0003   0.00   72.8
2019/07/08 17:45:00.000   77.679875472  -68.608000574    44.6080   1  10   0.0002   0.0002   0.0007  -0.0001  -0.0002   0.0003   0.00   37.6
2019/07/08 18:00:00.000   77.679875398  -68.608000786    44.6031   1   9   0.0003   0.0002   0.0011  -0.0001  -0.0003   0.0005   0.00   56.9
2019/07/08 18:15:00.000   77.679875329  -68.608001168    44.6101   1  10   0.0003   0.0002   0.0012  -0.0001  -0.0002   0.0005   0.00    7.5
2019/07/08 18:30:00.000   77.679875264  -68.608001486    44.6205   1  11   0.0002   0.0002   0.0007  -0.0000   0.0001   0.0003   0.00   21.7
2019/07/08 18:45:00.000   77.679875160  -68.608001753    44.6130   1  11   0.0002   0.0002   0.0007   0.0001   0.0002   0.0003   0.00   44.7
2019/07/08 19:00:00.000   77.679875103  -68.608001983    44.6142   1  10   0.0002   0.0002   0.0008   0.0001   0.0002   0.0002   0.00   45.9
2019/07/08 19:15:00.000   77.679875021  -68.608002345    44.6113   1   9   0.0002   0.0002   0.0008   0.0001   0.0002   0.0002   0.00   42.3
2019/07/08 19:30:00.000   77.679874938  -68.608002682    44.6123   1   9   0.0002   0.0002   0.0008   0.0001   0.0002   0.0002   0.00   20.7
2019/07/08 19:45:00.000   77.679874862  -68.608003012    44.6194   1  10   0.0002   0.0002   0.0006   0.0001   0.0001   0.0002   0.00   10.9
2019/07/08 20:00:00.000   77.679874793  -68.608003272    44.6223   1   8   0.0003   0.0002   0.0008   0.0001  -0.0001   0.0003   0.00   42.3
2019/07/08 20:15:00.000   77.679874707  -68.608003592    44.6227   1   8   0.0003   0.0002   0.0008   0.0000  -0.0002   0.0003   0.00   43.3
2019/07/08 20:30:00.000   77.679874580  -68.608003936    44.6157   1   9   0.0003   0.0002   0.0008   0.0000  -0.0002   0.0003   0.00   31.1
2019/07/08 20:45:00.000   77.679874463  -68.608004346    44.6115   1   9   0.0002   0.0002   0.0007  -0.0000  -0.0002   0.0003   0.00   39.6
2019/07/08 21:00:00.000   77.679874415  -68.608004668    44.6159   1   8   0.0002   0.0002   0.0007  -0.0001  -0.0001   0.0002   0.00   29.0
2019/07/08 21:15:00.000   77.679874307  -68.608005219    44.6100   1   7   0.0002   0.0002   0.0009   0.0001   0.0003   0.0003   0.00   14.3
2019/07/08 21:30:00.000   77.679874213  -68.608005182    44.6205   1   7   0.0003   0.0003   0.0014   0.0001   0.0003   0.0006   0.00   31.4
2019/07/08 21:45:00.000   77.679874164  -68.608005824    44.6142   1   7   0.0003   0.0003   0.0015   0.0002   0.0005   0.0006   0.00   14.4
2019/07/08 22:00:00.000   77.679874054  -68.608006285    44.6064   1   7   0.0003   0.0003   0.0014   0.0002   0.0005   0.0006   0.00   21.1
2019/07/08 22:15:00.000   77.679873988  -68.608006590    44.6203   1   8   0.0002   0.0002   0.0009   0.0001   0.0002   0.0004   0.00   32.8
2019/07/08 22:30:00.000   77.679873879  -68.608006910    44.6281   1   8   0.0002   0.0002   0.0008   0.0001   0.0001   0.0003   0.00   21.9
2019/07/08 22:45:00.000   77.679873770  -68.608007360    44.6160   1   9   0.0002   0.0002   0.0007   0.0001   0.0000   0.0002   0.00   27.4
2019/07/08 23:00:00.000   77.679873698  -68.608007587    44.6220   1   8   0.0002   0.0002   0.0008   0.0001  -0.0002   0.0001   0.00   37.3
2019/07/08 23:15:00.000   77.679873598  -68.608007857    44.6157   1   8   0.0002   0.0002   0.0010   0.0001  -0.0002  -0.0001   0.00    5.9
2019/07/08 23:30:00.000   77.679873485  -68.608008096    44.6021   1   8   0.0002   0.0002   0.0009   0.0001  -0.0001   0.0002   0.00   33.4
2019/07/08 23:45:00.000   77.679873363  -68.608008530    44.6004   1   8   0.0002   0.0002   0.0010   0.0001  -0.0001   0.0003   0.00   18.1
2019/07/09 00:00:00.000   77.679873303  -68.608008942    44.5802   1   9   0.0002   0.0002   0.0009   0.0000  -0.0002   0.0003   0.00    9.9
2019/07/09 00:15:00.000   77.679873179  -68.608009436    44.5878   1   8   0.0002   0.0002   0.0008  -0.0000  -0.0000   0.0003   0.00    5.9
2019/07/09 00:30:00.000   77.679873031  -68.608009710    44.5945   1   9   0.0002   0.0002   0.0008  -0.0000   0.0001   0.0003   0.00   29.8
2019/07/09 00:45:00.000   77.679873020  -68.608010073    44.6419   1   7   0.0004   0.0003   0.0017  -0.0002  -0.0005   0.0007   0.00   30.0
2019/07/09 01:00:00.000   77.679872924  -68.608010385    44.6114   1   9   0.0003   0.0002   0.0012  -0.0002  -0.0004   0.0005   0.00   17.0
2019/07/09 01:15:00.000   77.679872773  -68.608010583    44.5874   1   9   0.0003   0.0002   0.0010  -0.0001  -0.0002   0.0004   0.00   29.6
2019/07/09 01:30:00.000   77.679872762  -68.608011174    44.6236   1   9   0.0003   0.0002   0.0010  -0.0001  -0.0002   0.0004   0.00   35.8
2019/07/09 01:45:00.000   77.679872631  -68.608011315    44.6037   1   9   0.0002   0.0002   0.0007  -0.0000  -0.0001   0.0002   0.00   25.2
2019/07/09 02:00:00.000   77.679872560  -68.608011576    44.6053   1   9   0.0002   0.0002   0.0007  -0.0000  -0.0000   0.0001   0.00   42.6
2019/07/09 02:15:00.000   77.679872441  -68.608012037    44.6091   1  10   0.0002   0.0002   0.0006   0.0000  -0.0000   0.0002   0.00   17.8
2019/07/09 02:30:00.000   77.679872313  -68.608012492    44.5866   1   9   0.0003   0.0002   0.0010   0.0002   0.0003   0.0004   0.00   52.5
2019/07/09 02:45:00.000   77.679872210  -68.608012772    44.5830   1   8   0.0003   0.0002   0.0012   0.0002   0.0003   0.0006   0.00   24.1
2019/07/09 03:00:00.000   77.679872174  -68.608012877    44.6025   1  10   0.0002   0.0002   0.0008   0.0001  -0.0001   0.0003   0.00   61.8
2019/07/09 03:15:00.000   77.679872112  -68.608013329    44.6087   1   9   0.0002   0.0002   0.0008   0.0001   0.0000   0.0003   0.00   45.6
2019/07/09 03:30:00.000   77.679872026  -68.608013819    44.6153   1  10   0.0002   0.0002   0.0008   0.0001   0.0002   0.0003   0.00   18.8
2019/07/09 03:45:00.000   77.679871928  -68.608014123    44.6106   1  10   0.0002   0.0002   0.0008  -0.0000  -0.0002   0.0002   0.00   44.0
2019/07/09 04:00:00.000   77.679871847  -68.608014377    44.6111   1  11   0.0002   0.0002   0.0007   0.0000  -0.0001   0.0002   0.00   16.1
2019/07/09 04:15:00.000   77.679871752  -68.608014602    44.6082   1  11   0.0002   0.0002   0.0008   0.0001   0.0001   0.0002   0.00   14.5
2019/07/09 04:30:00.000   77.679871660  -68.608014992    44.6057   1  11   0.0002   0.0002   0.0008   0.0000   0.0001   0.0003   0.00   31.0
2019/07/09 04:45:00.000   77.679871594  -68.608015227    44.6097   1  11   0.0002   0.0002   0.0007   0.0000   0.0001   0.0002   0.00   54.8
2019/07/09 05:00:00.000   77.679871512  -68.608015489    44.6095   1  12   0.0002   0.0002   0.0006   0.0000   0.0001   0.0002   0.00   22.3
2019/07/09 05:15:00.000   77.679871457  -68.608015877    44.6135   1  12   0.0002   0.0002   0.0006   0.0000   0.0000   0.0002   0.00   16.5
2019/07/09 05:30:00.000   77.679871376  -68.608016147    44.6048   1  11   0.0002   0.0002   0.0006   0.0001   0.0001   0.0002   0.00   91.7
2019/07/09 05:45:00.000   77.679871275  -68.608016377    44.6051   1  10   0.0002   0.0002   0.0008   0.0000  -0.0002   0.0003   0.00   54.8
2019/07/09 06:00:00.000   77.679871191  -68.608016713    44.6064   1  10   0.0002   0.0002   0.0009  -0.0000  -0.0002   0.0003   0.00   45.7
2019/07/09 06:15:00.000   77.679871108  -68.608016912    44.5957   1  10   0.0003   0.0002   0.0011   0.0001   0.0001   0.0005   0.00   36.2
2019/07/09 06:30:00.000   77.679871054  -68.608017125    44.6039   1   9   0.0003   0.0002   0.0012   0.0001   0.0001   0.0005   0.00   83.3
2019/07/09 06:45:00.000   77.679870993  -68.608017468    44.6084   1  10   0.0002   0.0002   0.0009  -0.0000  -0.0001   0.0003   0.00   40.0
2019/07/09 07:00:00.000   77.679870949  -68.608017764    44.6211   1  10   0.0002   0.0002   0.0007  -0.0000  -0.0001   0.0002   0.00   14.8
2019/07/09 07:15:00.000   77.679870870  -68.608018072    44.6194   1  10   0.0002   0.0002   0.0007  -0.0001  -0.0001   0.0003   0.00   31.7
2019/07/09 07:30:00.000   77.679870805  -68.608018283    44.6218   1  11   0.0002   0.0002   0.0006  -0.0001  -0.0001   0.0001   0.00   38.4
2019/07/09 07:45:00.000   77.679870727  -68.608018587    44.6200   1  10   0.0002   0.0002   0.0007  -0.0000  -0.0001  -0.0001   0.00   51.8
2019/07/09 08:00:00.000   77.679870639  -68.608018907    44.6175   1   9   0.0002   0.0002   0.0010  -0.0001  -0.0002   0.0003   0.00   16.3
2019/07/09 08:15:00.000   77.679870558  -68.608019244    44.6171   1   9   0.0002   0.0002   0.0009  -0.0001  -0.0002   0.0003   0.00   32.2
2019/07/09 08:30:00.000   77.679870488  -68.608019463    44.6126   1   9   0.0002   0.0002   0.0008   0.0000  -0.0001   0.0003   0.00   53.2
2019/07/09 08:45:00.000   77.679870388  -68.608019751    44.6172   1   7   0.0002   0.0002   0.0010   0.0001  -0.0001   0.0002   0.00   24.5
2019/07/09 09:00:00.000   77.679870306  -68.608020142    44.6181   1   7   0.0002   0.0002   0.0010   0.0001   0.0001   0.0003   0.00   24.8
2019/07/09 09:15:00.000   77.679870226  -68.608020491    44.6147   1   7   0.0002   0.0002   0.0009   0.0001   0.0002   0.0003   0.00   37.9
2019/07/09 09:30:00.000   77.679870126  -68.608020775    44.6162   1   7   0.0004   0.0003   0.0015  -0.0002  -0.0004   0.0007   0.00   24.2
2019/07/09 09:45:00.000   77.679870003  -68.608020952    44.5983   1   7   0.0004   0.0003   0.0012  -0.0002  -0.0004   0.0006   0.00   24.1
2019/07/09 10:00:00.000   77.679869999  -68.608021493    44.6222   1   8   0.0003   0.0002   0.0008  -0.0001  -0.0002   0.0004   0.00   18.7
2019/07/09 10:15:00.000   77.679869918  -68.608021837    44.6128   1   9   0.0002   0.0002   0.0006  -0.0001  -0.0001   0.0002   0.00   19.3
2019/07/09 10:30:00.000   77.679869824  -68.608022139    44.6202   1   8   0.0002   0.0002   0.0007   0.0000  -0.0001   0.0001   0.00   32.6
2019/07/09 10:45:00.000   77.679869709  -68.608022321    44.6014   1   7   0.0003   0.0002   0.0009   0.0001  -0.0001   0.0002   0.00   34.7
2019/07/09 11:00:00.000   77.679869621  -68.608022571    44.6054   1   8   0.0003   0.0002   0.0009   0.0001  -0.0002   0.0003   0.00   59.3
2019/07/09 11:15:00.000   77.679869557  -68.608022932    44.6124   1   9   0.0003   0.0002   0.0008   0.0001  -0.0002   0.0002   0.00   14.7
2019/07/09 11:30:00.000   77.679869471  -68.608023509    44.6326   1   9   0.0002   0.0002   0.0007   0.0001  -0.0001   0.0001   0.00   28.6
2019/07/09 11:45:00.000   77.679869376  -68.608023745    44.6154   1   8   0.0002   0.0002   0.0008   0.0001  -0.0001   0.0003   0.00   30.0
2019/07/09 12:00:00.000   77.679869251  -68.608024064    44.6070   1   7   0.0003   0.0002   0.0009   0.0001   0.0002   0.0003   0.00   49.0
2019/07/09 12:15:00.000   77.679869165  -68.608024380    44.6105   1   8   0.0003   0.0002   0.0010   0.0001   0.0003   0.0004   0.00   23.2
2019/07/09 12:30:00.000   77.679869077  -68.608024777    44.6213   1   9   0.0003   0.0002   0.0009   0.0001   0.0003   0.0004   0.00   15.6
2019/07/09 12:45:00.000   77.679868960  -68.608025069    44.6063   1   9   0.0003   0.0002   0.0010  -0.0001  -0.0001   0.0005   0.00   18.8
2019/07/09 13:00:00.000   77.679868876  -68.608025475    44.6024   1  10   0.0003   0.0002   0.0008  -0.0001  -0.0002   0.0004   0.00   18.6
2019/07/09 13:15:00.000   77.679868811  -68.608025803    44.6002   1  11   0.0002   0.0002   0.0006  -0.0001   0.0000   0.0001   0.00   23.6
2019/07/09 13:30:00.000   77.679868719  -68.608026220    44.6036   1  11   0.0002   0.0002   0.0007  -0.0000   0.0001   0.0001   0.00   47.0
2019/07/09 13:45:00.000   77.679868586  -68.608026470    44.5961   1  11   0.0002   0.0002   0.0008  -0.0000   0.0001   0.0001   0.00   36.6
2019/07/09 14:00:00.000   77.679868475  -68.608026877    44.5989   1  11   0.0002   0.0002   0.0008   0.0000   0.0001   0.0002   0.00   29.8
2019/07/09 14:15:00.000   77.679868386  -68.608027338    44.6050   1  10   0.0002   0.0002   0.0008   0.0000  -0.0002   0.0002   0.00   30.3
2019/07/09 14:30:00.000   77.679868284  -68.608027510    44.6013   1  10   0.0002   0.0002   0.0007  -0.0000  -0.0002   0.0002   0.00   34.1
2019/07/09 14:45:00.000   77.679868172  -68.608027881    44.5776   1  10   0.0003   0.0002   0.0008   0.0001  -0.0001   0.0004   0.00   16.8
2019/07/09 15:00:00.000   77.679868107  -68.608028371    44.6021   1   9   0.0003   0.0002   0.0008  -0.0000  -0.0002   0.0003   0.00    7.8
2019/07/09 15:15:00.000   77.679868064  -68.608028477    44.5930   1   8   0.0003   0.0002   0.0008  -0.0001  -0.0002   0.0004   0.00   29.7
2019/07/09 15:30:00.000   77.679867950  -68.608028879    44.5911   1  10   0.0003   0.0002   0.0009  -0.0001  -0.0003   0.0004   0.00   27.6
2019/07/09 15:45:00.000   77.679867870  -68.608029225    44.5938   1  10   0.0002   0.0002   0.0007  -0.0001  -0.0002   0.0003   0.00   33.1
2019/07/09 16:00:00.000   77.679867757  -68.608029419    44.5932   1   9   0.0003   0.0002   0.0008  -0.0001  -0.0001   0.0003   0.00   35.2
2019/07/09 16:15:00.000   77.679867703  -68.608029857    44.5982   1  11   0.0002   0.0002   0.0008  -0.0000   0.0002   0.0002   0.00    5.9
2019/07/09 16:30:00.000   77.679867606  -68.608030207    44.6097   1  11   0.0002   0.0002   0.0008  -0.0000   0.0002   0.0002   0.00   43.3
2019/07/09 16:45:00.000   77.679867518  -68.608030544    44.5975   1  12   0.0002   0.0002   0.0007   0.0000   0.0002   0.0002   0.00   49.0
2019/07/09 17:00:00.000   77.679867461  -68.608030812    44.5975   1  12   0.0002   0.0002   0.0006   0.0000   0.0001   0.0002   0.00   11.2
2019/07/09 17:15:00.000   77.679867364  -68.608031149    44.5863   1  10   0.0002   0.0002   0.0007  -0.0001  -0.0002   0.0003   0.00   16.8
2019/07/09 17:30:00.000   77.679867240  -68.608031532    44.5796   1  10   0.0002   0.0002   0.0007  -0.0001  -0.0002   0.0003   0.00   61.1
2019/07/09 17:45:00.000   77.679867163  -68.608031726    44.5788   1   9   0.0003   0.0002   0.0009  -0.0001   0.0001   0.0004   0.00   46.2
2019/07/09 18:00:00.000   77.679867132  -68.608032004    44.5932   1   9   0.0003   0.0002   0.0012  -0.0001  -0.0003   0.0005   0.00   75.1
2019/07/09 18:15:00.000   77.679867032  -68.608032300    44.5719   1  10   0.0003   0.0002   0.0010  -0.0001  -0.0002   0.0004   0.00   10.3
2019/07/09 18:30:00.000   77.679866991  -68.608032375    44.5942   1  11   0.0002   0.0002   0.0007   0.0000   0.0001   0.0003   0.00   17.0
2019/07/09 18:45:00.000   77.679866880  -68.608032916    44.6006   1  11   0.0002   0.0002   0.0007   0.0001   0.0002   0.0003   0.00   15.0
2019/07/09 19:00:00.000   77.679866861  -68.608033240    44.6006   1  10   0.0002   0.0002   0.0008   0.0001   0.0003   0.0002   0.00   10.3
2019/07/09 19:15:00.000   77.679866722  -68.608033568    44.5683   1   8   0.0002   0.0002   0.0009   0.0000   0.0002   0.0003   0.00   36.2
2019/07/09 19:30:00.000   77.679866670  -68.608033823    44.5973   1   9   0.0002   0.0002   0.0007   0.0001   0.0002   0.0002   0.00   33.5
2019/07/09 19:45:00.000   77.679866581  -68.608034131    44.5855   1   8   0.0003   0.0002   0.0007   0.0001  -0.0001   0.0003   0.00   21.7
2019/07/09 20:00:00.000   77.679866510  -68.608034367    44.5964   1   8   0.0003   0.0002   0.0008   0.0001  -0.0002   0.0003   0.00   27.5
2019/07/09 20:15:00.000   77.679866517  -68.608034729    44.6207   1   8   0.0004   0.0002   0.0013   0.0001   0.0001   0.0006   0.00    3.5
2019/07/09 20:30:00.000   77.679866348  -68.608035018    44.5868   1   9   0.0002   0.0002   0.0007  -0.0000  -0.0002   0.0003   0.00   33.0
2019/07/09 20:45:00.000   77.679866266  -68.608035437    44.5786   1   8   0.0002   0.0002   0.0007  -0.0001  -0.0002   0.0002   0.00   45.2
2019/07/09 21:00:00.000   77.679866185  -68.608035720    44.5866   1   8   0.0002   0.0002   0.0007  -0.0001  -0.0001   0.0002   0.00   18.0
2019/07/09 21:15:00.000   77.679866096  -68.608035873    44.5864   1   7   0.0002   0.0002   0.0009   0.0001   0.0003   0.0003   0.00   16.5
2019/07/09 21:30:00.000   77.679866073  -68.608035920    44.6042   1   7   0.0003   0.0003   0.0015   0.0001   0.0004   0.0006   0.00  100.5
2019/07/09 21:45:00.000   77.679866049  -68.608036369    44.6305   1   7   0.0003   0.0003   0.0014   0.0002   0.0005   0.0006   0.00   34.7
2019/07/09 22:00:00.000   77.679865863  -68.608036902    44.5948   1   7   0.0003   0.0003   0.0013   0.0002   0.0005   0.0005   0.00   32.6
2019/07/09 22:15:00.000   77.679865865  -68.608036981    44.6290   1   8   0.0002   0.0002   0.0009   0.0001   0.0002   0.0003   0.00   15.5
2019/07/09 22:30:00.000   77.679865718  -68.608037460    44.6125   1  10   0.0002   0.0002   0.0007   0.0001   0.0001   0.0003   0.00    3.9
2019/07/09 22:45:00.000   77.679865666  -68.608037876    44.6202   1   9   0.0002   0.0002   0.0007   0.0001  -0.0000   0.0002   0.00   22.8
2019/07/09 23:00:00.000   77.679865550  -68.608038100    44.6231   1   8   0.0002   0.0002   0.0008   0.0001  -0.0002   0.0001   0.00   48.3
2019/07/09 23:15:00.000   77.679865381  -68.608038263    44.5914   1   8   0.0002   0.0002   0.0009   0.0001  -0.0002   0.0001   0.00   12.3
2019/07/09 23:30:00.000   77.679865333  -68.608038704    44.5842   1   8   0.0002   0.0002   0.0009   0.0001  -0.0002   0.0002   0.00   10.4
2019/07/09 23:45:00.000   77.679865300  -68.608038995    44.5810   1   8   0.0002   0.0002   0.0010   0.0001  -0.0001   0.0003   0.00   25.6
2019/07/10 00:00:00.000   77.679865204  -68.608039240    44.5948   1   9   0.0002   0.0002   0.0008  -0.0000  -0.0002   0.0003   0.00   42.8
2019/07/10 00:15:00.000   77.679865116  -68.608039642    44.6073   1   8   0.0002   0.0002   0.0008  -0.0000   0.0000   0.0003   0.00   19.9
2019/07/10 00:30:00.000   77.679864964  -68.608040006    44.5863   1   9   0.0002   0.0002   0.0008  -0.0000   0.0001   0.0003   0.00   40.5
2019/07/10 00:45:00.000   77.679864928  -68.608040479    44.6220   1   7   0.0004   0.0003   0.0019  -0.0002  -0.0005   0.0008   0.00   50.2
2019/07/10 01:00:00.000   77.679864802  -68.608040625    44.5947   1   9   0.0003   0.0002   0.0010  -0.0001  -0.0003   0.0005   0.00   31.1
2019/07/10 01:15:00.000   77.679864714  -68.608040994    44.6000   1   9   0.0003   0.0002   0.0010  -0.0001  -0.0002   0.0005   0.00   43.7
2019/07/10 01:30:00.000   77.679864680  -68.608041475    44.6110   1   9   0.0003   0.0002   0.0009  -0.0001  -0.0002   0.0004   0.00   36.4
2019/07/10 01:45:00.000   77.679864539  -68.608041682    44.6046   1   9   0.0002   0.0002   0.0007  -0.0000  -0.0001   0.0002   0.00   50.3
2019/07/10 02:00:00.000   77.679864448  -68.608042050    44.5950   1   9   0.0002   0.0002   0.0007  -0.0000  -0.0000   0.0001   0.00   93.1
2019/07/10 02:15:00.000   77.679864327  -68.608042515    44.5913   1   9   0.0003   0.0002   0.0009   0.0001   0.0003   0.0004   0.00   28.2
2019/07/10 02:30:00.000   77.679864222  -68.608042751    44.5792   1   9   0.0003   0.0002   0.0010   0.0002   0.0003   0.0005   0.00   37.9
2019/07/10 02:45:00.000   77.679864153  -68.608043080    44.5590   1   8   0.0003   0.0002   0.0012   0.0002   0.0003   0.0005   0.00   10.4
2019/07/10 03:00:00.000   77.679864079  -68.608043301    44.5866   1  10   0.0002   0.0002   0.0008   0.0001  -0.0001   0.0003   0.00   42.1
2019/07/10 03:15:00.000   77.679864017  -68.608043634    44.5930   1   9   0.0002   0.0002   0.0008   0.0001   0.0001   0.0003   0.00   37.3
2019/07/10 03:30:00.000   77.679863917  -68.608044094    44.5920   1  10   0.0002   0.0002   0.0009   0.0001  -0.0001   0.0003   0.00    7.5
2019/07/10 03:45:00.000   77.679863844  -68.608044403    44.5993   1  10   0.0002   0.0002   0.0008  -0.0000  -0.0002   0.0002   0.00   44.4
2019/07/10 04:00:00.000   77.679863760  -68.608044696    44.5969   1  11   0.0002   0.0002   0.0007   0.0001   0.0001   0.0001   0.00   19.1
2019/07/10 04:15:00.000   77.679863654  -68.608045028    44.5925   1  11   0.0002   0.0002   0.0008   0.0001   0.0001   0.0003   0.00   35.0
2019/07/10 04:30:00.000   77.679863573  -68.608045233    44.5893   1  11   0.0002   0.0002   0.0008   0.0000   0.0001   0.0003   0.00   34.9
2019/07/10 04:45:00.000   77.679863511  -68.608045567    44.5937   1  11   0.0002   0.0002   0.0007  -0.0000   0.0000   0.0002   0.00   37.0
2019/07/10 05:00:00.000   77.679863406  -68.608045853    44.5867   1  11   0.0002   0.0002   0.0007   0.0001   0.0001   0.0003   0.00   38.9
2019/07/10 05:15:00.000   77.679863351  -68.608046174    44.5883   1  11   0.0002   0.0002   0.0006   0.0001   0.0001   0.0002   0.00   54.5
2019/07/10 05:30:00.000   77.679863255  -68.608046441    44.5857   1  11   0.0002   0.0002   0.0006   0.0001   0.0000   0.0002   0.00   74.8
2019/07/10 05:45:00.000   77.679863159  -68.608046752    44.5868   1  10   0.0002   0.0002   0.0008   0.0000  -0.0002   0.0003   0.00   51.4
2019/07/10 06:00:00.000   77.679863107  -68.608046988    44.5822   1  10   0.0002   0.0002   0.0011   0.0001  -0.0001   0.0004   0.00   20.8
2019/07/10 06:15:00.000   77.679863021  -68.608047306    44.5765   1   9   0.0003   0.0002   0.0013   0.0001   0.0002   0.0005   0.00   72.0
2019/07/10 06:30:00.000   77.679862951  -68.608047604    44.5895   1   9   0.0003   0.0002   0.0011   0.0001   0.0001   0.0005   0.00  134.3
2019/07/10 06:45:00.000   77.679862890  -68.608047862    44.5927   1   9   0.0002   0.0002   0.0008  -0.0000  -0.0001   0.0003   0.00   53.5
2019/07/10 07:00:00.000   77.679862838  -68.608048081    44.5998   1  10   0.0002   0.0002   0.0007  -0.0001  -0.0001   0.0002   0.00   24.8
2019/07/10 07:15:00.000   77.679862739  -68.608048323    44.5871   1  11   0.0002   0.0002   0.0006  -0.0001  -0.0000   0.0002   0.00    6.4
2019/07/10 07:30:00.000   77.679862677  -68.608048646    44.5932   1  10   0.0002   0.0002   0.0006  -0.0000  -0.0001   0.0000   0.00   62.0
2019/07/10 07:45:00.000   77.679862617  -68.608049058    44.6042   1   9   0.0002   0.0002   0.0008   0.0000  -0.0001   0.0001   0.00   53.7
2019/07/10 08:00:00.000   77.679862536  -68.608049244    44.5958   1   9   0.0002   0.0002   0.0009  -0.0001  -0.0002   0.0003   0.00   30.7
2019/07/10 08:15:00.000   77.679862469  -68.608049479    44.6031   1  10   0.0002   0.0002   0.0008  -0.0001  -0.0002   0.0003   0.00   22.5
2019/07/10 08:30:00.000   77.679862390  -68.608049775    44.5949   1   9   0.0002   0.0002   0.0008   0.0000  -0.0001   0.0003   0.00   93.2
2019/07/10 08:45:00.000   77.679862300  -68.608050100    44.6038   1   7   0.0002   0.0002   0.0010   0.0001  -0.0001   0.0002   0.00   73.1
2019/07/10 09:00:00.000   77.679862234  -68.608050424    44.5989   1   7   0.0002   0.0002   0.0010   0.0001   0.0002   0.0003   0.00   67.1
2019/07/10 09:15:00.000   77.679862132  -68.608050843    44.5879   1   7   0.0002   0.0002   0.0009   0.0001   0.0002   0.0003   0.00   34.1
2019/07/10 09:30:00.000   77.679862055  -68.608051074    44.6085   1   7   0.0004   0.0003   0.0014  -0.0002  -0.0004   0.0007   0.00   45.7
2019/07/10 09:45:00.000   77.679861973  -68.608051222    44.5902   1   7   0.0004   0.0003   0.0011  -0.0002  -0.0004   0.0006   0.00   40.9
2019/07/10 10:00:00.000   77.679861932  -68.608051815    44.6029   1   8   0.0003   0.0002   0.0007  -0.0001  -0.0002   0.0003   0.00   21.0
2019/07/10 10:15:00.000   77.679861849  -68.608052137    44.6061   1   9   0.0002   0.0002   0.0006  -0.0001  -0.0001   0.0002   0.00   38.2
2019/07/10 10:30:00.000   77.679861771  -68.608052332    44.5985   1   8   0.0002   0.0002   0.0007   0.0001  -0.0001   0.0000   0.00   42.0
2019/07/10 10:45:00.000   77.679861664  -68.608052584    44.5998   1   8   0.0003   0.0002   0.0009   0.0001  -0.0001   0.0002   0.00   15.9
2019/07/10 11:00:00.000   77.679861581  -68.608052844    44.5981   1   8   0.0003   0.0002   0.0009   0.0001  -0.0002   0.0003   0.00   50.7
2019/07/10 11:15:00.000   77.679861517  -68.608053101    44.6055   1   9   0.0002   0.0002   0.0007   0.0001  -0.0001   0.0002   0.00   41.8
2019/07/10 11:30:00.000   77.679861439  -68.608053446    44.6078   1   8   0.0002   0.0002   0.0008   0.0001  -0.0002   0.0001   0.00   40.9
2019/07/10 11:45:00.000   77.679861334  -68.608053928    44.6057   1   8   0.0002   0.0002   0.0008   0.0001  -0.0001   0.0003   0.00   30.5
2019/07/10 12:00:00.000   77.679861255  -68.608054184    44.5993   1   7   0.0003   0.0002   0.0010   0.0001   0.0002   0.0004   0.00   40.0
2019/07/10 12:15:00.000   77.679861137  -68.608054618    44.5889   1   8   0.0003   0.0002   0.0009   0.0001   0.0003   0.0004   0.00   40.5
2019/07/10 12:30:00.000   77.679861060  -68.608054813    44.6037   1   8   0.0003   0.0002   0.0012   0.0001   0.0002   0.0006   0.00   44.7
2019/07/10 12:45:00.000   77.679860932  -68.608055140    44.5930   1   9   0.0003   0.0002   0.0009  -0.0001  -0.0002   0.0004   0.00   38.8
2019/07/10 13:00:00.000   77.679860876  -68.608055606    44.6022   1  10   0.0002   0.0002   0.0008  -0.0001  -0.0001   0.0004   0.00   27.8
2019/07/10 13:15:00.000   77.679860783  -68.608055998    44.6016   1  11   0.0002   0.0002   0.0006  -0.0001   0.0001   0.0001   0.00   26.5
2019/07/10 13:30:00.000   77.679860658  -68.608056392    44.6016   1  11   0.0002   0.0002   0.0007  -0.0000   0.0001   0.0001   0.00   59.6
2019/07/10 13:45:00.000   77.679860537  -68.608056710    44.5950   1  10   0.0002   0.0002   0.0009   0.0000   0.0001   0.0002   0.00   90.8
2019/07/10 14:00:00.000   77.679860421  -68.608057110    44.5956   1  11   0.0002   0.0002   0.0008   0.0000   0.0001   0.0002   0.00   67.0
2019/07/10 14:15:00.000   77.679860337  -68.608057571    44.5878   1  10   0.0002   0.0002   0.0008   0.0000  -0.0002   0.0002   0.00   45.0
2019/07/10 14:30:00.000   77.679860235  -68.608057907    44.5911   1  10   0.0002   0.0002   0.0007  -0.0000  -0.0002   0.0002   0.00   63.8
2019/07/10 14:45:00.000   77.679860109  -68.608058180    44.5776   1  10   0.0002   0.0002   0.0008   0.0000  -0.0002   0.0004   0.00   22.2
2019/07/10 15:00:00.000   77.679860059  -68.608058518    44.5829   1   8   0.0003   0.0002   0.0008  -0.0001  -0.0002   0.0003   0.00   31.8
2019/07/10 15:15:00.000   77.679859971  -68.608058817    44.5898   1   8   0.0003   0.0002   0.0008  -0.0001  -0.0002   0.0004   0.00   28.1
2019/07/10 15:30:00.000   77.679859863  -68.608059189    44.5773   1  10   0.0002   0.0002   0.0007  -0.0001  -0.0002   0.0003   0.00   18.4
2019/07/10 15:45:00.000   77.679859775  -68.608059656    44.5824   1   9   0.0003   0.0002   0.0007  -0.0001  -0.0002   0.0003   0.00   35.5
2019/07/10 16:00:00.000   77.679859705  -68.608059992    44.5977   1   9   0.0003   0.0002   0.0009  -0.0001  -0.0001   0.0003   0.00   32.8
2019/07/10 16:15:00.000   77.679859561  -68.608060459    44.5884   1  11   0.0002   0.0002   0.0008  -0.0000   0.0002   0.0002   0.00   20.6
2019/07/10 16:30:00.000   77.679859447  -68.608060716    44.5891   1  11   0.0002   0.0002   0.0008  -0.0000   0.0002   0.0002   0.00   34.7
2019/07/10 16:45:00.000   77.679859339  -68.608061219    44.5749   1  12   0.0002   0.0002   0.0006   0.0000   0.0002   0.0002   0.00   26.9
2019/07/10 17:00:00.000   77.679859300  -68.608061565    44.5823   1  11   0.0002   0.0002   0.0006  -0.0000   0.0001   0.0003   0.00   17.2
2019/07/10 17:15:00.000   77.679859200  -68.608061840    44.5734   1  10   0.0002   0.0002   0.0007  -0.0001  -0.0002   0.0003   0.00   50.4
2019/07/10 17:30:00.000   77.679859100  -68.608062367    44.5881   1  10   0.0002   0.0002   0.0007  -0.0001  -0.0002   0.0003   0.00   25.8
2019/07/10 17:45:00.000   77.679858947  -68.608062703    44.5769   1  10   0.0003   0.0002   0.0009  -0.0000   0.0000   0.0004   0.00   13.6
2019/07/10 18:00:00.000   77.679858849  -68.608062952    44.5661   1   9   0.0003   0.0002   0.0012  -0.0001  -0.0002   0.0006   0.00   60.0
2019/07/10 18:15:00.000   77.679858777  -68.608063380    44.5732   1  11   0.0002   0.0002   0.0008  -0.0001  -0.0001   0.0004   0.00    3.2
2019/07/10 18:30:00.000   77.679858698  -68.608063750    44.5823   1  11   0.0002   0.0002   0.0007   0.0000   0.0002   0.0003   0.00   34.9
2019/07/10 18:45:00.000   77.679858620  -68.608064083    44.5753   1  11   0.0002   0.0002   0.0007   0.0001   0.0002   0.0003   0.00   39.6
2019/07/10 19:00:00.000   77.679858530  -68.608064476    44.5732   1   9   0.0002   0.0002   0.0008   0.0001   0.0002   0.0002   0.00   38.8
2019/07/10 19:15:00.000   77.679858436  -68.608064787    44.5804   1   9   0.0002   0.0002   0.0009   0.0000   0.0002   0.0003   0.00    9.3
2019/07/10 19:30:00.000   77.679858352  -68.608065039    44.5860   1  10   0.0002   0.0002   0.0007   0.0001   0.0002   0.0002   0.00    6.4
2019/07/10 19:45:00.000   77.679858250  -68.608065358    44.5784   1   8   0.0003   0.0002   0.0008   0.0001  -0.0001   0.0003   0.00   94.0
2019/07/10 20:00:00.000   77.679858188  -68.608065778    44.5914   1   8   0.0003   0.0002   0.0008   0.0001  -0.0002   0.0003   0.00   37.2
2019/07/10 20:15:00.000   77.679858051  -68.608066101    44.5843   1   8   0.0003   0.0002   0.0009   0.0001  -0.0001   0.0004   0.00   20.6
2019/07/10 20:30:00.000   77.679857958  -68.608066463    44.5821   1   9   0.0002   0.0002   0.0007  -0.0000  -0.0002   0.0003   0.00   40.4
2019/07/10 20:45:00.000   77.679857880  -68.608066964    44.5879   1   8   0.0002   0.0002   0.0007  -0.0001  -0.0001   0.0002   0.00   39.6
2019/07/10 21:00:00.000   77.679857799  -68.608067121    44.5822   1   8   0.0002   0.0002   0.0007  -0.0001  -0.0001   0.0002   0.00   38.5
2019/07/10 21:15:00.000   77.679857647  -68.608067525    44.5597   1   6   0.0003   0.0003   0.0014   0.0000   0.0003   0.0006   0.00   28.5
2019/07/10 21:30:00.000   77.679857540  -68.608067886    44.5611   1   6   0.0004   0.0003   0.0017   0.0001   0.0004   0.0007   0.00   35.1
2019/07/10 21:45:00.000   77.679857506  -68.608068352    44.5807   1   7   0.0003   0.0003   0.0014   0.0002   0.0005   0.0006   0.00   25.1
2019/07/10 22:00:00.000   77.679857445  -68.608068596    44.5928   1   8   0.0003   0.0003   0.0012   0.0002   0.0004   0.0005   0.00   18.1
2019/07/10 22:15:00.000   77.679857350  -68.608069006    44.5840   1   8   0.0002   0.0002   0.0008   0.0001   0.0001   0.0003   0.00   67.1
2019/07/10 22:30:00.000   77.679857279  -68.608069247    44.6049   1  10   0.0002   0.0002   0.0007   0.0001   0.0001   0.0002   0.00   22.0
2019/07/10 22:45:00.000   77.679857148  -68.608069695    44.5967   1   8   0.0002   0.0002   0.0007   0.0001  -0.0001   0.0001   0.00   49.7
2019/07/10 23:00:00.000   77.679857040  -68.608070078    44.5946   1   8   0.0002   0.0002   0.0009   0.0001  -0.0002   0.0001   0.00   38.2
2019/07/10 23:15:00.000   77.679856968  -68.608070338    44.6005   1   9   0.0002   0.0002   0.0009   0.0001  -0.0002   0.0001   0.00   15.6
2019/07/10 23:30:00.000   77.679856896  -68.608070715    44.5888   1   8   0.0002   0.0002   0.0009   0.0001  -0.0002   0.0002   0.00   48.4
2019/07/10 23:45:00.000   77.679856771  -68.608071122    44.5853   1   8   0.0002   0.0002   0.0010   0.0001  -0.0001   0.0003   0.00   67.6
2019/07/11 00:00:00.000   77.679856702  -68.608071355    44.5987   1   8   0.0002   0.0002   0.0008  -0.0000  -0.0001   0.0002   0.00   78.4
2019/07/11 00:15:00.000   77.679856600  -68.608071782    44.5899   1   9   0.0002   0.0002   0.0008  -0.0000   0.0001   0.0003   0.00   27.9
2019/07/11 00:30:00.000   77.679856513  -68.608072265    44.5964   1   8   0.0003   0.0002   0.0012  -0.0002  -0.0003   0.0006   0.00   37.2
2019/07/11 00:45:00.000   77.679856415  -68.608072655    44.5995   1   8   0.0004   0.0003   0.0016  -0.0002  -0.0005   0.0007   0.00   23.8
2019/07/11 01:00:00.000   77.679856338  -68.608072803    44.5925   1   9   0.0003   0.0002   0.0010  -0.0001  -0.0002   0.0004   0.00  109.8
2019/07/11 01:15:00.000   77.679856237  -68.608073166    44.5921   1   9   0.0003   0.0002   0.0010  -0.0001  -0.0002   0.0005   0.00   65.2
2019/07/11 01:30:00.000   77.679856123  -68.608073527    44.5893   1  10   0.0003   0.0002   0.0009  -0.0001  -0.0002   0.0004   0.00    4.8
2019/07/11 01:45:00.001   77.679856045  -68.608073932    44.5993   1   9   0.0002   0.0002   0.0007  -0.0000  -0.0001   0.0001   0.00   65.4
2019/07/11 02:00:00.000   77.679855909  -68.608074234    44.5906   1   9   0.0002   0.0002   0.0007  -0.0000   0.0000   0.0001   0.00   67.1
2019/07/11 02:15:00.000   77.679855824  -68.608074656    44.5881   1   9   0.0003   0.0002   0.0009   0.0001   0.0003   0.0004   0.00   41.1
2019/07/11 02:30:00.000   77.679855730  -68.608074959    44.5788   1   8   0.0003   0.0002   0.0012   0.0002   0.0003   0.0005   0.00   40.3
2019/07/11 02:45:00.000   77.679855644  -68.608075411    44.5821   1   9   0.0003   0.0002   0.0010   0.0001   0.0001   0.0004   0.00   19.6
2019/07/11 03:00:00.000   77.679855562  -68.608075653    44.5854   1  10   0.0002   0.0002   0.0008   0.0001  -0.0001   0.0003   0.00   78.4
2019/07/11 03:15:00.000   77.679855457  -68.608076159    44.5792   1   9   0.0002   0.0002   0.0008   0.0001   0.0001   0.0003   0.00   31.9
2019/07/11 03:30:00.000   77.679855372  -68.608076462    44.5880   1  10   0.0002   0.0002   0.0008   0.0000  -0.0001   0.0003   0.00   24.6
2019/07/11 03:45:00.000   77.679855279  -68.608076576    44.5811   1  10   0.0002   0.0002   0.0008  -0.0000  -0.0001   0.0002   0.00   99.0
2019/07/11 04:00:00.000   77.679855198  -68.608076985    44.5845   1  10   0.0002   0.0002   0.0008   0.0001   0.0001   0.0002   0.00   45.2
2019/07/11 04:15:00.000   77.679855117  -68.608077412    44.5857   1  11   0.0002   0.0002   0.0008   0.0001   0.0001   0.0003   0.00   54.1
2019/07/11 04:30:00.000   77.679855024  -68.608077699    44.5833   1  11   0.0002   0.0002   0.0008   0.0000   0.0001   0.0002   0.00   47.7
2019/07/11 04:45:00.000   77.679854925  -68.608078065    44.5875   1  12   0.0002   0.0002   0.0007  -0.0000  -0.0000   0.0002   0.00    4.7
2019/07/11 05:00:00.000   77.679854851  -68.608078412    44.5860   1  12   0.0002   0.0002   0.0006   0.0001   0.0001   0.0002   0.00    4.1
2019/07/11 05:15:00.000   77.679854793  -68.608078670    44.5859   1  11   0.0002   0.0002   0.0006   0.0001   0.0001   0.0002   0.00   66.1
2019/07/11 05:30:00.000   77.679854683  -68.608078980    44.5824   1  10   0.0002   0.0002   0.0007   0.0001  -0.0002   0.0002   0.00   69.3
2019/07/11 05:45:00.000   77.679854589  -68.608079290    44.5740   1  10   0.0002   0.0002   0.0008   0.0000  -0.0002   0.0003   0.00   72.1
2019/07/11 06:00:00.000   77.679854509  -68.608079524    44.5788   1  10   0.0003   0.0002   0.0011   0.0001   0.0001   0.0005   0.00   32.7
2019/07/11 06:15:00.000   77.679854407  -68.608079919    44.5563   1   9   0.0003   0.0002   0.0013   0.0001   0.0002   0.0005   0.00  176.1
2019/07/11 06:30:00.000   77.679854347  -68.608080279    44.5725   1   9   0.0002   0.0002   0.0010   0.0000   0.0001   0.0004   0.00   87.5
2019/07/11 06:45:00.000   77.679854283  -68.608080578    44.5789   1   9   0.0002   0.0002   0.0008  -0.0000  -0.0001   0.0003   0.00   57.2
2019/07/11 07:00:00.000   77.679854204  -68.608080772    44.5861   1  11   0.0002   0.0002   0.0006  -0.0000  -0.0000   0.0002   0.00    8.0
2019/07/11 07:15:00.000   77.679854114  -68.608080998    44.5740   1  11   0.0002   0.0002   0.0006  -0.0001  -0.0000   0.0002   0.00   22.1
2019/07/11 07:30:00.000   77.679854063  -68.608081336    44.5853   1  10   0.0002   0.0002   0.0007  -0.0000  -0.0001  -0.0000   0.00   82.2
2019/07/11 07:45:00.000   77.679853990  -68.608081607    44.5839   1   9   0.0002   0.0002   0.0008   0.0000  -0.0001   0.0001   0.00   63.2
2019/07/11 08:00:00.000   77.679853908  -68.608081816    44.5728   1   9   0.0002   0.0002   0.0009  -0.0001  -0.0002   0.0003   0.00   54.6
2019/07/11 08:15:00.000   77.679853807  -68.608082165    44.5767   1  10   0.0002   0.0002   0.0008  -0.0001  -0.0002   0.0002   0.00   43.2
2019/07/11 08:30:00.000   77.679853733  -68.608082483    44.5728   1   9   0.0002   0.0002   0.0008   0.0000  -0.0001   0.0003   0.00   44.4
2019/07/11 08:45:00.000   77.679853672  -68.608082832    44.5872   1   7   0.0002   0.0002   0.0010   0.0001   0.0001   0.0003   0.00   79.9
2019/07/11 09:00:00.000   77.679853594  -68.608083113    44.5796   1   7   0.0002   0.0002   0.0010   0.0001   0.0002   0.0003   0.00   46.6
2019/07/11 09:15:00.000   77.679853523  -68.608083481    44.5801   1   7   0.0002   0.0002   0.0009   0.0001   0.0002   0.0003   0.00   31.5
2019/07/11 09:30:00.000   77.679853403  -68.608083564    44.5635   1   7   0.0004   0.0003   0.0013  -0.0002  -0.0004   0.0007   0.00   40.6
2019/07/11 09:45:00.000   77.679853372  -68.608083882    44.5768   1   8   0.0003   0.0003   0.0010  -0.0002  -0.0003   0.0005   0.00    5.3
2019/07/11 10:00:00.000   77.679853318  -68.608084145    44.5850   1   8   0.0003   0.0002   0.0007  -0.0001  -0.0001   0.0003   0.00   30.9
2019/07/11 10:15:00.000   77.679853261  -68.608084551    44.5899   1   9   0.0002   0.0002   0.0006  -0.0001  -0.0001   0.0002   0.00   28.3
2019/07/11 10:30:00.000   77.679853168  -68.608084810    44.5852   1   7   0.0003   0.0002   0.0008   0.0001  -0.0001   0.0002   0.00   42.6
2019/07/11 10:45:00.000   77.679853053  -68.608085118    44.5708   1   8   0.0003   0.0002   0.0009   0.0001  -0.0002   0.0002   0.00   36.0
2019/07/11 11:00:00.000   77.679852964  -68.608085388    44.5813   1   8   0.0003   0.0002   0.0009   0.0001  -0.0002   0.0003   0.00   43.2
2019/07/11 11:15:00.000   77.679852921  -68.608085693    44.6047   1   9   0.0002   0.0002   0.0007   0.0001  -0.0001   0.0001   0.00   53.6
2019/07/11 11:30:00.000   77.679852811  -68.608086026    44.5861   1   8   0.0002   0.0002   0.0008   0.0001  -0.0002   0.0003   0.00   50.0
2019/07/11 11:45:00.000   77.679852734  -68.608086399    44.5830   1   8   0.0003   0.0002   0.0008   0.0001  -0.0001   0.0003   0.00   56.2
2019/07/11 12:00:00.000   77.679852625  -68.608086709    44.5832   1   7   0.0003   0.0002   0.0010   0.0001   0.0002   0.0004   0.00   53.8
2019/07/11 12:15:00.000   77.679852525  -68.608087071    44.5652   1   8   0.0003   0.0002   0.0009   0.0001   0.0003   0.0004   0.00   35.0
2019/07/11 12:30:00.000   77.679852491  -68.608087343    44.5881   1   8   0.0003   0.0002   0.0012   0.0001   0.0002   0.0006   0.00   41.2
2019/07/11 12:45:00.000   77.679852384  -68.608087678    44.5895   1   9   0.0003   0.0002   0.0009  -0.0001  -0.0002   0.0004   0.00   36.3
2019/07/11 13:00:00.000   77.679852298  -68.608088095    44.5957   1  10   0.0002   0.0002   0.0007  -0.0001  -0.0001   0.0003   0.00   25.4
2019/07/11 13:15:00.000   77.679852229  -68.608088476    44.5947   1  11   0.0002   0.0002   0.0007  -0.0001  -0.0000   0.0002   0.00    3.7
2019/07/11 13:30:00.000   77.679852107  -68.608088722    44.5877   1  11   0.0002   0.0002   0.0007  -0.0000   0.0001   0.0001   0.00   71.9
2019/07/11 13:45:00.000   77.679851938  -68.608089295    44.5756   1  11   0.0002   0.0002   0.0009   0.0000   0.0001   0.0002   0.00    5.2
2019/07/11 14:00:00.000   77.679851901  -68.608089621    44.5950   1  11   0.0002   0.0002   0.0007   0.0000   0.0001   0.0002   0.00   37.4
2019/07/11 14:15:00.000   77.679851811  -68.608089932    44.5837   1  10   0.0002   0.0002   0.0007   0.0000  -0.0002   0.0002   0.00   49.6
2019/07/11 14:30:00.000   77.679851704  -68.608090276    44.5836   1  10   0.0002   0.0002   0.0007  -0.0000  -0.0002   0.0002   0.00   59.0
2019/07/11 14:45:00.000   77.679851588  -68.608090664    44.5840   1  10   0.0002   0.0002   0.0007  -0.0000  -0.0002   0.0003   0.00   24.0
2019/07/11 15:00:00.000   77.679851540  -68.608090981    44.5897   1   8   0.0003   0.0002   0.0008  -0.0001  -0.0002   0.0003   0.00   72.6
2019/07/11 15:15:00.000   77.679851447  -68.608091336    44.5886   1   8   0.0003   0.0002   0.0008  -0.0001  -0.0002   0.0004   0.00   29.7
2019/07/11 15:30:00.000   77.679851335  -68.608091597    44.5803   1  10   0.0002   0.0002   0.0007  -0.0001  -0.0002   0.0003   0.00   43.5
2019/07/11 15:45:00.000   77.679851223  -68.608092019    44.5703   1   9   0.0003   0.0002   0.0008  -0.0001  -0.0002   0.0003   0.00   32.5
2019/07/11 16:00:00.000   77.679851120  -68.608092528    44.5644   1  10   0.0002   0.0002   0.0008  -0.0000   0.0001   0.0002   0.00   14.2
2019/07/11 16:15:00.000   77.679850990  -68.608092865    44.5736   1  11   0.0002   0.0002   0.0008  -0.0000   0.0002   0.0002   0.00   31.8
2019/07/11 16:30:00.000   77.679850905  -68.608093185    44.5762   1  12   0.0002   0.0002   0.0007   0.0000   0.0002   0.0002   0.00   12.7
2019/07/11 16:45:00.000   77.679850802  -68.608093596    44.5753   1  12   0.0002   0.0002   0.0006   0.0001   0.0002   0.0002   0.00   30.1
2019/07/11 17:00:00.000   77.679850743  -68.608093857    44.5773   1  10   0.0002   0.0002   0.0007  -0.0001  -0.0001   0.0003   0.00   34.6
2019/07/11 17:15:00.000   77.679850593  -68.608094335    44.5721   1  10   0.0002   0.0002   0.0007  -0.0001  -0.0002   0.0003   0.00   22.9
2019/07/11 17:30:00.000   77.679850488  -68.608094765    44.5628   1  10   0.0002   0.0002   0.0007  -0.0001  -0.0002   0.0003   0.00   45.2
2019/07/11 17:45:00.000   77.679850375  -68.608095080    44.5561   1   9   0.0003   0.0002   0.0011  -0.0001  -0.0003   0.0005   0.00   34.8
2019/07/11 18:00:00.000   77.679850258  -68.608095312    44.5429   1   9   0.0003   0.0002   0.0012  -0.0001  -0.0002   0.0006   0.00   94.7
2019/07/11 18:15:00.000   77.679850219  -68.608095729    44.5778   1  11   0.0002   0.0002   0.0007  -0.0000  -0.0000   0.0003   0.00   14.9
2019/07/11 18:30:00.000   77.679850099  -68.608096228    44.5664   1  11   0.0002   0.0002   0.0007   0.0001   0.0002   0.0003   0.00   51.5
2019/07/11 18:45:00.000   77.679850004  -68.608096743    44.5595   1  10   0.0002   0.0002   0.0008   0.0001   0.0002   0.0002   0.00   52.1
2019/07/11 19:00:00.000   77.679849901  -68.608097199    44.5562   1   9   0.0002   0.0002   0.0008   0.0001   0.0002   0.0002   0.00   60.9
2019/07/11 19:15:00.000   77.679849795  -68.608097485    44.5554   1   9   0.0002   0.0002   0.0008   0.0000   0.0002   0.0002   0.00   26.7
2019/07/11 19:30:00.000   77.679849709  -68.608097780    44.5710   1  10   0.0002   0.0002   0.0006   0.0001   0.0001   0.0002   0.00    4.0
2019/07/11 19:45:00.000   77.679849624  -68.608098142    44.5709   1   8   0.0003   0.0002   0.0008   0.0001  -0.0001   0.0003   0.00   68.2
2019/07/11 20:00:00.000   77.679849556  -68.608098408    44.5795   1   8   0.0003   0.0002   0.0008   0.0001  -0.0002   0.0003   0.00   88.9
2019/07/11 20:15:00.000   77.679849455  -68.608098836    44.5685   1   9   0.0003   0.0002   0.0008   0.0001  -0.0002   0.0003   0.00   17.1
2019/07/11 20:30:00.000   77.679849325  -68.608099192    44.5637   1   9   0.0002   0.0002   0.0007  -0.0000  -0.0002   0.0003   0.00   40.0
2019/07/11 20:45:00.000   77.679849233  -68.608099603    44.5647   1   8   0.0002   0.0002   0.0007  -0.0001  -0.0001   0.0002   0.00   62.2
2019/07/11 21:00:00.000   77.679849123  -68.608099933    44.5624   1   7   0.0002   0.0002   0.0009   0.0001   0.0003   0.0003   0.00   68.7
2019/07/11 21:15:00.000   77.679849034  -68.608100186    44.5559   1   7   0.0003   0.0003   0.0015   0.0001   0.0003   0.0006   0.00   18.7
2019/07/11 21:30:00.000   77.679848958  -68.608100608    44.5615   1   7   0.0003   0.0003   0.0016   0.0002   0.0004   0.0007   0.00   16.5
2019/07/11 21:45:00.000   77.679848886  -68.608101081    44.5601   1   7   0.0003   0.0003   0.0014   0.0002   0.0005   0.0006   0.00   46.6
2019/07/11 22:00:00.000   77.679848853  -68.608101199    44.5836   1   8   0.0003   0.0002   0.0010   0.0001   0.0003   0.0004   0.00   11.0
2019/07/11 22:15:00.000   77.679848752  -68.608101497    44.5866   1   8   0.0002   0.0002   0.0008   0.0001   0.0001   0.0003   0.00   51.2
2019/07/11 22:30:00.000   77.679848626  -68.608102033    44.5796   1  10   0.0002   0.0002   0.0006   0.0001   0.0001   0.0002   0.00   23.3
2019/07/11 22:45:00.000   77.679848495  -68.608102293    44.5944   1   8   0.0002   0.0002   0.0008   0.0001  -0.0002   0.0001   0.00   12.6
2019/07/11 23:00:00.000   77.679848421  -68.608102714    44.5768   1   8   0.0002   0.0002   0.0009   0.0001  -0.0002   0.0001   0.00   38.6
2019/07/11 23:15:00.000   77.679848332  -68.608102939    44.5808   1   8   0.0002   0.0002   0.0010   0.0001  -0.0001   0.0003   0.00   41.7
2019/07/11 23:30:00.000   77.679848241  -68.608103213    44.5820   1   8   0.0002   0.0002   0.0010   0.0001  -0.0002   0.0002   0.00   46.4
2019/07/11 23:45:00.000   77.679848151  -68.608103712    44.5785   1   9   0.0002   0.0002   0.0009   0.0000  -0.0001   0.0003   0.00   10.9
2019/07/12 00:00:00.000   77.679848068  -68.608104166    44.5962   1   8   0.0002   0.0002   0.0008  -0.0000  -0.0001   0.0002   0.00   17.4
2019/07/12 00:15:00.000   77.679847981  -68.608104529    44.5799   1   9   0.0002   0.0002   0.0008  -0.0000   0.0001   0.0003   0.00   31.2
2019/07/12 00:30:00.000   77.679847898  -68.608105008    44.5926   1   7   0.0004   0.0003   0.0015  -0.0002  -0.0004   0.0007   0.00   41.9
2019/07/12 00:45:00.000   77.679847819  -68.608105305    44.6027   1   9   0.0004   0.0003   0.0014  -0.0002  -0.0005   0.0006   0.00    4.7
2019/07/12 01:00:00.000   77.679847691  -68.608105537    44.5728   1   9   0.0003   0.0002   0.0009  -0.0001  -0.0002   0.0004   0.00   86.1
2019/07/12 01:15:00.000   77.679847606  -68.608106093    44.5930   1   9   0.0003   0.0002   0.0010  -0.0001  -0.0002   0.0004   0.00   67.1
2019/07/12 01:30:00.000   77.679847508  -68.608106424    44.5853   1   9   0.0002   0.0002   0.0008  -0.0001  -0.0001   0.0003   0.00   34.7
2019/07/12 01:45:00.000   77.679847419  -68.608106722    44.5775   1   9   0.0002   0.0002   0.0007  -0.0000  -0.0001   0.0001   0.00   62.4
2019/07/12 02:00:00.000   77.679847281  -68.608107171    44.5835   1  10   0.0002   0.0002   0.0006  -0.0000  -0.0000   0.0002   0.00   15.5
2019/07/12 02:15:00.000   77.679847157  -68.608107496    44.5673   1   9   0.0003   0.0002   0.0009   0.0001   0.0003   0.0004   0.00   32.2
2019/07/12 02:30:00.000   77.679847091  -68.608107840    44.5828   1   8   0.0003   0.0002   0.0012   0.0002   0.0003   0.0005   0.00   31.2
2019/07/12 02:45:00.000   77.679846987  -68.608108218    44.5772   1  10   0.0002   0.0002   0.0009   0.0001  -0.0001   0.0004   0.00   21.1
2019/07/12 03:00:00.000   77.679846930  -68.608108585    44.5860   1  10   0.0002   0.0002   0.0007   0.0001  -0.0001   0.0003   0.00   37.2
2019/07/12 03:15:00.000   77.679846791  -68.608109042    44.5742   1  10   0.0002   0.0002   0.0008   0.0001   0.0001   0.0003   0.00   18.9
2019/07/12 03:30:00.000   77.679846712  -68.608109359    44.5774   1  10   0.0002   0.0002   0.0008   0.0000  -0.0002   0.0003   0.00   49.8
2019/07/12 03:45:00.000   77.679846649  -68.608109633    44.5814   1  11   0.0002   0.0002   0.0007   0.0000  -0.0001   0.0002   0.00    5.3
2019/07/12 04:00:00.000   77.679846527  -68.608110159    44.5763   1  11   0.0002   0.0002   0.0008   0.0001   0.0001   0.0002   0.00   11.2
2019/07/12 04:15:00.000   77.679846431  -68.608110442    44.5788   1  11   0.0002   0.0002   0.0008   0.0000   0.0001   0.0003   0.00   38.1
2019/07/12 04:30:00.000   77.679846336  -68.608110690    44.5796   1  11   0.0002   0.0002   0.0008   0.0000   0.0001   0.0002   0.00   46.2
2019/07/12 04:45:00.000   77.679846252  -68.608111101    44.5836   1  12   0.0002   0.0002   0.0007   0.0000   0.0001   0.0002   0.00   19.0
2019/07/12 05:00:00.000   77.679846172  -68.608111464    44.5790   1  12   0.0002   0.0002   0.0006   0.0000   0.0001   0.0002   0.00   23.0
2019/07/12 05:15:00.000   77.679846056  -68.608111767    44.5720   1  11   0.0002   0.0002   0.0006   0.0001   0.0001   0.0002   0.00   79.0
2019/07/12 05:30:00.000   77.679845961  -68.608112160    44.5689   1  10   0.0002   0.0002   0.0007   0.0000  -0.0002   0.0002   0.00   61.7
2019/07/12 05:45:00.000   77.679845873  -68.608112408    44.5675   1  10   0.0002   0.0002   0.0008  -0.0000  -0.0002   0.0003   0.00   86.6
2019/07/12 06:00:00.000   77.679845789  -68.608112629    44.5681   1  10   0.0003   0.0002   0.0011   0.0001   0.0001   0.0005   0.00   64.9
2019/07/12 06:15:00.000   77.679845669  -68.608113044    44.5555   1   9   0.0003   0.0002   0.0012   0.0001   0.0002   0.0005   0.00   67.5
2019/07/12 06:30:00.000   77.679845597  -68.608113442    44.5651   1  10   0.0002   0.0002   0.0009   0.0000  -0.0000   0.0004   0.00    8.6
2019/07/12 06:45:00.000   77.679845531  -68.608113655    44.5737   1  10   0.0002   0.0002   0.0007  -0.0000  -0.0001   0.0003   0.00   12.5
2019/07/12 07:00:00.000   77.679845411  -68.608113903    44.5543   1  10   0.0002   0.0002   0.0007  -0.0001  -0.0001   0.0003   0.00   30.4
2019/07/12 07:15:00.000   77.679845386  -68.608114343    44.5695   1  11   0.0002   0.0002   0.0006  -0.0001  -0.0001   0.0001   0.00   38.0
2019/07/12 07:30:00.000   77.679845275  -68.608114766    44.5783   1  10   0.0002   0.0002   0.0007  -0.0000  -0.0001  -0.0001   0.00   62.6
2019/07/12 07:45:00.000   77.679845191  -68.608114981    44.5703   1   8   0.0002   0.0002   0.0010  -0.0001  -0.0002   0.0003   0.00   71.2
2019/07/12 08:00:00.000   77.679845091  -68.608115256    44.5576   1   9   0.0002   0.0002   0.0009  -0.0001  -0.0002   0.0003   0.00   63.3
2019/07/12 08:15:00.000   77.679845023  -68.608115568    44.5743   1   9   0.0002   0.0002   0.0008   0.0000  -0.0001   0.0003   0.00   34.4
2019/07/12 08:30:00.000   77.679844941  -68.608115817    44.5714   1   8   0.0002   0.0002   0.0008   0.0000   0.0001   0.0002   0.00   61.3
2019/07/12 08:45:00.000   77.679844865  -68.608116349    44.5724   1   7   0.0002   0.0002   0.0010   0.0001   0.0001   0.0003   0.00   55.6
2019/07/12 09:00:00.000   77.679844792  -68.608116664    44.5714   1   7   0.0002   0.0002   0.0010   0.0001   0.0002   0.0003   0.00   62.6
2019/07/12 09:15:00.000   77.679844696  -68.608116944    44.5691   1   8   0.0002   0.0002   0.0009   0.0001   0.0002   0.0003   0.00   12.3
2019/07/12 09:30:00.000   77.679844583  -68.608117145    44.5638   1   8   0.0004   0.0003   0.0012  -0.0002  -0.0004   0.0006   0.00   15.1
2019/07/12 09:45:00.000   77.679844553  -68.608117509    44.5761   1   8   0.0003   0.0002   0.0008  -0.0001  -0.0002   0.0004   0.00   19.1
2019/07/12 10:00:00.000   77.679844481  -68.608117720    44.5709   1   9   0.0002   0.0002   0.0007  -0.0001  -0.0001   0.0003   0.00   18.8
2019/07/12 10:15:00.000   77.679844419  -68.608118062    44.5689   1   9   0.0002   0.0002   0.0006  -0.0001  -0.0001   0.0002   0.00   31.7
2019/07/12 10:30:00.000   77.679844337  -68.608118226    44.5685   1   7   0.0003   0.0002   0.0009   0.0001  -0.0001   0.0002   0.00   87.8
2019/07/12 10:45:00.000   77.679844240  -68.608118547    44.5617   1   8   0.0003   0.0002   0.0009   0.0001  -0.0002   0.0003   0.00   49.0
2019/07/12 11:00:00.000   77.679844180  -68.608118857    44.5780   1   8   0.0003   0.0002   0.0009   0.0001  -0.0002   0.0003   0.00   48.5
2019/07/12 11:15:00.000   77.679844100  -68.608119174    44.5778   1   9   0.0002   0.0002   0.0007   0.0001  -0.0001   0.0001   0.00   52.5
2019/07/12 11:30:00.000   77.679844001  -68.608119592    44.5744   1   8   0.0002   0.0002   0.0008   0.0001  -0.0001   0.0003   0.00   41.2
2019/07/12 11:45:00.000   77.679843921  -68.608119886    44.5720   1   8   0.0003   0.0002   0.0008   0.0001  -0.0000   0.0003   0.00   43.7
2019/07/12 12:00:00.000   77.679843800  -68.608120197    44.5648   1   8   0.0003   0.0002   0.0010   0.0001   0.0003   0.0004   0.00   10.8
2019/07/12 12:15:00.000   77.679843710  -68.608120713    44.5499   1   9   0.0003   0.0002   0.0009   0.0001   0.0003   0.0004   0.00    6.2
2019/07/12 12:30:00.000   77.679843667  -68.608120999    44.5763   1   9   0.0003   0.0002   0.0011  -0.0001   0.0001   0.0005   0.00   12.3
2019/07/12 12:45:00.000   77.679843599  -68.608121280    44.5827   1  10   0.0003   0.0002   0.0009  -0.0001  -0.0002   0.0004   0.00    5.4
2019/07/12 13:00:00.000   77.679843524  -68.608121419    44.5797   1  11   0.0002   0.0002   0.0006  -0.0001  -0.0000   0.0002   0.00   19.6
2019/07/12 13:15:00.000   77.679843407  -68.608121746    44.5838   1  11   0.0002   0.0002   0.0006  -0.0000   0.0001   0.0001   0.00   39.5
2019/07/12 13:30:00.000   77.679843335  -68.608122109    44.5770   1  11   0.0002   0.0002   0.0007  -0.0000   0.0001   0.0001   0.00   43.9
2019/07/12 13:45:00.000   77.679843221  -68.608122494    44.5625   1  11   0.0002   0.0002   0.0008   0.0000   0.0001   0.0002   0.00   14.2
2019/07/12 14:00:00.000   77.679843139  -68.608122446    44.5959   1  11   0.0002   0.0002   0.0007   0.0000   0.0000   0.0002   0.00    5.4
2019/07/12 14:15:00.000   77.679843046  -68.608123183    44.5745   1  10   0.0002   0.0002   0.0007  -0.0000  -0.0002   0.0002   0.00   23.2
2019/07/12 14:30:00.000   77.679842916  -68.608123508    44.5613   1   9   0.0003   0.0002   0.0009   0.0001   0.0002   0.0004   0.00   24.6
2019/07/12 14:45:00.000   77.679842817  -68.608124009    44.5748   1   9   0.0003   0.0002   0.0007  -0.0000  -0.0002   0.0003   0.00   24.1
2019/07/12 15:00:00.000   77.679842719  -68.608124505    44.5799   1   8   0.0003   0.0002   0.0008  -0.0001  -0.0002   0.0004   0.00   45.4
2019/07/12 15:15:00.000   77.679842624  -68.608124799    44.5833   1  11   0.0003   0.0002   0.0008  -0.0001  -0.0002   0.0003   0.00   10.7
2019/07/12 15:30:00.000   77.679842540  -68.608125041    44.5702   1  10   0.0002   0.0002   0.0007  -0.0001  -0.0002   0.0003   0.00   24.1
2019/07/12 15:45:00.000   77.679842472  -68.608125468    44.5710   1   9   0.0003   0.0002   0.0008  -0.0001  -0.0001   0.0003   0.00   42.6
2019/07/12 16:00:00.000   77.679842364  -68.608125698    44.5865   1  11   0.0002   0.0002   0.0008  -0.0000   0.0002   0.0002   0.00   11.0
2019/07/12 16:15:00.000   77.679842208  -68.608126201    44.5590   1  11   0.0002   0.0002   0.0008  -0.0000   0.0002   0.0002   0.00   37.2
2019/07/12 16:30:00.000   77.679842125  -68.608126545    44.5674   1  12   0.0002   0.0002   0.0007   0.0000   0.0002   0.0002   0.00   31.2
2019/07/12 16:45:00.000   77.679842042  -68.608126804    44.5653   1  13   0.0002   0.0002   0.0006   0.0000   0.0001   0.0002   0.00    5.4
2019/07/12 17:00:00.000   77.679841922  -68.608127196    44.5556   1  10   0.0002   0.0002   0.0007  -0.0001  -0.0002   0.0003   0.00   21.1
2019/07/12 17:15:00.000   77.679841828  -68.608127647    44.5653   1  10   0.0002   0.0002   0.0007  -0.0001  -0.0002   0.0003   0.00   25.8
2019/07/12 17:30:00.000   77.679841702  -68.608128018    44.5577   1   9   0.0002   0.0002   0.0008  -0.0001   0.0000   0.0004   0.00   33.1
2019/07/12 17:45:00.000   77.679841572  -68.608128490    44.5528   1   9   0.0003   0.0002   0.0012  -0.0001  -0.0003   0.0005   0.00   38.2
2019/07/12 18:00:00.000   77.679841443  -68.608128999    44.5493   1  10   0.0003   0.0002   0.0011  -0.0001  -0.0002   0.0005   0.00    6.4
2019/07/12 18:15:00.000   77.679841423  -68.608129409    44.5711   1  11   0.0002   0.0002   0.0007  -0.0000   0.0001   0.0003   0.00   23.4
2019/07/12 18:30:00.000   77.679841344  -68.608129806    44.5667   1  11   0.0002   0.0002   0.0007   0.0001   0.0002   0.0003   0.00   45.9
2019/07/12 18:45:00.000   77.679841203  -68.608130193    44.5545   1  10   0.0002   0.0002   0.0008   0.0001   0.0002   0.0002   0.00   58.1
2019/07/12 19:00:00.000   77.679841079  -68.608130532    44.5415   1   8   0.0002   0.0002   0.0010   0.0001   0.0002   0.0003   0.00   25.7
2019/07/12 19:15:00.000   77.679841026  -68.608130926    44.5563   1   9   0.0002   0.0002   0.0007   0.0001   0.0002   0.0002   0.00   34.8 
2019/07/12 19:30:00.000   77.679840944  -68.608131413    44.5600   1  10   0.0003   0.0002   0.0008  -0.0000  -0.0001   0.0003   0.00   12.9
2019/07/12 19:45:00.000   77.679840847  -68.608131692    44.5578   1   8   0.0003   0.0002   0.0008   0.0001  -0.0001   0.0003   0.00   29.4
2019/07/12 20:00:00.000   77.679840757  -68.608131964    44.5683   1   8   0.0003   0.0002   0.0008   0.0000  -0.0002   0.0003   0.00   42.5
2019/07/12 20:15:00.000   77.679840640  -68.608132298    44.5593   1   9   0.0002   0.0002   0.0008   0.0000  -0.0002   0.0003   0.00   23.9
2019/07/12 20:30:00.000   77.679840532  -68.608132727    44.5528   1   9   0.0002   0.0002   0.0007  -0.0001  -0.0002   0.0003   0.00   51.5
2019/07/12 20:45:00.000   77.679840425  -68.608133142    44.5523   1   8   0.0002   0.0002   0.0007  -0.0001  -0.0001   0.0002   0.00   30.2
2019/07/12 21:00:00.000   77.679840323  -68.608133475    44.5507   1   7   0.0002   0.0002   0.0009   0.0001   0.0003   0.0003   0.00   45.4
2019/07/12 21:15:00.000   77.679840173  -68.608133863    44.5223   1   7   0.0003   0.0003   0.0014   0.0001   0.0003   0.0006   0.00   50.8
2019/07/12 21:30:00.000   77.679840124  -68.608134384    44.5461   1   7   0.0003   0.0003   0.0014   0.0002   0.0005   0.0006   0.00   34.8
2019/07/12 21:45:00.000   77.679840037  -68.608134694    44.5528   1   7   0.0003   0.0003   0.0014   0.0002   0.0005   0.0006   0.00   40.1
2019/07/12 22:00:00.000   77.679839978  -68.608134886    44.5709   1   8   0.0002   0.0002   0.0009   0.0001   0.0002   0.0004   0.00   54.3
2019/07/12 22:15:00.000   77.679839907  -68.608135176    44.5714   1   8   0.0002   0.0002   0.0008   0.0001   0.0001   0.0003   0.00   23.6
2019/07/12 22:30:00.000   77.679839816  -68.608135476    44.5752   1   9   0.0002   0.0002   0.0007   0.0001   0.0000   0.0002   0.00   61.5
2019/07/12 22:45:00.000   77.679839676  -68.608135992    44.5741   1   8   0.0002   0.0002   0.0008   0.0001  -0.0002   0.0001   0.00   15.4
2019/07/12 23:00:00.000   77.679839581  -68.608136304    44.5535   1   8   0.0002   0.0002   0.0010   0.0001  -0.0002   0.0001   0.00   17.7
2019/07/12 23:15:00.000   77.679839523  -68.608136510    44.5575   1   8   0.0002   0.0002   0.0009   0.0001  -0.0002   0.0002   0.00   43.9
2019/07/12 23:30:00.000   77.679839392  -68.608136939    44.5674   1   8   0.0002   0.0002   0.0010   0.0001  -0.0001   0.0003   0.00   22.0
2019/07/12 23:45:00.000   77.679839274  -68.608137141    44.5643   1   9   0.0002   0.0002   0.0008   0.0000  -0.0002   0.0003   0.00   32.8
2019/07/13 00:00:00.000   77.679839212  -68.608137845    44.5717   1   8   0.0002   0.0002   0.0008  -0.0000  -0.0000   0.0003   0.00   12.8
2019/07/13 00:15:00.000   77.679839110  -68.608138177    44.5617   1   9   0.0002   0.0002   0.0008  -0.0000   0.0001   0.0003   0.00   52.4
2019/07/13 00:30:00.000   77.679838957  -68.608138370    44.5407   1   7   0.0004   0.0003   0.0017  -0.0002  -0.0005   0.0008   0.00   24.1
2019/07/13 00:45:00.000   77.679838892  -68.608138817    44.5693   1   9   0.0003   0.0002   0.0011  -0.0002  -0.0003   0.0005   0.00   19.8
2019/07/13 01:00:00.000   77.679838841  -68.608139273    44.5771   1   9   0.0003   0.0002   0.0010  -0.0001  -0.0002   0.0005   0.00   32.9
2019/07/13 01:15:00.000   77.679838723  -68.608139466    44.5589   1   9   0.0003   0.0002   0.0010  -0.0001  -0.0002   0.0004   0.00   29.0
2019/07/13 01:30:00.000   77.679838754  -68.608140040    44.5845   1   9   0.0002   0.0002   0.0007  -0.0000  -0.0001   0.0002   0.00   20.6
2019/07/13 01:45:00.000   77.679838584  -68.608140447    44.5623   1   9   0.0002   0.0002   0.0007  -0.0000  -0.0000   0.0001   0.00   14.2
2019/07/13 02:00:00.000   77.679838441  -68.608140873    44.5578   1  10   0.0002   0.0002   0.0007   0.0001   0.0001   0.0003   0.00    4.1
2019/07/13 02:15:00.000   77.679838282  -68.608141107    44.5521   1   9   0.0003   0.0002   0.0010   0.0002   0.0003   0.0005   0.00   22.1
2019/07/13 02:30:00.000   77.679838229  -68.608141552    44.5717   1   8   0.0003   0.0002   0.0012   0.0002   0.0003   0.0006   0.00   35.8
2019/07/13 02:45:00.000   77.679838195  -68.608141721    44.5914   1  10   0.0002   0.0002   0.0008   0.0001  -0.0001   0.0003   0.00   26.8
2019/07/13 03:00:00.000   77.679838077  -68.608142245    44.5822   1   9   0.0002   0.0002   0.0008   0.0001   0.0001   0.0003   0.00   38.9
2019/07/13 03:15:00.000   77.679837971  -68.608142565    44.5778   1  10   0.0002   0.0002   0.0008   0.0001   0.0002   0.0003   0.00   31.0
2019/07/13 03:30:00.000   77.679837893  -68.608142660    44.5637   1  10   0.0002   0.0002   0.0008  -0.0000  -0.0002   0.0002   0.00   30.8
2019/07/13 03:45:00.000   77.679837811  -68.608143218    44.5860   1  11   0.0002   0.0002   0.0008   0.0001  -0.0001   0.0001   0.00    3.4
2019/07/13 04:00:00.000   77.679837678  -68.608143688    44.5689   1  11   0.0002   0.0002   0.0008   0.0001   0.0001   0.0003   0.00   18.9
2019/07/13 04:15:00.000   77.679837594  -68.608143881    44.5722   1  11   0.0002   0.0002   0.0008   0.0000   0.0001   0.0003   0.00   29.3
2019/07/13 04:30:00.000   77.679837468  -68.608144447    44.5818   1  11   0.0002   0.0002   0.0007   0.0000   0.0001   0.0002   0.00   15.0
2019/07/13 04:45:00.000   77.679837427  -68.608144762    44.5877   1  11   0.0002   0.0002   0.0007   0.0001   0.0001   0.0003   0.00   20.3
2019/07/13 05:00:00.000   77.679837305  -68.608144970    44.5866   1  12   0.0002   0.0002   0.0006   0.0000  -0.0000   0.0002   0.00   21.7
2019/07/13 05:15:00.000   77.679837172  -68.608145493    44.5577   1  11   0.0002   0.0002   0.0006   0.0001   0.0001   0.0002   0.00   27.4
2019/07/13 05:30:00.000   77.679837093  -68.608145812    44.5665   1  10   0.0002   0.0002   0.0008   0.0000  -0.0002   0.0003   0.00   43.5
2019/07/13 05:45:00.000   77.679837001  -68.608146107    44.5648   1  10   0.0002   0.0002   0.0009  -0.0000  -0.0002   0.0003   0.00   36.2
2019/07/13 06:00:00.000   77.679836885  -68.608146713    44.5699   1   9   0.0003   0.0002   0.0011   0.0001   0.0001   0.0005   0.00   50.3
2019/07/13 06:15:00.000   77.679836825  -68.608147207    44.5812   1   9   0.0003   0.0002   0.0012   0.0001   0.0001   0.0005   0.00   45.6
2019/07/13 06:30:00.000   77.679836698  -68.608147288    44.5615   1   9   0.0002   0.0002   0.0009  -0.0000  -0.0001   0.0003   0.00   21.8
2019/07/13 06:45:00.000   77.679836666  -68.608147529    44.5643   1  10   0.0002   0.0002   0.0007  -0.0000  -0.0001   0.0002   0.00   15.1
2019/07/13 07:00:00.000   77.679836486  -68.608147765    44.5363   1  10   0.0002   0.0002   0.0007  -0.0001  -0.0001   0.0003   0.00   24.5
2019/07/13 07:15:00.000   77.679836420  -68.608148357    44.5623   1  10   0.0002   0.0002   0.0006  -0.0000  -0.0001   0.0001   0.00   39.6
2019/07/13 07:30:00.000   77.679836328  -68.608148718    44.5615   1   9   0.0002   0.0002   0.0007   0.0000  -0.0001   0.0001   0.00   26.8
2019/07/13 07:45:00.000   77.679836233  -68.608149147    44.5548   1   9   0.0002   0.0002   0.0009  -0.0001  -0.0002   0.0003   0.00   16.4
2019/07/13 08:00:00.000   77.679836125  -68.608149264    44.5493   1  10   0.0002   0.0002   0.0009  -0.0001  -0.0002   0.0003   0.00    9.8
2019/07/13 08:15:00.000   77.679835997  -68.608149602    44.5511   1   9   0.0002   0.0002   0.0008   0.0000  -0.0001   0.0003   0.00   37.1
2019/07/13 08:30:00.000   77.679835973  -68.608149969    44.5571   1   7   0.0002   0.0002   0.0010   0.0001  -0.0001   0.0002   0.00   34.0
2019/07/13 08:45:00.000   77.679835917  -68.608150266    44.5738   1   7   0.0002   0.0002   0.0010   0.0001   0.0002   0.0003   0.00   37.6
2019/07/13 09:00:00.000   77.679835815  -68.608150922    44.5750   1   7   0.0002   0.0002   0.0009   0.0001   0.0002   0.0003   0.00   57.7
2019/07/13 09:15:00.000   77.679835656  -68.608151182    44.5407   1   7   0.0004   0.0003   0.0014  -0.0002  -0.0004   0.0007   0.00   23.1
2019/07/13 09:30:00.000   77.679835573  -68.608151361    44.5594   1   7   0.0004   0.0003   0.0012  -0.0002  -0.0004   0.0006   0.00   15.8
2019/07/13 09:45:00.000   77.679835526  -68.608151548    44.5534   1   8   0.0003   0.0002   0.0008  -0.0001  -0.0002   0.0004   0.00   11.5
2019/07/13 10:00:00.000   77.679835473  -68.608152043    44.5636   1   9   0.0002   0.0002   0.0006  -0.0001  -0.0001   0.0002   0.00    9.1
2019/07/13 10:15:00.000   77.679835372  -68.608152441    44.5578   1   8   0.0002   0.0002   0.0007   0.0000  -0.0001   0.0001   0.00   40.0
2019/07/13 10:30:00.000   77.679835309  -68.608152524    44.5591   1   7   0.0003   0.0002   0.0009   0.0001  -0.0001   0.0002   0.00   56.5
2019/07/13 10:45:00.000   77.679835208  -68.608152904    44.5745   1   8   0.0003   0.0002   0.0009   0.0001  -0.0002   0.0003   0.00   16.1
2019/07/13 11:00:00.000   77.679835133  -68.608153130    44.5617   1   9   0.0002   0.0002   0.0008   0.0001  -0.0002   0.0002   0.00   25.7
2019/07/13 11:15:00.000   77.679834996  -68.608153523    44.5698   1   9   0.0002   0.0002   0.0007   0.0001  -0.0001   0.0001   0.00   37.2
2019/07/13 11:30:00.000   77.679834939  -68.608153902    44.5539   1   8   0.0002   0.0002   0.0008   0.0001  -0.0001   0.0003   0.00   38.1
2019/07/13 11:45:00.000   77.679834831  -68.608154176    44.5509   1   7   0.0003   0.0002   0.0009   0.0001   0.0002   0.0003   0.00  108.1
2019/07/13 12:00:00.000   77.679834753  -68.608154434    44.5644   1   8   0.0003   0.0002   0.0009   0.0001   0.0003   0.0004   0.00   33.3
2019/07/13 12:15:00.000   77.679834626  -68.608154817    44.5539   1   9   0.0003   0.0002   0.0009   0.0001   0.0003   0.0004   0.00   19.2
2019/07/13 12:30:00.000   77.679834584  -68.608155184    44.5626   1   9   0.0003   0.0002   0.0010  -0.0001  -0.0002   0.0005   0.00   18.1
2019/07/13 12:45:00.000   77.679834499  -68.608155459    44.5627   1  10   0.0003   0.0002   0.0008  -0.0001  -0.0002   0.0004   0.00   12.7
2019/07/13 13:00:00.000   77.679834421  -68.608155842    44.5668   1  11   0.0002   0.0002   0.0006  -0.0001   0.0001   0.0001   0.00   30.6
2019/07/13 13:15:00.000   77.679834288  -68.608156227    44.5698   1  11   0.0002   0.0002   0.0007  -0.0000   0.0001   0.0001   0.00   23.8
2019/07/13 13:30:00.000   77.679834195  -68.608156602    44.5677   1  11   0.0002   0.0002   0.0008  -0.0000   0.0001   0.0001   0.00   29.6
2019/07/13 13:45:00.000   77.679834088  -68.608156953    44.5681   1  11   0.0002   0.0002   0.0008   0.0000   0.0001   0.0002   0.00   24.2
2019/07/13 14:00:00.000   77.679834007  -68.608157538    44.5686   1  10   0.0002   0.0002   0.0008   0.0000  -0.0002   0.0002   0.00   23.1
2019/07/13 14:15:00.000   77.679833934  -68.608157807    44.5672   1  10   0.0002   0.0002   0.0007  -0.0000  -0.0002   0.0002   0.00   63.1
2019/07/13 14:30:00.000   77.679833813  -68.608158074    44.5609   1  10   0.0003   0.0002   0.0008   0.0001  -0.0001   0.0004   0.00   17.7
2019/07/13 14:45:00.000   77.679833735  -68.608158584    44.5659   1   9   0.0003   0.0002   0.0007  -0.0001  -0.0002   0.0003   0.00   59.0
2019/07/13 15:00:00.000   77.679833647  -68.608158899    44.5724   1   8   0.0003   0.0002   0.0008  -0.0001  -0.0002   0.0004   0.00   33.9
2019/07/13 15:15:00.000   77.679833547  -68.608159432    44.5658   1  10   0.0003   0.0002   0.0008  -0.0001  -0.0003   0.0004   0.00    9.7
2019/07/13 15:30:00.000   77.679833386  -68.608159727    44.5530   1  10   0.0002   0.0002   0.0007  -0.0001  -0.0002   0.0003   0.00   31.8
2019/07/13 15:45:00.000   77.679833305  -68.608160028    44.5546   1   9   0.0003   0.0002   0.0009  -0.0001  -0.0001   0.0003   0.00   40.9
2019/07/13 16:00:00.000   77.679833142  -68.608160528    44.5634   1  11   0.0002   0.0002   0.0007  -0.0000   0.0002   0.0002   0.00   12.7
2019/07/13 16:15:00.000   77.679833070  -68.608161044    44.5539   1  11   0.0002   0.0002   0.0008  -0.0000   0.0002   0.0002   0.00   31.4
2019/07/13 16:30:00.000   77.679832980  -68.608161478    44.5479   1  12   0.0002   0.0002   0.0006   0.0000   0.0002   0.0002   0.00   22.3
2019/07/13 16:45:00.000   77.679832892  -68.608161733    44.5724   1  12   0.0002   0.0002   0.0006   0.0000   0.0001   0.0002   0.00    8.6
2019/07/13 17:00:00.000   77.679832750  -68.608162327    44.5663   1  10   0.0002   0.0002   0.0007  -0.0001  -0.0002   0.0003   0.00   19.1
2019/07/13 17:15:00.000   77.679832634  -68.608162501    44.5574   1  10   0.0002   0.0002   0.0007  -0.0001  -0.0002   0.0003   0.00   42.1
2019/07/13 17:30:00.000   77.679832452  -68.608162914    44.5214   1   9   0.0003   0.0002   0.0009  -0.0001   0.0001   0.0004   0.00   20.4
2019/07/13 17:45:00.000   77.679832350  -68.608163386    44.5264   1   9   0.0003   0.0002   0.0012  -0.0001  -0.0003   0.0006   0.00   45.0
2019/07/13 18:00:00.000   77.679832302  -68.608163820    44.5590   1  10   0.0002   0.0002   0.0009  -0.0001  -0.0002   0.0004   0.00   29.1
2019/07/13 18:15:00.000   77.679832191  -68.608164178    44.5466   1  11   0.0002   0.0002   0.0007   0.0000   0.0001   0.0003   0.00   34.1
2019/07/13 18:30:00.000   77.679832092  -68.608164589    44.5415   1  11   0.0002   0.0002   0.0007   0.0001   0.0002   0.0003   0.00   46.1
2019/07/13 18:45:00.000   77.679831927  -68.608165041    44.5422   1   9   0.0002   0.0002   0.0008   0.0001   0.0002   0.0002   0.00   17.8
2019/07/13 19:00:00.000   77.679831807  -68.608165718    44.5346   1   8   0.0002   0.0002   0.0009   0.0000   0.0002   0.0003   0.00   28.4
2019/07/13 19:15:00.000   77.679831707  -68.608165915    44.5525   1   9   0.0002   0.0002   0.0007   0.0001   0.0002   0.0002   0.00   47.0
2019/07/13 19:30:00.000   77.679831633  -68.608166287    44.5472   1   8   0.0003   0.0002   0.0008   0.0001  -0.0001   0.0003   0.00   30.3
2019/07/13 19:45:00.000   77.679831468  -68.608166642    44.5252   1   8   0.0003   0.0002   0.0008   0.0001  -0.0002   0.0003   0.00   43.9
2019/07/13 20:00:00.000   77.679831370  -68.608167116    44.5338   1   8   0.0004   0.0002   0.0011   0.0001  -0.0001   0.0005   0.00    5.9
2019/07/13 20:15:00.000   77.679831342  -68.608167304    44.5514   1   9   0.0002   0.0002   0.0007  -0.0000  -0.0002   0.0003   0.00   17.6
2019/07/13 20:30:00.000   77.679831265  -68.608167666    44.5611   1   8   0.0002   0.0002   0.0007  -0.0001  -0.0001   0.0002   0.00    9.6
2019/07/13 20:45:00.000   77.679831044  -68.608168154    44.5387   1   8   0.0002   0.0002   0.0007  -0.0001  -0.0001   0.0002   0.00   10.9
2019/07/13 21:00:00.000   77.679830918  -68.608168347    44.5437   1   7   0.0002   0.0003   0.0009   0.0001   0.0003   0.0003   0.00    8.5
2019/07/13 21:15:00.000   77.679830807  -68.608168846    44.4925   1   7   0.0003   0.0003   0.0015   0.0001   0.0004   0.0006   0.00   33.1
2019/07/13 21:30:00.000   77.679830864  -68.608169680    44.5562   1   7   0.0003   0.0003   0.0014   0.0002   0.0005   0.0006   0.00   13.0
2019/07/13 21:45:00.000   77.679830590  -68.608170082    44.4794   1   7   0.0003   0.0003   0.0013   0.0002   0.0005   0.0005   0.00   28.2
2019/07/13 22:00:00.000   77.679830514  -68.608170204    44.5197   1   8   0.0002   0.0002   0.0008   0.0001   0.0002   0.0003   0.00   13.6
2019/07/13 22:15:00.000   77.679830474  -68.608170890    44.5436   1  10   0.0002   0.0002   0.0007   0.0001   0.0001   0.0002   0.00    6.2
2019/07/13 22:30:00.000   77.679830335  -68.608171061    44.5423   1   9   0.0002   0.0002   0.0007   0.0001  -0.0000   0.0002   0.00   10.4
2019/07/13 22:45:00.000   77.679830286  -68.608171403    44.5430   1   8   0.0002   0.0002   0.0008   0.0001  -0.0002   0.0001   0.00   31.4
2019/07/13 23:00:00.000   77.679830202  -68.608171896    44.5355   1   8   0.0002   0.0002   0.0009   0.0001  -0.0002   0.0002   0.00   16.9
2019/07/13 23:15:00.000   77.679830141  -68.608172105    44.5504   1   8   0.0002   0.0002   0.0009   0.0001  -0.0002   0.0002   0.00   30.6
2019/07/13 23:30:00.000   77.679830042  -68.608172515    44.5710   1   8   0.0002   0.0002   0.0010   0.0001  -0.0001   0.0003   0.00   20.8
2019/07/13 23:45:00.000   77.679829961  -68.608172966    44.5631   1   9   0.0002   0.0002   0.0008  -0.0000  -0.0002   0.0002   0.00   20.3
2019/07/14 00:00:00.000   77.679829785  -68.608173406    44.5394   1   9   0.0002   0.0002   0.0008  -0.0000   0.0001   0.0003   0.00    5.4
2019/07/14 00:15:00.000   77.679829644  -68.608173585    44.5102   1   9   0.0002   0.0002   0.0008  -0.0000   0.0001   0.0003   0.00   18.2
2019/07/14 00:30:00.000   77.679829545  -68.608173846    44.5082   1   8   0.0004   0.0003   0.0017  -0.0002  -0.0005   0.0008   0.00    4.9
2019/07/14 00:45:00.000   77.679829545  -68.608174492    44.5738   1   9   0.0003   0.0002   0.0010  -0.0001  -0.0003   0.0005   0.00   37.8
2019/07/14 01:00:00.000   77.679829421  -68.608174869    44.5594   1   9   0.0003   0.0002   0.0010  -0.0001  -0.0002   0.0005   0.00   73.4
2019/07/14 01:15:00.000   77.679829348  -68.608175431    44.5580   1   9   0.0003   0.0002   0.0009  -0.0001  -0.0002   0.0004   0.00   20.0
2019/07/14 01:30:00.000   77.679829220  -68.608175815    44.5621   1   9   0.0002   0.0002   0.0007  -0.0000  -0.0001   0.0001   0.00   27.3
2019/07/14 01:45:00.000   77.679829143  -68.608176040    44.5565   1   9   0.0002   0.0002   0.0007  -0.0000  -0.0000   0.0001   0.00   35.9
2019/07/14 02:00:00.000   77.679829041  -68.608176391    44.5542   1   9   0.0003   0.0002   0.0009   0.0001   0.0003   0.0004   0.00   20.8
2019/07/14 02:15:00.000   77.679828931  -68.608176968    44.5637   1   9   0.0003   0.0002   0.0010   0.0002   0.0003   0.0005   0.00   51.1
2019/07/14 02:30:00.000   77.679828854  -68.608176983    44.5678   1   9   0.0003   0.0002   0.0012   0.0002   0.0002   0.0005   0.00    4.1
2019/07/14 02:45:00.000   77.679828777  -68.608177269    44.5847   1  10   0.0002   0.0002   0.0008   0.0001  -0.0002   0.0003   0.00   27.1
2019/07/14 03:00:00.000   77.679828645  -68.608177671    44.5694   1   9   0.0002   0.0002   0.0008   0.0001   0.0001   0.0003   0.00   32.3
2019/07/14 03:15:00.000   77.679828505  -68.608178219    44.5606   1  10   0.0002   0.0002   0.0008   0.0001  -0.0001   0.0003   0.00    8.9
2019/07/14 03:30:00.000   77.679828459  -68.608178605    44.5619   1  10   0.0002   0.0002   0.0008  -0.0000  -0.0002   0.0002   0.00   41.6
2019/07/14 03:45:00.000   77.679828377  -68.608179015    44.5740   1  11   0.0002   0.0002   0.0007   0.0001   0.0001   0.0001   0.00    6.5
2019/07/14 04:00:00.000   77.679828258  -68.608179395    44.5665   1  11   0.0002   0.0002   0.0008   0.0001   0.0001   0.0003   0.00   33.2
2019/07/14 04:15:00.000   77.679828167  -68.608179932    44.5810   1  11   0.0002   0.0002   0.0008   0.0000   0.0001   0.0003   0.00   21.7
2019/07/14 04:30:00.000   77.679828003  -68.608180357    44.5725   1  11   0.0002   0.0002   0.0007  -0.0000   0.0000   0.0002   0.00   26.2
2019/07/14 04:45:00.000   77.679827863  -68.608180917    44.5561   1  11   0.0002   0.0002   0.0007   0.0001   0.0001   0.0003   0.00   26.1
2019/07/14 05:00:00.000   77.679827804  -68.608181250    44.5688   1  11   0.0002   0.0002   0.0006   0.0001   0.0001   0.0002   0.00   45.5
2019/07/14 05:15:00.000   77.679827671  -68.608181373    44.5517   1  11   0.0002   0.0002   0.0006   0.0001   0.0000   0.0002   0.00   13.9
2019/07/14 05:30:00.000   77.679827533  -68.608181913    44.5537   1  10   0.0002   0.0002   0.0008   0.0000  -0.0002   0.0003   0.00   46.2
2019/07/14 05:45:00.000   77.679827478  -68.608182383    44.5614   1  10   0.0003   0.0002   0.0011   0.0001  -0.0000   0.0004   0.00   16.2
2019/07/14 06:00:00.000   77.679827338  -68.608182601    44.5584   1   9   0.0003   0.0002   0.0013   0.0001   0.0002   0.0005   0.00   25.5
2019/07/14 06:15:00.000   77.679827293  -68.608183099    44.5813   1   9   0.0003   0.0002   0.0011   0.0001   0.0001   0.0004   0.00   27.7
2019/07/14 06:30:00.000   77.679827167  -68.608183508    44.5645   1   9   0.0002   0.0002   0.0008  -0.0000  -0.0001   0.0003   0.00   30.7
2019/07/14 06:45:00.000   77.679827043  -68.608183754    44.5592   1  10   0.0002   0.0002   0.0007  -0.0001  -0.0001   0.0002   0.00   32.5
2019/07/14 07:00:00.000   77.679826925  -68.608184200    44.5382   1  11   0.0002   0.0002   0.0006  -0.0001  -0.0000   0.0002   0.00    5.2
2019/07/14 07:15:00.000   77.679826869  -68.608184686    44.5455   1  10   0.0002   0.0002   0.0006  -0.0000  -0.0001   0.0000   0.00   28.2
2019/07/14 07:30:00.000   77.679826762  -68.608185298    44.5487   1   9   0.0002   0.0002   0.0008   0.0000  -0.0001   0.0001   0.00   38.4
2019/07/14 07:45:00.000   77.679826640  -68.608185452    44.5462   1   9   0.0002   0.0002   0.0009  -0.0001  -0.0002   0.0003   0.00   38.9
2019/07/14 08:00:00.000   77.679826515  -68.608185497    44.5194   1  10   0.0002   0.0002   0.0008  -0.0001  -0.0002   0.0003   0.00   12.1
2019/07/14 08:15:00.000   77.679826463  -68.608185896    44.5399   1   9   0.0002   0.0002   0.0008   0.0000  -0.0001   0.0003   0.00   15.9
2019/07/14 08:30:00.000   77.679826299  -68.608186453    44.5399   1   7   0.0002   0.0002   0.0010   0.0001  -0.0000   0.0003   0.00   33.4
2019/07/14 08:45:00.000   77.679826180  -68.608186968    44.5233   1   7   0.0002   0.0002   0.0010   0.0001   0.0002   0.0003   0.00   43.5
2019/07/14 09:00:00.000   77.679826127  -68.608187469    44.5183   1   7   0.0002   0.0002   0.0009   0.0001   0.0002   0.0003   0.00   15.3
2019/07/14 09:15:00.000   77.679826066  -68.608187898    44.5212   1   7   0.0004   0.0003   0.0014  -0.0002  -0.0004   0.0007   0.00   10.0
2019/07/14 09:30:00.000   77.679825944  -68.608188087    44.5440   1   7   0.0004   0.0003   0.0011  -0.0002  -0.0004   0.0006   0.00   13.8
2019/07/14 09:45:00.000   77.679825770  -68.608188552    44.5413   1   8   0.0003   0.0002   0.0007  -0.0001  -0.0001   0.0003   0.00   28.9
2019/07/14 10:00:00.000   77.679825718  -68.608188805    44.5327   1   9   0.0002   0.0002   0.0006  -0.0001  -0.0001   0.0002   0.00   10.4
2019/07/14 10:15:00.000   77.679825652  -68.608189102    44.5328   1   8   0.0002   0.0002   0.0007   0.0001  -0.0001   0.0000   0.00   15.8
2019/07/14 10:30:00.000   77.679825493  -68.608189553    44.5113   1   8   0.0003   0.0002   0.0009   0.0001  -0.0001   0.0002   0.00   13.3
2019/07/14 10:45:00.000   77.679825402  -68.608189704    44.5486   1   8   0.0003   0.0002   0.0009   0.0001  -0.0002   0.0003   0.00    7.1
2019/07/14 11:00:00.000   77.679825293  -68.608190112    44.5527   1   9   0.0002   0.0002   0.0007   0.0001  -0.0001   0.0001   0.00   13.8
2019/07/14 11:15:00.000   77.679825176  -68.608190767    44.5760   1   8   0.0002   0.0002   0.0008   0.0001  -0.0002   0.0001   0.00   12.1
2019/07/14 11:30:00.000   77.679825169  -68.608191446    44.5500   1   8   0.0002   0.0002   0.0008   0.0001  -0.0001   0.0003   0.00    7.0
2019/07/14 11:45:00.000   77.679825042  -68.608191443    44.5481   1   7   0.0003   0.0002   0.0010   0.0001   0.0002   0.0004   0.00    8.2
2019/07/14 12:00:00.000   77.679824909  -68.608191616    44.5286   1   8   0.0003   0.0002   0.0009   0.0001   0.0003   0.0004   0.00   16.0
2019/07/14 12:15:00.000   77.679824815  -68.608192453    44.5377   1   8   0.0003   0.0002   0.0012   0.0001   0.0002   0.0006   0.00   32.1
2019/07/14 12:30:00.000   77.679824768  -68.608192805    44.5561   1   9   0.0003   0.0002   0.0009  -0.0001  -0.0002   0.0004   0.00   15.2
2019/07/14 12:45:00.000   77.679824616  -68.608193133    44.5216   1  11   0.0002   0.0002   0.0007  -0.0001  -0.0001   0.0003   0.00    5.0
2019/07/14 13:00:00.000   77.679824566  -68.608193520    44.5221   1  11   0.0002   0.0002   0.0006  -0.0000   0.0001   0.0001   0.00   21.4
2019/07/14 13:15:00.000   77.679824464  -68.608193972    44.5383   1  11   0.0002   0.0002   0.0007  -0.0000   0.0001   0.0001   0.00   47.8
2019/07/14 13:30:00.000   77.679824334  -68.608194275    44.5430   1  10   0.0002   0.0002   0.0009   0.0000   0.0001   0.0002   0.00   50.5
2019/07/14 13:45:00.000   77.679824222  -68.608194596    44.5501   1  11   0.0002   0.0002   0.0007   0.0000   0.0001   0.0002   0.00   20.9
2019/07/14 14:00:00.000   77.679824123  -68.608195618    44.5494   1  10   0.0002   0.0002   0.0008   0.0000  -0.0002   0.0002   0.00   26.9
2019/07/14 14:15:00.000   77.679824025  -68.608195857    44.5601   1  10   0.0002   0.0002   0.0007  -0.0000  -0.0002   0.0002   0.00   21.3
2019/07/14 14:30:00.000   77.679823871  -68.608196246    44.5402   1  10   0.0002   0.0002   0.0008   0.0000  -0.0002   0.0003   0.00   19.9
2019/07/14 14:45:00.000   77.679823831  -68.608196810    44.5687   1   8   0.0003   0.0002   0.0008  -0.0001  -0.0002   0.0003   0.00    8.7
2019/07/14 15:00:00.000   77.679823727  -68.608197353    44.5757   1   8   0.0003   0.0002   0.0008  -0.0001  -0.0002   0.0004   0.00   13.0
2019/07/14 15:15:00.000   77.679823560  -68.608198056    44.5686   1  10   0.0002   0.0002   0.0007  -0.0001  -0.0002   0.0003   0.00   13.5
2019/07/14 15:30:00.000   77.679823445  -68.608197835    44.5578   1   9   0.0003   0.0002   0.0007  -0.0001  -0.0002   0.0003   0.00   12.5
2019/07/14 15:45:00.000   77.679823273  -68.608198375    44.5549   1   9   0.0003   0.0002   0.0009  -0.0001  -0.0001   0.0003   0.00    5.7
2019/07/14 16:00:00.000   77.679823176  -68.608199334    44.5515   1  11   0.0002   0.0002   0.0008  -0.0000   0.0002   0.0002   0.00   15.6
2019/07/14 16:15:00.000   77.679822979  -68.608199506    44.5586   1  11   0.0002   0.0002   0.0008  -0.0000   0.0002   0.0002   0.00   17.8
2019/07/14 16:30:00.000   77.679822909  -68.608199902    44.5626   1  12   0.0002   0.0002   0.0006   0.0001   0.0002   0.0002   0.00   11.0
2019/07/14 16:45:00.000   77.679822679  -68.608200474    44.5197   1  10   0.0002   0.0002   0.0007  -0.0001  -0.0001   0.0003   0.00   10.0
2019/07/14 17:00:00.000   77.679822591  -68.608200863    44.5311   1  10   0.0002   0.0002   0.0007  -0.0001  -0.0002   0.0003   0.00   49.2
2019/07/14 17:15:00.000   77.679822490  -68.608201378    44.5418   1  10   0.0002   0.0002   0.0007  -0.0001  -0.0002   0.0003   0.00   19.0
2019/07/14 17:30:00.001   77.679822327  -68.608202361    44.5335   1  10   0.0003   0.0002   0.0009  -0.0000   0.0000   0.0004   0.00    5.0
2019/07/14 17:45:00.000   77.679822230  -68.608203107    44.5577   1   9   0.0003   0.0002   0.0012  -0.0001  -0.0002   0.0006   0.00   17.2
2019/07/14 18:00:00.000   77.679822125  -68.608203393    44.5695   1  11   0.0002   0.0002   0.0008  -0.0001  -0.0001   0.0003   0.00    4.5
2019/07/14 18:15:00.000   77.679821979  -68.608203443    44.5421   1  11   0.0002   0.0002   0.0007   0.0001   0.0002   0.0003   0.00   21.8
2019/07/14 18:30:00.000   77.679821777  -68.608204003    44.5282   1  11   0.0002   0.0002   0.0007   0.0001   0.0002   0.0003   0.00   15.5
2019/07/14 18:45:00.000   77.679821705  -68.608204726    44.5394   1   9   0.0002   0.0002   0.0008   0.0001   0.0002   0.0002   0.00   20.9
2019/07/14 19:00:00.000   77.679821543  -68.608205076    44.5413   1   9   0.0002   0.0002   0.0008   0.0000   0.0002   0.0003   0.00    5.7
2019/07/14 19:15:00.000   77.679821437  -68.608205960    44.5567   1  10   0.0002   0.0002   0.0007   0.0001   0.0002   0.0002   0.00    7.1
2019/07/14 19:30:00.000   77.679821318  -68.608206253    44.5377   1   8   0.0003   0.0002   0.0008   0.0001  -0.0001   0.0003   0.00   55.1
2019/07/14 19:45:00.000   77.679821217  -68.608206634    44.5537   1   8   0.0003   0.0002   0.0008   0.0001  -0.0002   0.0003   0.00   14.7
2019/07/14 20:00:00.000   77.679821029  -68.608207092    44.5164   1   8   0.0003   0.0002   0.0009   0.0001  -0.0002   0.0004   0.00   33.0
2019/07/14 20:15:00.000   77.679820960  -68.608207303    44.5403   1   9   0.0002   0.0002   0.0007  -0.0000  -0.0002   0.0003   0.00   23.0
2019/07/14 20:30:00.000   77.679820840  -68.608207727    44.5423   1   8   0.0002   0.0002   0.0007  -0.0001  -0.0001   0.0002   0.00   12.7
2019/07/14 20:45:00.000   77.679820757  -68.608208078    44.5466   1   8   0.0002   0.0002   0.0007  -0.0001  -0.0000   0.0002   0.00   20.5
2019/07/14 21:00:00.000   77.679820611  -68.608208425    44.5193   1   6   0.0003   0.0003   0.0014   0.0000   0.0003   0.0006   0.00   14.1
2019/07/14 21:15:00.000   77.679820460  -68.608209093    44.5124   1   6   0.0004   0.0003   0.0018   0.0002   0.0004   0.0007   0.00   11.1
2019/07/14 21:30:00.000   77.679820408  -68.608209316    44.5520   1   7   0.0003   0.0003   0.0014   0.0002   0.0005   0.0006   0.00   17.4
2019/07/14 21:45:00.000   77.679820320  -68.608209758    44.5512   1   8   0.0003   0.0003   0.0011   0.0002   0.0004   0.0004   0.00    8.4
2019/07/14 22:00:00.000   77.679820206  -68.608210085    44.5456   1   8   0.0002   0.0002   0.0008   0.0001   0.0001   0.0003   0.00   10.7
2019/07/14 22:15:00.000   77.679820147  -68.608210576    44.5446   1  10   0.0002   0.0002   0.0007   0.0001   0.0001   0.0002   0.00   15.8
2019/07/14 22:30:00.000   77.679819981  -68.608211126    44.5547   1   8   0.0002   0.0002   0.0008   0.0001  -0.0002   0.0001   0.00   65.0
2019/07/14 22:45:00.000   77.679819843  -68.608211268    44.5498   1   8   0.0002   0.0002   0.0009   0.0001  -0.0002   0.0001   0.00   23.5
2019/07/14 23:00:00.000   77.679819821  -68.608211663    44.5394   1   9   0.0002   0.0002   0.0009   0.0001  -0.0002   0.0001   0.00   21.6
2019/07/14 23:15:00.000   77.679819756  -68.608212040    44.5503   1   8   0.0002   0.0002   0.0010   0.0001  -0.0002   0.0002   0.00   36.1
2019/07/14 23:30:00.000   77.679819616  -68.608212420    44.5355   1   8   0.0002   0.0002   0.0010   0.0001  -0.0001   0.0003   0.00   81.9
2019/07/14 23:45:00.000   77.679819546  -68.608212711    44.5577   1   8   0.0002   0.0002   0.0008  -0.0000  -0.0001   0.0002   0.00   27.3
2019/07/15 00:00:00.000   77.679819432  -68.608213175    44.5503   1   9   0.0002   0.0002   0.0008  -0.0000   0.0001   0.0003   0.00   20.4
2019/07/15 00:15:00.000   77.679819381  -68.608213526    44.5511   1   8   0.0003   0.0002   0.0013  -0.0002  -0.0003   0.0006   0.00   43.1
2019/07/15 00:30:00.000   77.679819321  -68.608213753    44.5689   1   8   0.0004   0.0003   0.0015  -0.0002  -0.0005   0.0007   0.00   20.5
2019/07/15 00:45:00.000   77.679819168  -68.608214089    44.5413   1   9   0.0003   0.0002   0.0009  -0.0001  -0.0002   0.0004   0.00   31.5
2019/07/15 01:00:00.000   77.679819133  -68.608214491    44.5636   1   9   0.0003   0.0002   0.0010  -0.0001  -0.0002   0.0005   0.00   57.1
2019/07/15 01:15:00.000   77.679819019  -68.608214676    44.5552   1  10   0.0003   0.0002   0.0008  -0.0001  -0.0001   0.0003   0.00   12.5
2019/07/15 01:30:00.000   77.679818936  -68.608214966    44.5615   1   9   0.0002   0.0002   0.0007  -0.0000  -0.0001   0.0001   0.00   84.7
2019/07/15 01:45:00.000   77.679818848  -68.608215328    44.5701   1   9   0.0002   0.0002   0.0007  -0.0000   0.0000   0.0001   0.00   72.3
2019/07/15 02:00:00.000   77.679818728  -68.608215725    44.5481   1   9   0.0003   0.0002   0.0009   0.0001   0.0003   0.0004   0.00   27.5
2019/07/15 02:15:00.000   77.679818665  -68.608216343    44.5046   1   9   0.0003   0.0003   0.0012   0.0002   0.0004   0.0006   0.00    3.2
2019/07/15 02:30:00.000   77.679818519  -68.608216394    44.5195   1   8   0.0015   0.0012   0.0059   0.0008   0.0015   0.0026   0.00   10.5
2019/07/15 02:45:00.000   77.679818457  -68.608216667    44.5591   1  10   0.0002   0.0002   0.0007   0.0001  -0.0001   0.0003   0.00   47.4
2019/07/15 03:00:00.000   77.679818363  -68.608217186    44.5636   1   9   0.0002   0.0002   0.0008   0.0001   0.0001   0.0003   0.00   24.2
2019/07/15 03:15:00.000   77.679818287  -68.608217524    44.5527   1  10   0.0002   0.0002   0.0008   0.0000  -0.0001   0.0003   0.00   35.4
2019/07/15 03:30:00.000   77.679818184  -68.608217861    44.5712   1  10   0.0002   0.0002   0.0008  -0.0000  -0.0001   0.0002   0.00   67.9
2019/07/15 03:45:00.000   77.679818053  -68.608218117    44.5651   1  10   0.0002   0.0002   0.0008   0.0001   0.0001   0.0002   0.00   31.7
2019/07/15 04:00:00.000   77.679817984  -68.608218505    44.5591   1  11   0.0002   0.0002   0.0008   0.0000   0.0001   0.0003   0.00   31.8
2019/07/15 04:15:00.000   77.679817870  -68.608219192    44.5605   1  11   0.0002   0.0002   0.0008   0.0000   0.0001   0.0002   0.00   18.2
2019/07/15 04:30:00.000   77.679817789  -68.608219404    44.5729   1  13   0.0002   0.0002   0.0007  -0.0000  -0.0000   0.0002   0.00    5.3
2019/07/15 04:45:00.000   77.679817715  -68.608219669    44.5703   1  12   0.0002   0.0002   0.0006   0.0001   0.0001   0.0002   0.00    7.9
2019/07/15 05:00:00.000   77.679817595  -68.608220015    44.5559   1  11   0.0002   0.0002   0.0006   0.0001   0.0001   0.0002   0.00   61.9
2019/07/15 05:15:00.000   77.679817479  -68.608220468    44.5666   1  10   0.0002   0.0002   0.0007   0.0000  -0.0002   0.0002   0.00   51.7
2019/07/15 05:30:00.000   77.679817372  -68.608220968    44.5638   1  10   0.0002   0.0002   0.0008   0.0000  -0.0002   0.0003   0.00   51.4
2019/07/15 05:45:00.000   77.679817215  -68.608221139    44.5404   1  10   0.0003   0.0002   0.0011   0.0001   0.0001   0.0005   0.00   52.0
2019/07/15 06:00:00.000   77.679817125  -68.608221589    44.5609   1   9   0.0003   0.0002   0.0013   0.0001   0.0002   0.0005   0.00   49.8
2019/07/15 06:15:00.000   77.679817023  -68.608222022    44.5484   1   9   0.0002   0.0002   0.0010   0.0000   0.0001   0.0004   0.00   89.0
2019/07/15 06:30:00.000   77.679816963  -68.608222283    44.5554   1   9   0.0002   0.0002   0.0008  -0.0000  -0.0001   0.0003   0.00   47.3
2019/07/15 06:45:00.000   77.679816880  -68.608222637    44.5608   1  11   0.0002   0.0002   0.0006  -0.0000   0.0000   0.0002   0.00   14.3
2019/07/15 07:00:00.000   77.679816762  -68.608223010    44.5489   1  11   0.0002   0.0002   0.0006  -0.0001  -0.0000   0.0002   0.00   27.6
2019/07/15 07:15:00.000   77.679816658  -68.608223412    44.5569   1  10   0.0002   0.0002   0.0007  -0.0000  -0.0001  -0.0000   0.00   70.6
2019/07/15 07:30:00.000   77.679816559  -68.608223814    44.5498   1   9   0.0002   0.0002   0.0008   0.0000  -0.0001   0.0001   0.00   75.1
2019/07/15 07:45:00.000   77.679816449  -68.608223977    44.5489   1   9   0.0002   0.0002   0.0009  -0.0001  -0.0002   0.0003   0.00   79.8
2019/07/15 08:00:00.000   77.679816343  -68.608224520    44.5493   1   9   0.0002   0.0002   0.0009   0.0000  -0.0001   0.0003   0.00   31.4
2019/07/15 08:15:00.000   77.679816252  -68.608224802    44.5355   1   8   0.0002   0.0002   0.0008   0.0000   0.0001   0.0002   0.00   23.8
2019/07/15 08:30:00.000   77.679816125  -68.608225196    44.5379   1   7   0.0002   0.0002   0.0010   0.0001   0.0001   0.0003   0.00   84.1
2019/07/15 08:45:00.000   77.679816039  -68.608225652    44.5465   1   7   0.0002   0.0002   0.0010   0.0001   0.0002   0.0003   0.00   29.4
2019/07/15 09:00:00.000   77.679815942  -68.608226055    44.5478   1   7   0.0002   0.0002   0.0009   0.0001   0.0002   0.0003   0.00   52.6
2019/07/15 09:15:00.000   77.679815794  -68.608226285    44.5231   1   7   0.0004   0.0003   0.0013  -0.0002  -0.0004   0.0007   0.00   22.3
2019/07/15 09:30:00.000   77.679815748  -68.608226594    44.5391   1   8   0.0003   0.0002   0.0009  -0.0002  -0.0003   0.0004   0.00   14.2
2019/07/15 09:45:00.000   77.679815639  -68.608226905    44.5303   1   9   0.0003   0.0002   0.0007  -0.0001  -0.0001   0.0003   0.00    4.1
2019/07/15 10:00:00.000   77.679815618  -68.608227431    44.5465   1   9   0.0002   0.0002   0.0006  -0.0001  -0.0001   0.0002   0.00   47.9
2019/07/15 10:15:00.000   77.679815506  -68.608227672    44.5384   1   7   0.0003   0.0002   0.0009   0.0001  -0.0001   0.0002   0.00   49.3
2019/07/15 10:30:00.000   77.679815408  -68.608227921    44.5324   1   8   0.0003   0.0002   0.0009   0.0001  -0.0002   0.0003   0.00   54.6
2019/07/15 10:45:00.000   77.679815306  -68.608228324    44.5332   1   8   0.0003   0.0002   0.0009   0.0001  -0.0002   0.0003   0.00   33.8
2019/07/15 11:00:00.000   77.679815293  -68.608228584    44.5520   1   9   0.0002   0.0002   0.0007   0.0001  -0.0001   0.0001   0.00   34.0
2019/07/15 11:15:00.000   77.679815140  -68.608228925    44.5350   1   8   0.0002   0.0002   0.0008   0.0001  -0.0002   0.0003   0.00   77.5
2019/07/15 11:30:00.000   77.679815038  -68.608229405    44.5393   1   8   0.0003   0.0002   0.0008   0.0001  -0.0001   0.0003   0.00   50.0
2019/07/15 11:45:00.000   77.679814946  -68.608229681    44.5352   1   7   0.0003   0.0002   0.0010   0.0001   0.0002   0.0004   0.00   68.9
2019/07/15 12:00:00.000   77.679814856  -68.608229929    44.5309   1   8   0.0003   0.0002   0.0009   0.0001   0.0003   0.0004   0.00   70.0
2019/07/15 12:15:00.000   77.679814744  -68.608230319    44.5389   1   8   0.0003   0.0002   0.0012   0.0001   0.0002   0.0006   0.00   19.0
2019/07/15 12:30:00.000   77.679814711  -68.608230513    44.5455   1   9   0.0003   0.0002   0.0009  -0.0001  -0.0002   0.0004   0.00   50.4
2019/07/15 12:45:00.000   77.679814621  -68.608230954    44.5473   1  11   0.0002   0.0002   0.0007  -0.0001  -0.0001   0.0002   0.00    3.5
2019/07/15 13:00:00.000   77.679814562  -68.608231431    44.5459   1  11   0.0002   0.0002   0.0006  -0.0000   0.0001   0.0001   0.00   26.4
2019/07/15 13:15:00.000   77.679814450  -68.608231574    44.5434   1  11   0.0002   0.0002   0.0007  -0.0000   0.0001   0.0001   0.00   55.0
2019/07/15 13:30:00.000   77.679814359  -68.608231910    44.5468   1  11   0.0002   0.0002   0.0009   0.0000   0.0001   0.0002   0.00   13.1
2019/07/15 13:45:00.000   77.679814259  -68.608232148    44.5548   1  11   0.0002   0.0002   0.0007   0.0000   0.0001   0.0002   0.00   59.0
2019/07/15 14:00:00.000   77.679814175  -68.608232506    44.5531   1  10   0.0002   0.0002   0.0007   0.0000  -0.0002   0.0002   0.00   77.9
2019/07/15 14:15:00.000   77.679814090  -68.608232911    44.5508   1  10   0.0002   0.0002   0.0007   0.0000  -0.0001   0.0002   0.00    4.0
2019/07/15 14:30:00.000   77.679814030  -68.608233062    44.5543   1  10   0.0002   0.0002   0.0007  -0.0000  -0.0002   0.0003   0.00  109.2
2019/07/15 14:45:00.000   77.679813945  -68.608233502    44.5635   1   8   0.0003   0.0002   0.0008  -0.0001  -0.0002   0.0004   0.00   41.5
2019/07/15 15:00:00.000   77.679813913  -68.608233939    44.5768   1   8   0.0003   0.0002   0.0009  -0.0001  -0.0002   0.0004   0.00   31.8
2019/07/15 15:15:00.000   77.679813767  -68.608234218    44.5557   1  10   0.0002   0.0002   0.0007  -0.0001  -0.0002   0.0003   0.00   36.1
2019/07/15 15:30:00.000   77.679813686  -68.608234483    44.5652   1   9   0.0003   0.0002   0.0008  -0.0001  -0.0001   0.0003   0.00   54.1
2019/07/15 15:45:00.000   77.679813606  -68.608234833    44.5650   1  11   0.0002   0.0002   0.0008  -0.0000   0.0001   0.0002   0.00    3.8
2019/07/15 16:00:00.000   77.679813528  -68.608235088    44.5571   1  11   0.0002   0.0002   0.0008  -0.0000   0.0002   0.0002   0.00   41.2
2019/07/15 16:15:00.000   77.679813397  -68.608235444    44.5567   1  12   0.0002   0.0002   0.0007   0.0000   0.0002   0.0002   0.00   14.9
2019/07/15 16:30:00.000   77.679813354  -68.608235782    44.5568   1  12   0.0002   0.0002   0.0006   0.0001   0.0002   0.0002   0.00   36.5
2019/07/15 16:45:00.000   77.679813255  -68.608236104    44.5440   1  10   0.0002   0.0002   0.0007  -0.0001  -0.0001   0.0003   0.00   71.5
2019/07/15 17:00:00.000   77.679813129  -68.608236514    44.5426   1  10   0.0002   0.0002   0.0007  -0.0001  -0.0002   0.0003   0.00   30.0
2019/07/15 17:15:00.000   77.679813040  -68.608236870    44.5426   1  10   0.0002   0.0002   0.0007  -0.0001  -0.0002   0.0003   0.00   58.6
2019/07/15 17:30:00.000   77.679812908  -68.608237200    44.5230   1   8   0.0003   0.0002   0.0012  -0.0001  -0.0003   0.0005   0.00   59.3
2019/07/15 17:45:00.000   77.679812830  -68.608237673    44.5195   1   7   0.0003   0.0002   0.0017   0.0000   0.0002   0.0007   0.00   45.8
2019/07/15 18:00:00.000   77.679812737  -68.608237907    44.5446   1  10   0.0002   0.0002   0.0007  -0.0001   0.0001   0.0003   0.00   27.9
2019/07/15 18:15:00.000   77.679812637  -68.608238319    44.5275   1  10   0.0002   0.0002   0.0007  -0.0000   0.0002   0.0003   0.00   29.3
2019/07/15 18:30:00.000   77.679812528  -68.608238641    44.5324   1   9   0.0002   0.0002   0.0008  -0.0001   0.0002   0.0002   0.00   37.9
2019/07/15 18:45:00.000   77.679812449  -68.608239231    44.5349   1   8   0.0002   0.0002   0.0008  -0.0001   0.0002   0.0002   0.00   18.5
2019/07/15 19:00:00.000   77.679812342  -68.608239519    44.5218   1   8   0.0002   0.0002   0.0008  -0.0001   0.0002   0.0002   0.00   20.2
2019/07/15 19:15:00.000   77.679812272  -68.608239827    44.5440   1   9   0.0002   0.0002   0.0006   0.0001   0.0001   0.0002   0.00    6.0
2019/07/15 19:30:00.000   77.679812159  -68.608240072    44.5378   1   7   0.0003   0.0002   0.0008   0.0000  -0.0002   0.0003   0.00   53.1
2019/07/15 19:45:00.000   77.679812065  -68.608240451    44.5490   1   7   0.0003   0.0002   0.0008   0.0000  -0.0002   0.0003   0.00   35.2
2019/07/15 20:00:00.000   77.679811936  -68.608240734    44.5108   1   8   0.0003   0.0002   0.0008   0.0001  -0.0001   0.0003   0.00   13.2
2019/07/15 20:15:00.000   77.679811829  -68.608241256    44.5327   1   8   0.0002   0.0002   0.0007   0.0000  -0.0001   0.0003   0.00   21.8
2019/07/15 20:30:00.000   77.679811692  -68.608241725    44.5242   1   7   0.0002   0.0002   0.0008   0.0000   0.0002   0.0003   0.00   22.8
2019/07/15 20:45:00.000   77.679811606  -68.608242129    44.5227   1   7   0.0002   0.0002   0.0009   0.0001   0.0003   0.0003   0.00   29.4
2019/07/15 21:00:00.000   77.679811492  -68.608242222    44.5068   1   7   0.0003   0.0003   0.0014   0.0001   0.0003   0.0006   0.00   31.6
2019/07/15 21:15:00.000   77.679811415  -68.608242673    44.5177   1   7   0.0003   0.0003   0.0015   0.0002   0.0005   0.0006   0.00   22.0
2019/07/15 21:30:00.000   77.679811315  -68.608243066    44.5070   1   7   0.0003   0.0003   0.0014   0.0002   0.0005   0.0006   0.00   81.5
2019/07/15 21:45:00.000   77.679811273  -68.608243267    44.5294   1   8   0.0003   0.0002   0.0010   0.0001   0.0003   0.0004   0.00   26.2
2019/07/15 22:00:00.000   77.679811160  -68.608243622    44.5241   1   8   0.0002   0.0002   0.0008   0.0001   0.0001   0.0003   0.00   41.8
2019/07/15 22:15:00.000   77.679811091  -68.608243868    44.5269   1  10   0.0002   0.0002   0.0006   0.0001   0.0001   0.0001   0.00   54.7
2019/07/15 22:30:00.000   77.679811025  -68.608244246    44.5285   1   8   0.0002   0.0002   0.0008   0.0001  -0.0002   0.0001   0.00   56.7
2019/07/15 22:45:00.000   77.679810891  -68.608244550    44.5441   1   8   0.0002   0.0002   0.0009   0.0001  -0.0002   0.0001   0.00   36.4
2019/07/15 23:00:00.000   77.679810838  -68.608244742    44.5373   1   8   0.0002   0.0002   0.0010   0.0001  -0.0001   0.0003   0.00   53.1
2019/07/15 23:15:00.000   77.679810750  -68.608245120    44.5169   1   8   0.0002   0.0002   0.0010   0.0001  -0.0002   0.0002   0.00   35.3
2019/07/15 23:30:00.000   77.679810668  -68.608245469    44.5252   1   9   0.0002   0.0002   0.0009   0.0000  -0.0001   0.0003   0.00   27.5
2019/07/15 23:45:00.000   77.679810593  -68.608245807    44.5282   1   8   0.0002   0.0002   0.0008  -0.0000  -0.0001   0.0002   0.00   34.7
2019/07/16 00:00:00.000   77.679810515  -68.608246207    44.5367   1   9   0.0002   0.0002   0.0008  -0.0000   0.0001   0.0003   0.00   40.1
2019/07/16 00:15:00.000   77.679810413  -68.608246567    44.5257   1   7   0.0004   0.0003   0.0016  -0.0002  -0.0004   0.0007   0.00   91.6
2019/07/16 00:30:00.000   77.679810442  -68.608246925    44.5648   1   9   0.0003   0.0002   0.0013  -0.0002  -0.0004   0.0006   0.00   10.1
2019/07/16 00:45:00.000   77.679810290  -68.608246740    44.5441   1   9   0.0003   0.0002   0.0009  -0.0001  -0.0002   0.0004   0.00   27.8
2019/07/16 01:00:00.000   77.679810190  -68.608247253    44.5347   1   9   0.0003   0.0002   0.0010  -0.0001  -0.0002   0.0004   0.00   31.8
2019/07/16 01:15:00.000   77.679810189  -68.608247732    44.5250   1   9   0.0002   0.0002   0.0008  -0.0001  -0.0001   0.0002   0.00    7.2
2019/07/16 01:30:00.000   77.679810071  -68.608247666    44.5442   1   9   0.0002   0.0002   0.0007  -0.0000  -0.0001   0.0001   0.00   32.2
2019/07/16 01:45:00.000   77.679809989  -68.608247995    44.5492   1  10   0.0002   0.0002   0.0006   0.0000  -0.0000   0.0002   0.00   16.8
2019/07/16 02:00:00.000   77.679809863  -68.608248380    44.5341   1   9   0.0003   0.0002   0.0009   0.0002   0.0003   0.0004   0.00   87.0
2019/07/16 02:15:00.000   77.679809811  -68.608248692    44.5406   1   8   0.0003   0.0002   0.0012   0.0002   0.0003   0.0005   0.00   34.3
2019/07/16 02:30:00.000   77.679809749  -68.608249154    44.5460   1  10   0.0002   0.0002   0.0008   0.0001  -0.0001   0.0003   0.00   27.5
2019/07/16 02:45:00.000   77.679809685  -68.608249256    44.5532   1   9   0.0002   0.0002   0.0008   0.0001   0.0000   0.0003   0.00   38.6
2019/07/16 03:00:00.000   77.679809642  -68.608249539    44.5673   1  10   0.0002   0.0002   0.0008   0.0001   0.0002   0.0003   0.00   20.8
2019/07/16 03:15:00.000   77.679809530  -68.608249861    44.5473   1  10   0.0002   0.0002   0.0008   0.0000  -0.0002   0.0002   0.00   66.0
2019/07/16 03:30:00.000   77.679809477  -68.608250200    44.5633   1  11   0.0002   0.0002   0.0007   0.0000  -0.0001   0.0002   0.00    9.7
2019/07/16 03:45:00.000   77.679809391  -68.608250412    44.5514   1  11   0.0002   0.0002   0.0008   0.0001   0.0001   0.0002   0.00   21.3
2019/07/16 04:00:00.000   77.679809308  -68.608250835    44.5509   1  11   0.0002   0.0002   0.0008   0.0000   0.0001   0.0003   0.00   63.9
2019/07/16 04:15:00.000   77.679809217  -68.608251101    44.5597   1  11   0.0002   0.0002   0.0007   0.0000   0.0001   0.0002   0.00   66.2
2019/07/16 04:30:00.000   77.679809156  -68.608251276    44.5620   1  12   0.0002   0.0002   0.0006   0.0000   0.0001   0.0002   0.00   25.5
2019/07/16 04:45:00.000   77.679809072  -68.608251654    44.5561   1  12   0.0002   0.0002   0.0006   0.0000   0.0000   0.0002   0.00   51.8
2019/07/16 05:00:00.000   77.679809002  -68.608252000    44.5560   1  11   0.0002   0.0002   0.0006   0.0001   0.0001   0.0002   0.00  119.6
2019/07/16 05:15:00.000   77.679808886  -68.608252229    44.5576   1  10   0.0002   0.0002   0.0007   0.0000  -0.0002   0.0002   0.00   79.3
2019/07/16 05:30:00.000   77.679808800  -68.608252546    44.5511   1  10   0.0002   0.0002   0.0009  -0.0000  -0.0002   0.0003   0.00  103.1
2019/07/16 05:45:00.000   77.679808691  -68.608252747    44.5426   1  10   0.0003   0.0002   0.0011   0.0001   0.0001   0.0005   0.00   76.6
2019/07/16 06:00:00.000   77.679808575  -68.608253142    44.5416   1   9   0.0003   0.0002   0.0012   0.0001   0.0002   0.0005   0.00   52.5
2019/07/16 06:15:00.000   77.679808511  -68.608253536    44.5528   1  10   0.0002   0.0002   0.0009  -0.0000  -0.0001   0.0004   0.00   35.3
2019/07/16 06:30:00.000   77.679808471  -68.608253896    44.5547   1  10   0.0002   0.0002   0.0007  -0.0000  -0.0001   0.0003   0.00   12.6
2019/07/16 06:45:00.000   77.679808331  -68.608254061    44.5420   1  10   0.0002   0.0002   0.0007  -0.0001  -0.0001   0.0003   0.00   55.6
2019/07/16 07:00:00.000   77.679808281  -68.608254472    44.5392   1  11   0.0002   0.0002   0.0006  -0.0001  -0.0001   0.0001   0.00   51.0
2019/07/16 07:15:00.000   77.679808170  -68.608254921    44.5519   1  10   0.0002   0.0002   0.0007  -0.0000  -0.0001  -0.0001   0.00   49.8
2019/07/16 07:30:00.000   77.679808069  -68.608255210    44.5433   1   9   0.0002   0.0002   0.0010  -0.0001  -0.0002   0.0003   0.00   15.8
2019/07/16 07:45:00.000   77.679807985  -68.608255463    44.5435   1   9   0.0002   0.0002   0.0009  -0.0001  -0.0002   0.0003   0.00   94.5
2019/07/16 08:00:00.000   77.679807896  -68.608255948    44.5355   1   9   0.0002   0.0002   0.0008   0.0000  -0.0001   0.0003   0.00   31.8
2019/07/16 08:15:00.000   77.679807790  -68.608256258    44.5402   1   7   0.0002   0.0002   0.0010   0.0000  -0.0001   0.0002   0.00   30.4
2019/07/16 08:30:00.000   77.679807695  -68.608256568    44.5380   1   7   0.0002   0.0002   0.0010   0.0001   0.0001   0.0003   0.00   75.0
2019/07/16 08:45:00.000   77.679807595  -68.608256979    44.5395   1   7   0.0002   0.0002   0.0009   0.0001   0.0002   0.0003   0.00   42.3
2019/07/16 09:00:00.000   77.679807497  -68.608257268    44.5304   1   8   0.0002   0.0002   0.0008   0.0001   0.0002   0.0003   0.00   21.6
2019/07/16 09:15:00.000   77.679807375  -68.608257429    44.5133   1   7   0.0004   0.0003   0.0013  -0.0002  -0.0004   0.0006   0.00   31.4
2019/07/16 09:30:00.000   77.679807331  -68.608257850    44.5306   1   8   0.0003   0.0002   0.0008  -0.0001  -0.0002   0.0004   0.00   15.3
2019/07/16 09:45:00.000   77.679807268  -68.608258235    44.5300   1   9   0.0002   0.0002   0.0006  -0.0001  -0.0001   0.0002   0.00   24.9
2019/07/16 10:00:00.000   77.679807215  -68.608258655    44.5335   1   9   0.0002   0.0002   0.0006  -0.0000  -0.0001   0.0002   0.00   33.6
2019/07/16 10:15:00.000   77.679807097  -68.608258721    44.5154   1   7   0.0003   0.0002   0.0009   0.0001  -0.0001   0.0002   0.00   50.9
2019/07/16 10:30:00.000   77.679806964  -68.608259135    44.5226   1   8   0.0003   0.0002   0.0009   0.0001  -0.0002   0.0003   0.00   40.1
2019/07/16 10:45:00.000   77.679806930  -68.608259366    44.5335   1   9   0.0003   0.0002   0.0008   0.0001  -0.0002   0.0002   0.00    7.6
2019/07/16 11:00:00.000   77.679806859  -68.608259662    44.5395   1   9   0.0002   0.0002   0.0007   0.0001  -0.0001   0.0001   0.00   26.1
2019/07/16 11:15:00.000   77.679806727  -68.608259970    44.5295   1   8   0.0002   0.0002   0.0008   0.0001  -0.0001   0.0003   0.00   51.8
2019/07/16 11:30:00.000   77.679806659  -68.608260402    44.5316   1   8   0.0003   0.0002   0.0008   0.0001   0.0000   0.0003   0.00   91.2
2019/07/16 11:45:00.000   77.679806607  -68.608260513    44.5280   1   8   0.0003   0.0002   0.0010   0.0001   0.0003   0.0004   0.00   27.1
2019/07/16 12:00:00.000   77.679806521  -68.608260838    44.5269   1   9   0.0003   0.0002   0.0009   0.0001   0.0003   0.0004   0.00   12.7
2019/07/16 12:15:00.000   77.679806444  -68.608261233    44.5355   1   9   0.0003   0.0002   0.0010  -0.0001  -0.0001   0.0005   0.00   12.3
2019/07/16 12:30:00.000   77.679806400  -68.608261520    44.5466   1  10   0.0003   0.0002   0.0008  -0.0001  -0.0002   0.0004   0.00   12.5
2019/07/16 12:45:00.000   77.679806335  -68.608261715    44.5337   1  11   0.0002   0.0002   0.0006  -0.0001   0.0000   0.0002   0.00   26.0
2019/07/16 13:00:00.000   77.679806260  -68.608262107    44.5309   1  11   0.0002   0.0002   0.0007  -0.0000   0.0001   0.0001   0.00   69.2
2019/07/16 13:15:00.000   77.679806165  -68.608262373    44.5347   1  11   0.0002   0.0002   0.0007  -0.0000   0.0001   0.0001   0.00   65.5
2019/07/16 13:30:00.000   77.679806080  -68.608262598    44.5283   1  11   0.0002   0.0002   0.0008   0.0000   0.0001   0.0002   0.00   31.9
2019/07/16 13:45:00.000   77.679806010  -68.608262913    44.5478   1  11   0.0002   0.0002   0.0007   0.0000   0.0000   0.0002   0.00   59.5
2019/07/16 14:00:00.000   77.679805909  -68.608263147    44.5388   1  10   0.0002   0.0002   0.0007  -0.0000  -0.0002   0.0002   0.00   84.2
2019/07/16 14:15:00.000   77.679805842  -68.608263502    44.5295   1  10   0.0003   0.0002   0.0009   0.0001   0.0002   0.0004   0.00    5.4
2019/07/16 14:30:00.000   77.679805807  -68.608263673    44.5471   1   9   0.0003   0.0002   0.0007  -0.0001  -0.0002   0.0003   0.00  165.3
2019/07/16 14:45:00.000   77.679805761  -68.608264018    44.5580   1   8   0.0003   0.0002   0.0008  -0.0001  -0.0002   0.0004   0.00   40.7
2019/07/16 15:00:00.000   77.679805654  -68.608264308    44.5493   1  10   0.0003   0.0003   0.0010  -0.0002  -0.0004   0.0004   0.00   13.8
2019/07/16 15:15:00.000   77.679805571  -68.608264631    44.5367   1  10   0.0002   0.0002   0.0007  -0.0001  -0.0002   0.0003   0.00   45.6
2019/07/16 15:30:00.000   77.679805507  -68.608265102    44.5501   1   9   0.0003   0.0002   0.0008  -0.0001  -0.0001   0.0003   0.00   82.9
2019/07/16 15:45:00.000   77.679805416  -68.608265286    44.5413   1  11   0.0002   0.0002   0.0008  -0.0000   0.0002   0.0002   0.00   23.2
2019/07/16 16:00:00.000   77.679805325  -68.608265614    44.5458   1  11   0.0002   0.0002   0.0008  -0.0000   0.0002   0.0002   0.00   44.5
2019/07/16 16:15:00.000   77.679805222  -68.608265940    44.5342   1  12   0.0002   0.0002   0.0007   0.0000   0.0002   0.0002   0.00   34.2
2019/07/16 16:30:00.000   77.679805172  -68.608266084    44.5398   1  12   0.0002   0.0002   0.0006   0.0000   0.0001   0.0002   0.00   16.0
2019/07/16 16:45:00.000   77.679805051  -68.608266565    44.5383   1  10   0.0002   0.0002   0.0007  -0.0001  -0.0002   0.0003   0.00   28.7
2019/07/16 17:00:00.000   77.679804989  -68.608267032    44.5451   1  10   0.0002   0.0002   0.0007  -0.0001  -0.0002   0.0003   0.00   27.9
2019/07/16 17:15:00.000   77.679804849  -68.608267227    44.5153   1   9   0.0002   0.0002   0.0009  -0.0001   0.0001   0.0004   0.00   37.7
2019/07/16 17:30:00.000   77.679804765  -68.608267480    44.5293   1   9   0.0003   0.0002   0.0012  -0.0001  -0.0003   0.0005   0.00   85.0
2019/07/16 17:45:00.000   77.679804672  -68.608267907    44.5389   1  10   0.0003   0.0002   0.0011  -0.0001  -0.0002   0.0005   0.00   18.2
2019/07/16 18:00:00.000   77.679804611  -68.608268053    44.5479   1  11   0.0002   0.0002   0.0007   0.0000   0.0001   0.0003   0.00   54.2
2019/07/16 18:15:00.000   77.679804528  -68.608268581    44.5385   1  11   0.0002   0.0002   0.0007   0.0001   0.0002   0.0003   0.00   48.7
2019/07/16 18:30:00.000   77.679804426  -68.608269058    44.5236   1  10   0.0002   0.0002   0.0008   0.0001   0.0002   0.0002   0.00   48.6
2019/07/16 18:45:00.000   77.679804315  -68.608269428    44.5181   1   8   0.0002   0.0002   0.0009   0.0000   0.0002   0.0003   0.00   55.6
2019/07/16 19:00:00.000   77.679804247  -68.608269741    44.5242   1   9   0.0002   0.0002   0.0007   0.0001   0.0002   0.0002   0.00   74.6
2019/07/16 19:15:00.000   77.679804139  -68.608269987    44.5229   1   9   0.0003   0.0002   0.0007   0.0001   0.0001   0.0003   0.00   34.7
2019/07/16 19:30:00.000   77.679804040  -68.608270437    44.5376   1   8   0.0003   0.0002   0.0008   0.0001  -0.0002   0.0003   0.00   66.1
2019/07/16 19:45:00.000   77.679803921  -68.608270755    44.5240   1   7   0.0004   0.0002   0.0013   0.0001   0.0001   0.0007   0.00   30.1
2019/07/16 20:00:00.000   77.679803843  -68.608271069    44.5179   1   9   0.0002   0.0002   0.0007   0.0000  -0.0002   0.0003   0.00   32.8
2019/07/16 20:15:00.000   77.679803724  -68.608271444    44.5283   1   8   0.0002   0.0002   0.0007  -0.0001  -0.0002   0.0002   0.00   34.7
2019/07/16 20:30:00.000   77.679803630  -68.608271757    44.5348   1   8   0.0002   0.0002   0.0007  -0.0001  -0.0001   0.0002   0.00   33.0
2019/07/16 20:45:00.000   77.679803526  -68.608272169    44.5248   1   7   0.0002   0.0002   0.0009   0.0001   0.0003   0.0003   0.00   32.5
2019/07/16 21:00:00.000   77.679803428  -68.608272507    44.5170   1   7   0.0003   0.0003   0.0014   0.0001   0.0003   0.0006   0.00   43.7
2019/07/16 21:15:00.000   77.679803361  -68.608272863    44.5236   1   7   0.0003   0.0003   0.0014   0.0002   0.0005   0.0006   0.00   26.5
2019/07/16 21:30:00.000   77.679803263  -68.608273266    44.5145   1   7   0.0003   0.0003   0.0014   0.0002   0.0005   0.0006   0.00   90.3
2019/07/16 21:45:00.000   77.679803195  -68.608273527    44.5272   1   8   0.0002   0.0002   0.0009   0.0001   0.0002   0.0003   0.00   23.9
2019/07/16 22:00:00.000   77.679803116  -68.608273727    44.5327   1   9   0.0002   0.0002   0.0008   0.0001   0.0001   0.0003   0.00   11.9
2019/07/16 22:15:00.000   77.679803004  -68.608274186    44.5170   1   9   0.0002   0.0002   0.0007   0.0001   0.0000   0.0002   0.00   31.5
2019/07/16 22:30:00.000   77.679802902  -68.608274637    44.5351   1   8   0.0002   0.0002   0.0008   0.0001  -0.0002   0.0001   0.00   24.7
2019/07/16 22:45:00.000   77.679802813  -68.608274798    44.5370   1   8   0.0002   0.0002   0.0010   0.0001  -0.0002   0.0001   0.00   12.2
2019/07/16 23:00:00.000   77.679802751  -68.608274891    44.5254   1   8   0.0002   0.0002   0.0009   0.0001  -0.0002   0.0002   0.00   68.3
2019/07/16 23:15:00.000   77.679802635  -68.608275312    44.5219   1   8   0.0002   0.0002   0.0010   0.0001  -0.0001   0.0003   0.00   59.2
2019/07/16 23:30:00.000   77.679802546  -68.608275692    44.5090   1   9   0.0002   0.0002   0.0008   0.0000  -0.0002   0.0003   0.00   59.7
2019/07/16 23:45:00.000   77.679802459  -68.608276132    44.5201   1   8   0.0002   0.0002   0.0008  -0.0000   0.0000   0.0003   0.00   30.3
2019/07/17 00:00:00.000   77.679802377  -68.608276437    44.5192   1   9   0.0002   0.0002   0.0008  -0.0000   0.0001   0.0003   0.00   64.7
2019/07/17 00:15:00.000   77.679802363  -68.608276818    44.5447   1   7   0.0004   0.0003   0.0018  -0.0002  -0.0005   0.0008   0.00  126.9
2019/07/17 00:30:00.000   77.679802226  -68.608276934    44.5124   1   9   0.0003   0.0002   0.0010  -0.0002  -0.0003   0.0005   0.00   71.7
2019/07/17 00:45:00.000   77.679802160  -68.608277179    44.5118   1   9   0.0003   0.0002   0.0010  -0.0001  -0.0002   0.0005   0.00   55.3
2019/07/17 01:00:00.000   77.679802075  -68.608277544    44.5105   1   9   0.0003   0.0002   0.0009  -0.0001  -0.0002   0.0004   0.00   90.2
2019/07/17 01:15:00.000   77.679802042  -68.608277889    44.5232   1   9   0.0002   0.0002   0.0007  -0.0000  -0.0001   0.0002   0.00   70.0
2019/07/17 01:30:00.000   77.679801936  -68.608278085    44.5259   1   9   0.0002   0.0002   0.0007  -0.0000  -0.0000   0.0001   0.00   63.2
2019/07/17 01:45:00.000   77.679801906  -68.608278371    44.5353   1  10   0.0002   0.0002   0.0007   0.0001   0.0001   0.0003   0.00   20.7
2019/07/17 02:00:00.000   77.679801811  -68.608278576    44.5347   1   9   0.0003   0.0002   0.0010   0.0002   0.0003   0.0005   0.00   61.4
2019/07/17 02:15:00.000   77.679801732  -68.608278861    44.5403   1   8   0.0003   0.0002   0.0012   0.0002   0.0003   0.0006   0.00   50.4
2019/07/17 02:30:00.000   77.679801692  -68.608279144    44.5379   1  10   0.0002   0.0002   0.0008   0.0001  -0.0001   0.0003   0.00   60.2
2019/07/17 02:45:00.000   77.679801647  -68.608279524    44.5449   1   9   0.0002   0.0002   0.0008   0.0001   0.0001   0.0003   0.00   34.3
2019/07/17 03:00:00.000   77.679801538  -68.608279753    44.5345   1   9   0.0002   0.0002   0.0009   0.0001  -0.0002   0.0003   0.00   51.2
2019/07/17 03:15:00.000   77.679801463  -68.608280094    44.5442   1  10   0.0002   0.0002   0.0007  -0.0000  -0.0002   0.0002   0.00   77.5
2019/07/17 03:30:00.000   77.679801413  -68.608280371    44.5592   1  11   0.0002   0.0002   0.0007   0.0001   0.0000   0.0001   0.00   14.2
2019/07/17 03:45:00.000   77.679801336  -68.608280662    44.5494   1  11   0.0002   0.0002   0.0008   0.0001   0.0001   0.0003   0.00   51.1
2019/07/17 04:00:00.000   77.679801244  -68.608280928    44.5463   1  11   0.0002   0.0002   0.0008   0.0000   0.0001   0.0003   0.00   41.8
2019/07/17 04:15:00.000   77.679801180  -68.608281308    44.5476   1  11   0.0002   0.0002   0.0007   0.0000   0.0000   0.0002   0.00   73.6
2019/07/17 04:30:00.000   77.679801122  -68.608281548    44.5498   1  11   0.0002   0.0002   0.0007   0.0001   0.0001   0.0003   0.00   54.8
2019/07/17 04:45:00.000   77.679801042  -68.608281867    44.5514   1  12   0.0002   0.0002   0.0006   0.0000  -0.0000   0.0002   0.00   42.9
2019/07/17 05:00:00.000   77.679800958  -68.608282114    44.5522   1  11   0.0002   0.0002   0.0006   0.0001   0.0001   0.0002   0.00   77.0
2019/07/17 05:15:00.000   77.679800851  -68.608282476    44.5619   1  10   0.0002   0.0002   0.0008   0.0000  -0.0002   0.0003   0.00   38.8
2019/07/17 05:30:00.000   77.679800744  -68.608282741    44.5410   1  11   0.0002   0.0002   0.0009  -0.0000  -0.0002   0.0003   0.00   20.8
2019/07/17 05:45:00.000   77.679800675  -68.608283130    44.5429   1   9   0.0003   0.0002   0.0013   0.0001   0.0002   0.0005   0.00   69.6
2019/07/17 06:00:00.000   77.679800592  -68.608283448    44.5472   1   9   0.0003   0.0002   0.0011   0.0001   0.0001   0.0005   0.00  245.0
2019/07/17 06:15:00.000   77.679800506  -68.608283788    44.5495   1   9   0.0002   0.0002   0.0008  -0.0000  -0.0001   0.0003   0.00   92.4
2019/07/17 06:30:00.000   77.679800428  -68.608284140    44.5518   1  10   0.0002   0.0002   0.0007  -0.0000  -0.0001   0.0002   0.00   31.0
2019/07/17 06:45:00.000   77.679800326  -68.608284357    44.5420   1  11   0.0002   0.0002   0.0007  -0.0001  -0.0000   0.0002   0.00    3.3
2019/07/17 07:00:00.000   77.679800253  -68.608284617    44.5363   1  10   0.0002   0.0002   0.0006  -0.0000  -0.0001   0.0001   0.00   88.7
2019/07/17 07:15:00.000   77.679800160  -68.608285013    44.5475   1   9   0.0002   0.0002   0.0008   0.0000  -0.0001   0.0001   0.00   65.2
2019/07/17 07:30:00.000   77.679800038  -68.608285376    44.5338   1   9   0.0002   0.0002   0.0009  -0.0001  -0.0002   0.0003   0.00   30.4
2019/07/17 07:45:00.000   77.679799972  -68.608285678    44.5352   1  10   0.0002   0.0002   0.0009  -0.0001  -0.0002   0.0003   0.00    9.7
2019/07/17 08:00:00.000   77.679799918  -68.608285958    44.5334   1   9   0.0002   0.0002   0.0008   0.0000  -0.0001   0.0003   0.00   44.2
2019/07/17 08:15:00.000   77.679799799  -68.608286390    44.5286   1   7   0.0002   0.0002   0.0010   0.0001  -0.0001   0.0002   0.00   82.4
2019/07/17 08:30:00.000   77.679799676  -68.608286665    44.5301   1   7   0.0002   0.0002   0.0010   0.0001   0.0002   0.0003   0.00   37.4
2019/07/17 08:45:00.000   77.679799585  -68.608287083    44.5253   1   7   0.0002   0.0002   0.0009   0.0001   0.0002   0.0003   0.00   34.2
2019/07/17 09:00:00.000   77.679799508  -68.608287425    44.5354   1   7   0.0004   0.0003   0.0014  -0.0002  -0.0004   0.0007   0.00  213.6
2019/07/17 09:15:00.000   77.679799385  -68.608287651    44.5089   1   7   0.0004   0.0003   0.0012  -0.0002  -0.0004   0.0006   0.00   49.3
2019/07/17 09:30:00.000   77.679799336  -68.608287980    44.5205   1   8   0.0003   0.0002   0.0007  -0.0001  -0.0002   0.0003   0.00   49.0
2019/07/17 09:45:00.000   77.679799286  -68.608288390    44.5288   1   9   0.0002   0.0002   0.0006  -0.0001  -0.0001   0.0002   0.00   59.3
2019/07/17 10:00:00.000   77.679799182  -68.608288718    44.5234   1   8   0.0002   0.0002   0.0007   0.0001  -0.0001   0.0000   0.00   46.4
2019/07/17 10:15:00.000   77.679799060  -68.608288948    44.5105   1   8   0.0003   0.0002   0.0009   0.0001  -0.0001   0.0002   0.00    7.8
2019/07/17 10:30:00.000   77.679798955  -68.608289291    44.5089   1   8   0.0003   0.0002   0.0009   0.0001  -0.0002   0.0003   0.00   37.7
2019/07/17 10:45:00.000   77.679798925  -68.608289485    44.5250   1   9   0.0002   0.0002   0.0008   0.0001  -0.0002   0.0002   0.00   69.5
2019/07/17 11:00:00.000   77.679798833  -68.608289875    44.5238   1   8   0.0002   0.0002   0.0008   0.0001  -0.0002   0.0001   0.00   37.6
2019/07/17 11:15:00.000   77.679798750  -68.608290228    44.5199   1   8   0.0002   0.0002   0.0008   0.0001  -0.0001   0.0003   0.00  146.6
2019/07/17 11:30:00.000   77.679798642  -68.608290532    44.5117   1   7   0.0003   0.0002   0.0009   0.0001   0.0002   0.0003   0.00   57.0
2019/07/17 11:45:00.000   77.679798582  -68.608290804    44.5044   1   8   0.0003   0.0002   0.0009   0.0001   0.0003   0.0004   0.00  115.8
2019/07/17 12:00:00.000   77.679798507  -68.608291038    44.5041   1   8   0.0003   0.0002   0.0012   0.0001   0.0003   0.0006   0.00   39.3
2019/07/17 12:15:00.000   77.679798448  -68.608291295    44.5258   1   9   0.0003   0.0002   0.0009  -0.0001  -0.0002   0.0005   0.00   38.1
2019/07/17 12:30:00.000   77.679798350  -68.608291612    44.5196   1  10   0.0003   0.0002   0.0008  -0.0001  -0.0001   0.0004   0.00   29.4
2019/07/17 12:45:00.000   77.679798311  -68.608291914    44.5190   1  11   0.0002   0.0002   0.0006  -0.0001   0.0001   0.0001   0.00   40.6
2019/07/17 13:00:00.000   77.679798227  -68.608292202    44.5173   1  11   0.0002   0.0002   0.0007  -0.0000   0.0001   0.0001   0.00   66.4
2019/07/17 13:15:00.000   77.679798148  -68.608292412    44.5230   1  11   0.0002   0.0002   0.0008  -0.0000   0.0001   0.0001   0.00   49.6
2019/07/17 13:30:00.000   77.679798081  -68.608292760    44.5280   1  11   0.0002   0.0002   0.0008   0.0000   0.0001   0.0002   0.00   28.7
2019/07/17 13:45:00.000   77.679798006  -68.608293088    44.5300   1  10   0.0002   0.0002   0.0008   0.0000  -0.0002   0.0002   0.00   61.1
2019/07/17 14:00:00.000   77.679797892  -68.608293375    44.5217   1  10   0.0002   0.0002   0.0007  -0.0000  -0.0002   0.0002   0.00   55.6
2019/07/17 14:15:00.000   77.679797794  -68.608293705    44.5095   1  10   0.0003   0.0002   0.0008   0.0001  -0.0001   0.0004   0.00    5.4
2019/07/17 14:30:00.000   77.679797778  -68.608293808    44.5347   1   9   0.0003   0.0002   0.0007  -0.0001  -0.0002   0.0003   0.00   66.6
2019/07/17 14:45:00.000   77.679797690  -68.608294119    44.5323   1   8   0.0003   0.0002   0.0008  -0.0001  -0.0002   0.0004   0.00   22.3
2019/07/17 15:00:00.000   77.679797635  -68.608294622    44.5370   1  10   0.0003   0.0002   0.0008  -0.0001  -0.0002   0.0003   0.00   19.7
2019/07/17 15:15:00.000   77.679797534  -68.608294688    44.5200   1  10   0.0002   0.0002   0.0007  -0.0001  -0.0002   0.0003   0.00   80.4
2019/07/17 15:30:00.000   77.679797455  -68.608295234    44.5323   1   9   0.0003   0.0002   0.0009  -0.0001  -0.0001   0.0003   0.00   46.5
2019/07/17 15:45:00.000   77.679797402  -68.608295541    44.5388   1  11   0.0002   0.0002   0.0007  -0.0000   0.0002   0.0002   0.00   31.5
2019/07/17 16:00:00.000   77.679797310  -68.608295788    44.5373   1  11   0.0002   0.0002   0.0008  -0.0000   0.0002   0.0002   0.00   71.3
2019/07/17 16:15:00.000   77.679797219  -68.608296166    44.5368   1  12   0.0002   0.0002   0.0006   0.0000   0.0002   0.0002   0.00   33.1
2019/07/17 16:30:00.000   77.679797132  -68.608296546    44.5337   1  12   0.0002   0.0002   0.0005  -0.0000   0.0001   0.0002   0.00   36.6
2019/07/17 16:45:00.000   77.679797024  -68.608296781    44.5235   1  10   0.0002   0.0002   0.0007  -0.0001  -0.0002   0.0003   0.00   54.8
2019/07/17 17:00:00.000   77.679796899  -68.608297210    44.5210   1  10   0.0002   0.0002   0.0007  -0.0001  -0.0002   0.0003   0.00   40.5
2019/07/17 17:15:00.000   77.679796807  -68.608297523    44.5244   1  10   0.0003   0.0002   0.0009  -0.0001   0.0001   0.0004   0.00   11.9
2019/07/17 17:30:00.000   77.679796737  -68.608297943    44.5240   1   9   0.0003   0.0002   0.0012  -0.0001  -0.0003   0.0006   0.00   78.0
2019/07/17 17:45:00.000   77.679796614  -68.608298272    44.5285   1  10   0.0002   0.0002   0.0009  -0.0001  -0.0002   0.0004   0.00   24.4
2019/07/17 18:00:00.000   77.679796540  -68.608298648    44.5379   1  11   0.0002   0.0002   0.0007   0.0000   0.0001   0.0003   0.00   35.0
2019/07/17 18:15:00.000   77.679796445  -68.608299030    44.5251   1  11   0.0002   0.0002   0.0007   0.0001   0.0002   0.0003   0.00   48.6
2019/07/17 18:30:00.000   77.679796335  -68.608299413    44.5180   1   9   0.0002   0.0002   0.0008   0.0001   0.0002   0.0002   0.00   48.8
2019/07/17 18:45:00.000   77.679796236  -68.608299830    44.5234   1   8   0.0002   0.0002   0.0009   0.0000   0.0002   0.0003   0.00   59.7
2019/07/17 19:00:00.000   77.679796148  -68.608300105    44.5223   1  10   0.0002   0.0002   0.0007   0.0001   0.0002   0.0001   0.00    4.9
2019/07/17 19:15:00.000   77.679796038  -68.608300515    44.5333   1   8   0.0003   0.0002   0.0008   0.0001  -0.0001   0.0003   0.00   32.0
2019/07/17 19:30:00.000   77.679795927  -68.608300866    44.5243   1   8   0.0003   0.0002   0.0008   0.0001  -0.0002   0.0003   0.00   67.1
2019/07/17 19:45:00.000   77.679795785  -68.608301260    44.5074   1   8   0.0003   0.0002   0.0010   0.0001  -0.0001   0.0005   0.00   19.5
2019/07/17 20:00:00.000   77.679795707  -68.608301729    44.5160   1   9   0.0002   0.0002   0.0007  -0.0000  -0.0002   0.0003   0.00   37.7
2019/07/17 20:15:00.000   77.679795595  -68.608302068    44.5193   1   8   0.0002   0.0002   0.0007  -0.0001  -0.0001   0.0002   0.00   44.7
2019/07/17 20:30:00.000   77.679795480  -68.608302383    44.5124   1   8   0.0002   0.0002   0.0007  -0.0001  -0.0001   0.0002   0.00   36.1
2019/07/17 20:45:00.000   77.679795366  -68.608302831    44.5018   1   7   0.0002   0.0003   0.0009   0.0001   0.0003   0.0003   0.00   34.2
2019/07/17 21:00:00.000   77.679795230  -68.608303243    44.4887   1   7   0.0003   0.0003   0.0015   0.0001   0.0004   0.0007   0.00   86.3
2019/07/17 21:15:00.000   77.679795157  -68.608303681    44.4980   1   7   0.0003   0.0003   0.0014   0.0002   0.0005   0.0006   0.00   35.5
2019/07/17 21:30:00.000   77.679795075  -68.608304030    44.5082   1   7   0.0003   0.0003   0.0013   0.0002   0.0005   0.0005   0.00   42.0
2019/07/17 21:45:00.000   77.679794965  -68.608304329    44.5114   1   8   0.0002   0.0002   0.0008   0.0001   0.0001   0.0003   0.00   43.3
2019/07/17 22:00:00.000   77.679794865  -68.608304473    44.5156   1   9   0.0002   0.0002   0.0007   0.0001  -0.0000   0.0002   0.00   12.4
2019/07/17 22:15:00.000   77.679794783  -68.608304908    44.5026   1   7   0.0002   0.0002   0.0008   0.0000  -0.0002   0.0002   0.00   26.7
2019/07/17 22:30:00.000   77.679794683  -68.608305345    44.5077   1   7   0.0002   0.0003   0.0010   0.0001  -0.0004  -0.0001   0.00   39.6
2019/07/17 22:45:00.000   77.679794584  -68.608305644    44.5069   1   8   0.0002   0.0002   0.0010   0.0001  -0.0003   0.0001   0.00   12.5
2019/07/17 23:00:00.000   77.679794507  -68.608305916    44.5011   1   7   0.0002   0.0002   0.0009   0.0001  -0.0002   0.0002   0.00   73.7
2019/07/17 23:15:00.000   77.679794427  -68.608306449    44.5003   1   7   0.0002   0.0002   0.0010   0.0001  -0.0001   0.0003   0.00   34.8
2019/07/17 23:30:00.000   77.679794327  -68.608306555    44.5050   1   8   0.0002   0.0002   0.0008   0.0001  -0.0001   0.0003   0.00   63.9
2019/07/17 23:45:00.000   77.679794269  -68.608306934    44.5125   1   8   0.0002   0.0002   0.0008   0.0001   0.0001   0.0003   0.00   17.4
2019/07/18 00:00:00.000   77.679794175  -68.608307393    44.5071   1   8   0.0003   0.0002   0.0008   0.0001   0.0002   0.0004   0.00   53.9
2019/07/18 00:15:00.000   77.679794078  -68.608307596    44.4978   1   7   0.0004   0.0003   0.0017  -0.0002  -0.0006   0.0007   0.00   30.9
2019/07/18 00:30:00.000   77.679794025  -68.608307864    44.5165   1   8   0.0003   0.0002   0.0010  -0.0001  -0.0003   0.0004   0.00   34.5
2019/07/18 00:45:00.000   77.679793935  -68.608308215    44.5213   1   9   0.0003   0.0002   0.0010  -0.0001  -0.0002   0.0004   0.00   10.7
2019/07/18 01:00:00.000   77.679793858  -68.608308511    44.5177   1   9   0.0003   0.0002   0.0009  -0.0001  -0.0002   0.0004   0.00   69.9
2019/07/18 01:15:00.000   77.679793799  -68.608308774    44.5141   1   9   0.0002   0.0002   0.0007  -0.0000  -0.0001   0.0001   0.00   97.4
2019/07/18 01:30:00.000   77.679793710  -68.608309005    44.5199   1   9   0.0002   0.0002   0.0007  -0.0000  -0.0000   0.0001   0.00   79.6
2019/07/18 01:45:00.000   77.679793648  -68.608309431    44.5154   1   9   0.0003   0.0002   0.0009   0.0001   0.0003   0.0004   0.00   73.4
2019/07/18 02:00:00.000   77.679793568  -68.608309651    44.5232   1   9   0.0003   0.0002   0.0010   0.0002   0.0003   0.0005   0.00  116.3
2019/07/18 02:15:00.000   77.679793470  -68.608309929    44.5177   1   9   0.0003   0.0002   0.0011   0.0001   0.0002   0.0005   0.00   15.6
2019/07/18 02:30:00.000   77.679793458  -68.608310147    44.5364   1  10   0.0002   0.0002   0.0008   0.0001  -0.0002   0.0003   0.00   60.8
2019/07/18 02:45:00.000   77.679793370  -68.608310513    44.5239   1   9   0.0002   0.0002   0.0008   0.0001   0.0001   0.0003   0.00   52.1
2019/07/18 03:00:00.000   77.679793288  -68.608310798    44.5216   1  10   0.0002   0.0002   0.0008   0.0000  -0.0001   0.0003   0.00   34.7
2019/07/18 03:15:00.000   77.679793245  -68.608311097    44.5443   1  10   0.0002   0.0002   0.0008  -0.0000  -0.0001   0.0002   0.00  132.6
2019/07/18 03:30:00.000   77.679793175  -68.608311376    44.5412   1  10   0.0002   0.0002   0.0008   0.0000   0.0001   0.0002   0.00   44.8
2019/07/18 03:45:00.000   77.679793069  -68.608311745    44.5435   1  11   0.0002   0.0002   0.0008   0.0001   0.0001   0.0003   0.00   41.3
2019/07/18 04:00:00.000   77.679792980  -68.608312058    44.5377   1  11   0.0002   0.0002   0.0008   0.0000   0.0001   0.0003   0.00   45.9
2019/07/18 04:15:00.000   77.679792944  -68.608312351    44.5468   1  11   0.0002   0.0002   0.0007  -0.0000  -0.0000   0.0002   0.00   59.6
2019/07/18 04:30:00.000   77.679792887  -68.608312631    44.5561   1  11   0.0002   0.0002   0.0007   0.0001   0.0001   0.0002   0.00   66.3
2019/07/18 04:45:00.000   77.679792800  -68.608312885    44.5509   1  11   0.0002   0.0002   0.0006   0.0001   0.0001   0.0002   0.00   61.7
2019/07/18 05:00:00.000   77.679792725  -68.608313327    44.5511   1  10   0.0002   0.0002   0.0007   0.0001  -0.0002   0.0002   0.00   65.5
2019/07/18 05:15:00.000   77.679792613  -68.608313628    44.5440   1  10   0.0002   0.0002   0.0008   0.0000  -0.0002   0.0003   0.00   95.8
2019/07/18 05:30:00.000   77.679792540  -68.608313905    44.5411   1  10   0.0003   0.0002   0.0011   0.0001   0.0000   0.0004   0.00   46.0
2019/07/18 05:45:00.000   77.679792448  -68.608314270    44.5381   1   9   0.0003   0.0002   0.0013   0.0001   0.0002   0.0005   0.00   40.7
2019/07/18 06:00:00.000   77.679792362  -68.608314650    44.5366   1   9   0.0003   0.0002   0.0011   0.0001   0.0001   0.0004   0.00  106.4
2019/07/18 06:15:00.000   77.679792305  -68.608314839    44.5458   1   9   0.0002   0.0002   0.0008  -0.0000  -0.0001   0.0003   0.00   72.8
2019/07/18 06:30:00.000   77.679792220  -68.608315010    44.5457   1  11   0.0002   0.0002   0.0006  -0.0000  -0.0001   0.0002   0.00    5.3
2019/07/18 06:45:00.000   77.679792124  -68.608315315    44.5340   1  11   0.0002   0.0002   0.0006  -0.0001  -0.0000   0.0002   0.00   38.5
2019/07/18 07:00:00.000   77.679792094  -68.608315768    44.5523   1  10   0.0002   0.0002   0.0006  -0.0000  -0.0001  -0.0000   0.00   26.7
2019/07/18 07:15:00.000   77.679791992  -68.608316012    44.5428   1   9   0.0002   0.0002   0.0008   0.0000  -0.0001   0.0001   0.00   43.7
2019/07/18 07:30:00.000   77.679791865  -68.608316343    44.5315   1   9   0.0002   0.0002   0.0009  -0.0001  -0.0002   0.0003   0.00   54.9
2019/07/18 07:45:00.000   77.679791764  -68.608316593    44.5356   1  10   0.0002   0.0002   0.0008  -0.0001  -0.0002   0.0002   0.00   46.9
2019/07/18 08:00:00.000   77.679791666  -68.608317077    44.5285   1   9   0.0002   0.0002   0.0008   0.0000  -0.0001   0.0003   0.00   34.2
2019/07/18 08:15:00.000   77.679791558  -68.608317372    44.5367   1   7   0.0002   0.0002   0.0010   0.0001   0.0001   0.0003   0.00   57.0
2019/07/18 08:30:00.000   77.679791450  -68.608317788    44.5237   1   7   0.0002   0.0002   0.0010   0.0001   0.0002   0.0003   0.00   49.5
2019/07/18 08:45:00.000   77.679791386  -68.608318109    44.5298   1   7   0.0002   0.0002   0.0009   0.0001   0.0002   0.0003   0.00   51.8
2019/07/18 09:00:00.000   77.679791299  -68.608318312    44.5216   1   7   0.0004   0.0003   0.0014  -0.0002  -0.0004   0.0007   0.00   54.4
2019/07/18 09:15:00.000   77.679791168  -68.608318451    44.4981   1   7   0.0003   0.0003   0.0011  -0.0002  -0.0004   0.0005   0.00   29.9
2019/07/18 09:30:00.000   77.679791098  -68.608318945    44.5113   1   8   0.0003   0.0002   0.0007  -0.0001  -0.0001   0.0003   0.00   72.2
2019/07/18 09:45:00.000   77.679791063  -68.608319387    44.5264   1   9   0.0002   0.0002   0.0006  -0.0001  -0.0001   0.0002   0.00   29.6
2019/07/18 10:00:00.000   77.679790967  -68.608319608    44.5082   1   7   0.0003   0.0002   0.0008   0.0001  -0.0001   0.0002   0.00   54.3
2019/07/18 10:15:00.000   77.679790845  -68.608319919    44.5106   1   8   0.0003   0.0002   0.0009   0.0001  -0.0001   0.0002   0.00   63.6
2019/07/18 10:30:00.000   77.679790760  -68.608320181    44.5046   1   8   0.0003   0.0002   0.0009   0.0001  -0.0002   0.0003   0.00   42.3
2019/07/18 10:45:00.000   77.679790712  -68.608320495    44.5178   1   9   0.0002   0.0002   0.0007   0.0001  -0.0001   0.0001   0.00   56.1
2019/07/18 11:00:00.000   77.679790604  -68.608320843    44.5179   1   9   0.0002   0.0002   0.0007   0.0000  -0.0002   0.0001   0.00   45.0
2019/07/18 11:15:00.000   77.679790496  -68.608321225    44.5079   1   8   0.0003   0.0002   0.0008   0.0001  -0.0001   0.0003   0.00   47.6
2019/07/18 11:30:00.000   77.679790392  -68.608321516    44.4968   1   7   0.0003   0.0002   0.0010   0.0001   0.0002   0.0004   0.00   85.3
2019/07/18 11:45:00.000   77.679790316  -68.608321767    44.4862   1   8   0.0003   0.0002   0.0009   0.0001   0.0003   0.0004   0.00   70.7
2019/07/18 12:00:00.000   77.679790270  -68.608322035    44.5105   1   8   0.0003   0.0002   0.0012   0.0001   0.0002   0.0006   0.00   41.8
2019/07/18 12:15:00.000   77.679790187  -68.608322418    44.5188   1   9   0.0003   0.0002   0.0009  -0.0001  -0.0002   0.0004   0.00   52.8
2019/07/18 12:30:00.000   77.679790074  -68.608322720    44.5040   1  11   0.0002   0.0002   0.0007  -0.0001  -0.0001   0.0003   0.00    8.7
2019/07/18 12:45:00.000   77.679790051  -68.608322906    44.5097   1  11   0.0002   0.0002   0.0006  -0.0001   0.0001   0.0001   0.00   41.7
2019/07/18 13:00:00.000   77.679789960  -68.608323219    44.5171   1  11   0.0002   0.0002   0.0007  -0.0000   0.0001   0.0001   0.00  130.4
2019/07/18 13:15:00.000   77.679789873  -68.608323456    44.5100   1  10   0.0002   0.0002   0.0009   0.0000   0.0001   0.0002   0.00   51.5
2019/07/18 13:30:00.000   77.679789834  -68.608323770    44.5248   1  11   0.0002   0.0002   0.0007   0.0000   0.0001   0.0002   0.00   40.9
2019/07/18 13:45:00.000   77.679789769  -68.608324065    44.5193   1  10   0.0002   0.0002   0.0008   0.0000  -0.0002   0.0002   0.00   64.6
2019/07/18 14:00:00.000   77.679789705  -68.608324360    44.5288   1  10   0.0002   0.0002   0.0007  -0.0000  -0.0002   0.0002   0.00   38.3
2019/07/18 14:15:00.000   77.679789604  -68.608324582    44.5128   1  10   0.0002   0.0002   0.0007  -0.0000  -0.0002   0.0003   0.00   32.3
2019/07/18 14:30:00.000   77.679789558  -68.608324804    44.5171   1   8   0.0003   0.0002   0.0008  -0.0001  -0.0002   0.0003   0.00   59.9
2019/07/18 14:45:00.000   77.679789508  -68.608325155    44.5291   1   8   0.0003   0.0002   0.0008  -0.0001  -0.0002   0.0004   0.00   62.3
2019/07/18 15:00:00.000   77.679789406  -68.608325318    44.5173   1  10   0.0002   0.0002   0.0007  -0.0001  -0.0002   0.0003   0.00   36.1
2019/07/18 15:15:00.000   77.679789337  -68.608325728    44.5230   1   9   0.0003   0.0002   0.0007  -0.0001  -0.0002   0.0003   0.00   80.1
2019/07/18 15:30:00.000   77.679789231  -68.608325936    44.5202   1  11   0.0002   0.0002   0.0008  -0.0001   0.0001   0.0003   0.00    9.3
2019/07/18 15:45:00.000   77.679789150  -68.608326271    44.5116   1  11   0.0002   0.0002   0.0008  -0.0000   0.0002   0.0002   0.00   68.0
2019/07/18 16:00:00.000   77.679789082  -68.608326469    44.5234   1  12   0.0002   0.0002   0.0007   0.0000   0.0002   0.0002   0.00    9.9
2019/07/18 16:15:00.000   77.679789018  -68.608326804    44.5136   1  12   0.0002   0.0002   0.0006   0.0001   0.0002   0.0002   0.00   45.8
2019/07/18 16:30:00.000   77.679788950  -68.608326957    44.5215   1  10   0.0002   0.0002   0.0007  -0.0001  -0.0001   0.0003   0.00   35.3
2019/07/18 16:45:00.000   77.679788869  -68.608327322    44.5166   1  10   0.0002   0.0002   0.0007  -0.0001  -0.0002   0.0003   0.00   38.8
2019/07/18 17:00:00.000   77.679788782  -68.608327611    44.5180   1  10   0.0002   0.0002   0.0007  -0.0001  -0.0002   0.0003   0.00   51.5
2019/07/18 17:15:00.000   77.679788717  -68.608327976    44.5191   1  10   0.0003   0.0002   0.0009  -0.0000   0.0000   0.0004   0.00   41.0
2019/07/18 17:30:00.000   77.679788631  -68.608328234    44.5043   1   9   0.0003   0.0002   0.0012  -0.0001  -0.0002   0.0006   0.00  122.0
2019/07/18 17:45:00.000   77.679788574  -68.608328531    44.5306   1  11   0.0002   0.0002   0.0008  -0.0001  -0.0001   0.0003   0.00   23.0
2019/07/18 18:00:00.000   77.679788482  -68.608328750    44.5200   1  11   0.0002   0.0002   0.0007   0.0001   0.0002   0.0003   0.00   60.3
2019/07/18 18:15:00.000   77.679788420  -68.608329024    44.5201   1  11   0.0002   0.0002   0.0007   0.0001   0.0002   0.0003   0.00   68.4
2019/07/18 18:30:00.000   77.679788316  -68.608329461    44.5184   1   9   0.0002   0.0002   0.0008   0.0001   0.0002   0.0002   0.00   51.8
2019/07/18 18:45:00.000   77.679788246  -68.608329887    44.5155   1   9   0.0002   0.0002   0.0008   0.0000   0.0002   0.0002   0.00   33.8
2019/07/18 19:00:00.000   77.679788120  -68.608330228    44.5348   1  10   0.0002   0.0002   0.0006   0.0001   0.0002   0.0002   0.00    5.2
2019/07/18 19:15:00.000   77.679788096  -68.608330372    44.5303   1   8   0.0003   0.0002   0.0008   0.0001  -0.0001   0.0003   0.00   74.4
2019/07/18 19:30:00.000   77.679788003  -68.608330699    44.5288   1   8   0.0003   0.0002   0.0008   0.0001  -0.0002   0.0003   0.00   59.8
2019/07/18 19:45:00.000   77.679787912  -68.608331044    44.5242   1   9   0.0003   0.0002   0.0009   0.0001  -0.0002   0.0003   0.00   10.9
2019/07/18 20:00:00.000   77.679787800  -68.608331544    44.5266   1   9   0.0002   0.0002   0.0007  -0.0000  -0.0002   0.0003   0.00   38.2
2019/07/18 20:15:00.000   77.679787702  -68.608331741    44.5127   1   8   0.0002   0.0002   0.0007  -0.0001  -0.0001   0.0002   0.00   79.2
2019/07/18 20:30:00.000   77.679787623  -68.608332157    44.5116   1   7   0.0002   0.0002   0.0009   0.0001   0.0003   0.0003   0.00   28.1
2019/07/18 20:45:00.000   77.679787476  -68.608332309    44.4933   1   7   0.0003   0.0003   0.0014   0.0001   0.0003   0.0006   0.00   12.8
2019/07/18 21:00:00.000   77.679787393  -68.608332581    44.4921   1   7   0.0004   0.0003   0.0017   0.0002   0.0004   0.0007   0.00   11.3
2019/07/18 21:15:00.000   77.679787353  -68.608333129    44.4971   1   7   0.0003   0.0003   0.0014   0.0002   0.0005   0.0006   0.00   31.1
2019/07/18 21:30:00.000   77.679787280  -68.608333275    44.5117   1   8   0.0003   0.0002   0.0011   0.0001   0.0003   0.0004   0.00   46.3
2019/07/18 21:45:00.000   77.679787181  -68.608333495    44.5152   1   8   0.0002   0.0002   0.0008   0.0001   0.0001   0.0003   0.00   65.2
2019/07/18 22:00:00.000   77.679787108  -68.608333913    44.5151   1  10   0.0002   0.0002   0.0007   0.0001   0.0001   0.0002   0.00   25.9
2019/07/18 22:15:00.000   77.679786986  -68.608334297    44.5065   1   8   0.0002   0.0002   0.0008   0.0001  -0.0002   0.0001   0.00   40.9
2019/07/18 22:30:00.000   77.679786891  -68.608334712    44.5083   1   8   0.0002   0.0002   0.0009   0.0001  -0.0002   0.0001   0.00   35.3
2019/07/18 22:45:00.000   77.679786817  -68.608334860    44.5034   1   9   0.0002   0.0002   0.0009   0.0001  -0.0002   0.0001   0.00   45.8
2019/07/18 23:00:00.000   77.679786727  -68.608335058    44.4967   1   8   0.0002   0.0002   0.0010   0.0001  -0.0002   0.0002   0.00   59.5
2019/07/18 23:15:00.000   77.679786629  -68.608335484    44.5038   1   9   0.0002   0.0002   0.0009   0.0001  -0.0001   0.0003   0.00    5.8
2019/07/18 23:30:00.000   77.679786562  -68.608335719    44.5066   1   8   0.0002   0.0002   0.0008  -0.0000  -0.0001   0.0002   0.00   29.6
2019/07/18 23:45:00.000   77.679786515  -68.608336167    44.5062   1   9   0.0002   0.0002   0.0008  -0.0000   0.0001   0.0003   0.00   66.5
2019/07/19 00:00:00.000   77.679786437  -68.608336514    44.5232   1   7   0.0004   0.0003   0.0014  -0.0002  -0.0004   0.0006   0.00   41.5
2019/07/19 00:15:00.000   77.679786306  -68.608336505    44.4889   1   8   0.0004   0.0003   0.0015  -0.0002  -0.0005   0.0007   0.00   34.7
2019/07/19 00:30:00.000   77.679786275  -68.608336818    44.4981   1   9   0.0003   0.0002   0.0009  -0.0001  -0.0002   0.0004   0.00   83.4
2019/07/19 00:45:00.000   77.679786174  -68.608337229    44.5065   1   9   0.0003   0.0002   0.0010  -0.0001  -0.0002   0.0004   0.00   68.1
2019/07/19 01:00:00.000   77.679786113  -68.608337592    44.5085   1  10   0.0002   0.0002   0.0008  -0.0001  -0.0001   0.0003   0.00   19.3
2019/07/19 01:15:00.000   77.679786028  -68.608337868    44.5070   1   9   0.0002   0.0002   0.0007  -0.0000  -0.0001   0.0001   0.00   76.8
2019/07/19 01:30:00.000   77.679785982  -68.608338083    44.5123   1  10   0.0002   0.0002   0.0006  -0.0000   0.0000   0.0001   0.00    7.0
2019/07/19 01:45:00.000   77.679785908  -68.608338498    44.5044   1   9   0.0003   0.0002   0.0009   0.0001   0.0003   0.0004   0.00   60.1
2019/07/19 02:00:00.000   77.679785815  -68.608338726    44.5083   1   8   0.0003   0.0002   0.0012   0.0002   0.0003   0.0005   0.00   56.4
2019/07/19 02:15:00.000   77.679785774  -68.608338849    44.5055   1  10   0.0002   0.0002   0.0009   0.0001  -0.0001   0.0004   0.00    8.7
2019/07/19 02:30:00.000   77.679785697  -68.608339165    44.5205   1  10   0.0002   0.0002   0.0007   0.0001  -0.0001   0.0003   0.00   33.9
2019/07/19 02:45:00.000   77.679785634  -68.608339262    44.5186   1  10   0.0002   0.0002   0.0008   0.0001   0.0001   0.0003   0.00    6.1
2019/07/19 03:00:00.000   77.679785605  -68.608339720    44.5212   1  10   0.0002   0.0002   0.0008   0.0000  -0.0001   0.0003   0.00   60.2
2019/07/19 03:15:00.000   77.679785510  -68.608340063    44.5300   1  10   0.0002   0.0002   0.0008  -0.0000  -0.0001   0.0002   0.00   95.8
2019/07/19 03:30:00.000   77.679785448  -68.608340266    44.5247   1  11   0.0002   0.0002   0.0008   0.0001   0.0002   0.0002   0.00    3.5
2019/07/19 03:45:00.000   77.679785340  -68.608340661    44.5068   1  11   0.0002   0.0002   0.0008   0.0000   0.0001   0.0003   0.00   48.6
2019/07/19 04:00:00.000   77.679785308  -68.608340791    44.5311   1  11   0.0002   0.0002   0.0008   0.0000   0.0001   0.0002   0.00   43.4
2019/07/19 04:15:00.000   77.679785238  -68.608341149    44.5326   1  13   0.0002   0.0002   0.0006   0.0000  -0.0000   0.0002   0.00   12.0
2019/07/19 04:30:00.000   77.679785172  -68.608341227    44.5372   1  12   0.0002   0.0002   0.0006   0.0001   0.0001   0.0002   0.00   13.0
2019/07/19 04:45:00.000   77.679785107  -68.608341530    44.5310   1  11   0.0002   0.0002   0.0006   0.0001   0.0001   0.0002   0.00   76.6
2019/07/19 05:00:00.000   77.679785020  -68.608342034    44.5285   1  10   0.0002   0.0002   0.0007   0.0000  -0.0002   0.0002   0.00   71.0
2019/07/19 05:15:00.000   77.679784937  -68.608342198    44.5287   1  10   0.0002   0.0002   0.0008   0.0000  -0.0002   0.0003   0.00   89.2
2019/07/19 05:30:00.000   77.679784899  -68.608342461    44.5360   1  10   0.0003   0.0002   0.0011   0.0001   0.0001   0.0005   0.00   51.2
2019/07/19 05:45:00.000   77.679784804  -68.608342792    44.5289   1   9   0.0003   0.0002   0.0012   0.0001   0.0002   0.0005   0.00   56.3
2019/07/19 06:00:00.000   77.679784742  -68.608342985    44.5266   1   9   0.0002   0.0002   0.0010   0.0000   0.0001   0.0004   0.00   75.3
2019/07/19 06:15:00.000   77.679784667  -68.608343316    44.5356   1   8   0.0002   0.0002   0.0008  -0.0000   0.0001   0.0002   0.00   82.8
2019/07/19 06:30:00.000   77.679784595  -68.608343591    44.5313   1  10   0.0002   0.0002   0.0006  -0.0001   0.0001   0.0002   0.00   28.3
2019/07/19 06:45:00.000   77.679784513  -68.608343790    44.5269   1  10   0.0002   0.0002   0.0006  -0.0001  -0.0000   0.0002   0.00   42.7
2019/07/19 07:00:00.000   77.679784448  -68.608344158    44.5363   1   9   0.0002   0.0002   0.0007  -0.0001  -0.0002   0.0001   0.00   63.7
2019/07/19 07:15:00.000   77.679784369  -68.608344359    44.5266   1   8   0.0002   0.0002   0.0009  -0.0001  -0.0002   0.0001   0.00   44.9
2019/07/19 07:30:00.000   77.679784260  -68.608344695    44.5219   1   8   0.0003   0.0003   0.0015  -0.0002  -0.0006   0.0005   0.00   88.0
2019/07/19 07:45:00.000   77.679784213  -68.608345013    44.5341   1   8   0.0002   0.0003   0.0011  -0.0001  -0.0004   0.0004   0.00   26.7
2019/07/19 08:00:00.000   77.679784090  -68.608345286    44.5190   1   7   0.0002   0.0002   0.0010  -0.0001  -0.0002   0.0003   0.00   16.2
2019/07/19 08:15:00.000   77.679784006  -68.608345693    44.5279   1   6   0.0002   0.0003   0.0011   0.0001  -0.0002   0.0003   0.00   58.9
2019/07/19 08:30:00.000   77.679783916  -68.608346070    44.5214   1   6   0.0002   0.0002   0.0010   0.0001   0.0002   0.0003   0.00   24.3
2019/07/19 08:45:00.000   77.679783835  -68.608346357    44.5214   1   7   0.0003   0.0003   0.0009   0.0001   0.0002   0.0003   0.00   46.4
2019/07/19 09:00:00.000   77.679783732  -68.608346579    44.5046   1   7   0.0004   0.0003   0.0013  -0.0002  -0.0004   0.0006   0.00   21.1
2019/07/19 09:15:00.000   77.679783656  -68.608346964    44.5074   1   8   0.0003   0.0002   0.0009  -0.0002  -0.0003   0.0004   0.00   27.6
2019/07/19 09:30:00.000   77.679783593  -68.608347251    44.5097   1   9   0.0002   0.0002   0.0007  -0.0001  -0.0001   0.0003   0.00   16.3
2019/07/19 09:45:00.000   77.679783531  -68.608347551    44.5160   1   8   0.0002   0.0002   0.0007   0.0001   0.0001   0.0003   0.00   47.1
2019/07/19 10:00:00.000   77.679783425  -68.608347793    44.5118   1   7   0.0003   0.0002   0.0009   0.0001  -0.0001   0.0002   0.00   55.0
2019/07/19 10:15:00.000   77.679783311  -68.608348075    44.5032   1   8   0.0003   0.0002   0.0009   0.0001  -0.0002   0.0003   0.00   65.2
2019/07/19 10:30:00.000   77.679783240  -68.608348357    44.5133   1   8   0.0003   0.0002   0.0009   0.0001  -0.0002   0.0003   0.00   69.8
2019/07/19 10:45:00.000   77.679783161  -68.608348815    44.5203   1   9   0.0002   0.0002   0.0007   0.0001  -0.0001   0.0001   0.00   75.9
2019/07/19 11:00:00.000   77.679783086  -68.608349125    44.5082   1   8   0.0002   0.0002   0.0008   0.0001  -0.0001   0.0003   0.00   48.1
2019/07/19 11:15:00.000   77.679782957  -68.608349491    44.5001   1   8   0.0003   0.0002   0.0008   0.0001  -0.0001   0.0003   0.00  140.7
2019/07/19 11:30:00.000   77.679782875  -68.608349747    44.5024   1   7   0.0003   0.0002   0.0010   0.0001   0.0002   0.0004   0.00   35.7
2019/07/19 11:45:00.000   77.679782814  -68.608350082    44.4978   1   9   0.0003   0.0002   0.0009   0.0001   0.0003   0.0004   0.00    5.6
2019/07/19 12:00:00.000   77.679782750  -68.608350403    44.5225   1   9   0.0003   0.0002   0.0012  -0.0000   0.0002   0.0006   0.00    4.3
2019/07/19 12:15:00.000   77.679782636  -68.608350608    44.5016   1   9   0.0003   0.0002   0.0009  -0.0001  -0.0002   0.0004   0.00   56.2
2019/07/19 12:30:00.000   77.679782571  -68.608350853    44.5037   1  11   0.0002   0.0002   0.0006  -0.0001  -0.0001   0.0002   0.00    4.9
2019/07/19 12:45:00.000   77.679782526  -68.608351199    44.5048   1  11   0.0002   0.0002   0.0006  -0.0000   0.0001   0.0001   0.00   48.4
2019/07/19 13:00:00.000   77.679782423  -68.608351462    44.5019   1  11   0.0002   0.0002   0.0007  -0.0000   0.0001   0.0001   0.00   76.3
2019/07/19 13:15:00.000   77.679782326  -68.608351800    44.4974   1  11   0.0002   0.0002   0.0008   0.0000   0.0001   0.0002   0.00   14.7
2019/07/19 13:30:00.000   77.679782262  -68.608352149    44.4976   1  11   0.0002   0.0002   0.0007   0.0000   0.0001   0.0002   0.00   53.5
2019/07/19 13:45:00.000   77.679782206  -68.608352276    44.5058   1  10   0.0002   0.0002   0.0007  -0.0000  -0.0002   0.0002   0.00   51.9
2019/07/19 14:00:00.000   77.679782125  -68.608352541    44.5031   1  10   0.0002   0.0002   0.0007   0.0000  -0.0001   0.0002   0.00   17.7
2019/07/19 14:15:00.000   77.679782048  -68.608352840    44.5052   1   9   0.0003   0.0002   0.0007  -0.0000  -0.0002   0.0003   0.00   35.0
2019/07/19 14:30:00.000   77.679781976  -68.608353209    44.5106   1   8   0.0003   0.0002   0.0008  -0.0001  -0.0002   0.0004   0.00  118.7
2019/07/19 14:45:00.000   77.679781913  -68.608353469    44.5112   1  11   0.0003   0.0002   0.0008  -0.0001  -0.0002   0.0004   0.00    3.4
2019/07/19 15:00:00.000   77.679781843  -68.608353740    44.5061   1  10   0.0002   0.0002   0.0007  -0.0001  -0.0002   0.0003   0.00   51.6
2019/07/19 15:15:00.000   77.679781751  -68.608354045    44.5037   1   9   0.0003   0.0002   0.0008  -0.0001  -0.0001   0.0003   0.00   72.9
2019/07/19 15:30:00.000   77.679781677  -68.608354361    44.5159   1  11   0.0002   0.0002   0.0008  -0.0001   0.0001   0.0003   0.00    3.1
2019/07/19 15:45:00.000   77.679781570  -68.608354679    44.5040   1  11   0.0002   0.0002   0.0008  -0.0000   0.0002   0.0002   0.00   66.9
2019/07/19 16:00:00.000   77.679781541  -68.608354994    44.5153   1  12   0.0002   0.0002   0.0007   0.0000   0.0002   0.0002   0.00   23.6
2019/07/19 16:15:00.000   77.679781479  -68.608355230    44.5100   1  12   0.0002   0.0002   0.0006   0.0001   0.0002   0.0002   0.00   65.1
2019/07/19 16:30:00.000   77.679781333  -68.608355483    44.4875   1   9   0.0004   0.0002   0.0011   0.0000   0.0001   0.0006   0.00   33.3
2019/07/19 16:45:00.000   77.679781291  -68.608355826    44.5092   1   9   0.0003   0.0002   0.0010  -0.0000  -0.0001   0.0005   0.00   79.2
2019/07/19 17:00:00.000   77.679781202  -68.608356056    44.5015   1   9   0.0003   0.0002   0.0009  -0.0000  -0.0001   0.0005   0.00   36.3
2019/07/19 17:15:00.000   77.679781125  -68.608356363    44.5103   1   8   0.0005   0.0002   0.0016   0.0001  -0.0001   0.0008   0.00   66.9
2019/07/19 17:30:00.000   77.679781028  -68.608356756    44.4965   1   9   0.0004   0.0002   0.0014   0.0001   0.0001   0.0006   0.00    4.6
2019/07/19 17:45:00.000   77.679780960  -68.608357073    44.5136   1  10   0.0002   0.0002   0.0007   0.0000  -0.0000   0.0003   0.00   33.2
2019/07/19 18:00:00.000   77.679780897  -68.608357413    44.5163   1  10   0.0002   0.0002   0.0009   0.0001   0.0002   0.0003   0.00   82.4
2019/07/19 18:15:00.000   77.679780806  -68.608357615    44.5194   1   9   0.0002   0.0002   0.0013   0.0001   0.0004   0.0002   0.00   39.3
2019/07/19 18:30:00.000   77.679780721  -68.608357936    44.5520   1   8   0.0002   0.0003   0.0019  -0.0001   0.0006  -0.0003   0.00   54.3
2019/07/19 18:45:00.000   77.679780628  -68.608358285    44.5102   1   9   0.0002   0.0002   0.0012  -0.0000   0.0004   0.0001   0.00   58.2
2019/07/19 19:00:00.000   77.679780576  -68.608358565    44.5165   1  10   0.0002   0.0002   0.0006   0.0001   0.0001   0.0002   0.00   20.8
2019/07/19 19:15:00.000   77.679780459  -68.608358887    44.5201   1   8   0.0003   0.0002   0.0008   0.0001  -0.0001   0.0003   0.00   48.6
2019/07/19 19:30:00.000   77.679780394  -68.608359312    44.5117   1   8   0.0003   0.0002   0.0008   0.0000  -0.0002   0.0003   0.00   35.1
2019/07/19 19:45:00.000   77.679780292  -68.608359620    44.5111   1   8   0.0003   0.0002   0.0008  -0.0001  -0.0002   0.0003   0.00   29.8
2019/07/19 20:00:00.000   77.679780158  -68.608359982    44.4991   1   8   0.0002   0.0002   0.0008  -0.0001  -0.0002   0.0003   0.00   70.8
2019/07/19 20:15:00.000   77.679780090  -68.608360215    44.4929   1   7   0.0003   0.0002   0.0008  -0.0001  -0.0003   0.0003   0.00   59.1
2019/07/19 20:30:00.000   77.679779960  -68.608360509    44.4847   1   6   0.0003   0.0003   0.0012  -0.0001   0.0001   0.0005   0.00   42.1
2019/07/19 20:45:00.000   77.679779868  -68.608360759    44.4873   1   7   0.0003   0.0003   0.0014   0.0001   0.0003   0.0006   0.00   45.4
2019/07/19 21:00:00.000   77.679779814  -68.608361381    44.4959   1   7   0.0003   0.0003   0.0015   0.0002   0.0005   0.0006   0.00   36.5
2019/07/19 21:15:00.000   77.679779714  -68.608361688    44.4891   1   7   0.0003   0.0003   0.0014   0.0002   0.0005   0.0006   0.00   32.7
2019/07/19 21:30:00.000   77.679779670  -68.608361979    44.5080   1   8   0.0002   0.0002   0.0009   0.0001   0.0002   0.0004   0.00   54.3
2019/07/19 21:45:00.000   77.679779620  -68.608362263    44.5183   1   8   0.0002   0.0002   0.0008   0.0001   0.0001   0.0003   0.00   57.3
2019/07/19 22:00:00.000   77.679779524  -68.608362666    44.5146   1  10   0.0002   0.0002   0.0006   0.0001   0.0001   0.0001   0.00   68.6
2019/07/19 22:15:00.000   77.679779403  -68.608363028    44.5127   1   8   0.0002   0.0002   0.0008   0.0001  -0.0002   0.0001   0.00   38.3
2019/07/19 22:30:00.000   77.679779296  -68.608363221    44.5149   1   8   0.0002   0.0002   0.0010   0.0001  -0.0002  -0.0001   0.00   10.9
2019/07/19 22:45:00.000   77.679779212  -68.608363357    44.4873   1   8   0.0002   0.0002   0.0009   0.0001  -0.0001   0.0002   0.00  116.2
2019/07/19 23:00:00.000   77.679779126  -68.608363636    44.5014   1   8   0.0002   0.0002   0.0010   0.0001  -0.0001   0.0003   0.00  126.7
2019/07/19 23:15:00.000   77.679779019  -68.608363940    44.4910   1   9   0.0002   0.0002   0.0009   0.0000  -0.0002   0.0003   0.00   27.7
2019/07/19 23:30:00.000   77.679778927  -68.608364368    44.5004   1   8   0.0002   0.0002   0.0008  -0.0000  -0.0001   0.0003   0.00   16.7
2019/07/19 23:45:00.000   77.679778843  -68.608364820    44.4923   1   9   0.0002   0.0002   0.0008  -0.0000   0.0001   0.0003   0.00   53.6
2019/07/20 00:00:00.000   77.679778729  -68.608365178    44.4932   1   7   0.0004   0.0003   0.0016  -0.0002  -0.0005   0.0007   0.00   24.9
2019/07/20 00:15:00.000   77.679778618  -68.608365396    44.4811   1   9   0.0003   0.0002   0.0012  -0.0002  -0.0004   0.0005   0.00   17.1
2019/07/20 00:30:00.000   77.679778576  -68.608365518    44.4894   1   9   0.0003   0.0002   0.0010  -0.0001  -0.0002   0.0004   0.00  108.8
2019/07/20 00:45:00.000   77.679778569  -68.608365947    44.5070   1   9   0.0003   0.0002   0.0010  -0.0001  -0.0002   0.0004   0.00   68.3
2019/07/20 01:00:00.000   77.679778465  -68.608366146    44.4991   1   9   0.0002   0.0002   0.0007  -0.0000  -0.0001   0.0002   0.00   71.3
2019/07/20 01:15:00.000   77.679778420  -68.608366411    44.5057   1   9   0.0002   0.0002   0.0007  -0.0000  -0.0000   0.0001   0.00   58.3
2019/07/20 01:30:00.000   77.679778332  -68.608366675    44.5089   1  10   0.0002   0.0002   0.0006   0.0000  -0.0000   0.0002   0.00   29.1
2019/07/20 01:45:00.000   77.679778201  -68.608367062    44.4906   1   9   0.0003   0.0002   0.0010   0.0002   0.0003   0.0004   0.00   62.8
2019/07/20 02:00:00.000   77.679778159  -68.608367309    44.5121   1   8   0.0003   0.0002   0.0012   0.0002   0.0003   0.0006   0.00   33.5
2019/07/20 02:15:00.000   77.679778132  -68.608367551    44.5110   1  10   0.0002   0.0002   0.0008   0.0001  -0.0001   0.0003   0.00   22.5
2019/07/20 02:30:00.000   77.679778001  -68.608367847    44.5031   1   9   0.0002   0.0002   0.0008   0.0001   0.0000   0.0003   0.00   40.8
2019/07/20 02:45:00.000   77.679777922  -68.608368231    44.5040   1  10   0.0002   0.0002   0.0008   0.0001   0.0002   0.0003   0.00   24.7
2019/07/20 03:00:00.000   77.679777893  -68.608368516    44.5133   1  10   0.0002   0.0002   0.0008   0.0000  -0.0002   0.0002   0.00  108.7
2019/07/20 03:15:00.000   77.679777827  -68.608368712    44.5154   1  11   0.0002   0.0002   0.0007   0.0000  -0.0001   0.0002   0.00   21.2
2019/07/20 03:30:00.000   77.679777760  -68.608369123    44.5101   1  11   0.0002   0.0002   0.0008   0.0001   0.0001   0.0002   0.00   22.8
2019/07/20 03:45:00.000   77.679777637  -68.608369423    44.4982   1  11   0.0002   0.0002   0.0008   0.0000   0.0001   0.0003   0.00   35.8
2019/07/20 04:00:00.000   77.679777586  -68.608369621    44.5168   1  11   0.0002   0.0002   0.0007   0.0000   0.0001   0.0002   0.00   53.9
2019/07/20 04:15:00.000   77.679777549  -68.608369925    44.5135   1  12   0.0002   0.0002   0.0006   0.0000   0.0001   0.0002   0.00   32.3
2019/07/20 04:30:00.000   77.679777486  -68.608370064    44.5133   1  12   0.0002   0.0002   0.0006   0.0000  -0.0000   0.0002   0.00   38.9
2019/07/20 04:45:00.000   77.679777329  -68.608370417    44.5130   1  11   0.0002   0.0002   0.0006   0.0001   0.0001   0.0002   0.00   35.6
2019/07/20 05:00:00.000   77.679777264  -68.608370762    44.5071   1  10   0.0002   0.0002   0.0008   0.0000  -0.0002   0.0003   0.00  135.3
2019/07/20 05:15:00.000   77.679777174  -68.608370935    44.5018   1  10   0.0002   0.0002   0.0009  -0.0000  -0.0002   0.0003   0.00   92.6
2019/07/20 05:30:00.000   77.679777094  -68.608371278    44.5015   1  10   0.0003   0.0002   0.0011   0.0001   0.0001   0.0005   0.00   66.4
2019/07/20 05:45:00.000   77.679776986  -68.608371685    44.4897   1   9   0.0003   0.0002   0.0012   0.0001   0.0001   0.0005   0.00   55.4
2019/07/20 06:00:00.000   77.679776951  -68.608371940    44.5144   1  10   0.0002   0.0002   0.0008  -0.0000  -0.0001   0.0003   0.00   43.7
2019/07/20 06:15:00.000   77.679776902  -68.608372190    44.5227   1  10   0.0002   0.0002   0.0007  -0.0000  -0.0001   0.0002   0.00   17.2
2019/07/20 06:30:00.000   77.679776773  -68.608372408    44.4969   1  10   0.0002   0.0002   0.0007  -0.0001  -0.0001   0.0003   0.00   28.3
2019/07/20 06:45:00.000   77.679776753  -68.608372880    44.5077   1  11   0.0002   0.0002   0.0006  -0.0001  -0.0001   0.0001   0.00   38.6
2019/07/20 07:00:00.000   77.679776643  -68.608373148    44.5201   1  10   0.0002   0.0002   0.0007  -0.0000  -0.0001  -0.0001   0.00   46.7
2019/07/20 07:15:00.000   77.679776540  -68.608373307    44.5085   1   9   0.0002   0.0002   0.0009  -0.0001  -0.0002   0.0003   0.00   40.4
2019/07/20 07:30:00.000   77.679776464  -68.608373714    44.5144   1   9   0.0002   0.0002   0.0009  -0.0001  -0.0002   0.0003   0.00   61.4
2019/07/20 07:45:00.000   77.679776391  -68.608374103    44.5227   1   9   0.0002   0.0002   0.0008   0.0000  -0.0001   0.0003   0.00   33.5
2019/07/20 08:00:00.000   77.679776277  -68.608374351    44.5171   1   7   0.0002   0.0002   0.0010   0.0001  -0.0001   0.0002   0.00   66.6
2019/07/20 08:15:00.000   77.679776192  -68.608374678    44.5090   1   7   0.0002   0.0002   0.0010   0.0001   0.0002   0.0003   0.00   36.1
2019/07/20 08:30:00.000   77.679776080  -68.608375124    44.5101   1   7   0.0002   0.0002   0.0009   0.0001   0.0002   0.0003   0.00   43.2
2019/07/20 08:45:00.000   77.679775975  -68.608375341    44.5006   1   7   0.0004   0.0003   0.0015  -0.0002  -0.0004   0.0007   0.00   23.9
2019/07/20 09:00:00.000   77.679775896  -68.608375631    44.4939   1   7   0.0004   0.0003   0.0012  -0.0002  -0.0004   0.0006   0.00   30.5
2019/07/20 09:15:00.000   77.679775845  -68.608376072    44.5059   1   8   0.0003   0.0002   0.0008  -0.0001  -0.0002   0.0004   0.00   23.9
2019/07/20 09:30:00.000   77.679775740  -68.608376341    44.4998   1   9   0.0002   0.0002   0.0006  -0.0001  -0.0001   0.0002   0.00   39.4
2019/07/20 09:45:00.000   77.679775676  -68.608376666    44.5013   1   9   0.0002   0.0002   0.0006  -0.0000  -0.0001   0.0002   0.00   51.4
2019/07/20 10:00:00.000   77.679775574  -68.608376838    44.4951   1   7   0.0003   0.0002   0.0009   0.0001  -0.0001   0.0002   0.00   42.9
2019/07/20 10:15:00.000   77.679775483  -68.608377128    44.4863   1   8   0.0003   0.0002   0.0009   0.0001  -0.0002   0.0003   0.00   48.4
2019/07/20 10:30:00.000   77.679775388  -68.608377540    44.4887   1   9   0.0003   0.0002   0.0008   0.0001  -0.0002   0.0002   0.00   14.7
2019/07/20 10:45:00.000   77.679775298  -68.608377858    44.4987   1   9   0.0002   0.0002   0.0007   0.0001  -0.0001   0.0001   0.00   81.5
2019/07/20 11:00:00.000   77.679775178  -68.608378291    44.4959   1   8   0.0002   0.0002   0.0008   0.0001  -0.0001   0.0003   0.00   50.4
2019/07/20 11:15:00.000   77.679775098  -68.608378508    44.4814   1   7   0.0003   0.0002   0.0009   0.0001   0.0002   0.0003   0.00   92.9
2019/07/20 11:30:00.000   77.679774986  -68.608378768    44.4808   1   8   0.0003   0.0002   0.0010   0.0001   0.0003   0.0004   0.00   27.7
2019/07/20 11:45:00.000   77.679774926  -68.608378977    44.4871   1   9   0.0003   0.0002   0.0009   0.0001   0.0003   0.0004   0.00   24.0
2019/07/20 12:00:00.000   77.679774873  -68.608379369    44.4944   1   9   0.0003   0.0002   0.0010  -0.0001  -0.0001   0.0005   0.00   19.5
2019/07/20 12:15:00.000   77.679774751  -68.608379628    44.4815   1  10   0.0003   0.0002   0.0008  -0.0001  -0.0002   0.0004   0.00   19.1
2019/07/20 12:30:00.000   77.679774657  -68.608379905    44.4790   1  11   0.0002   0.0002   0.0006  -0.0001   0.0000   0.0001   0.00   40.3
2019/07/20 12:45:00.000   77.679774624  -68.608380376    44.4967   1  11   0.0002   0.0002   0.0007  -0.0000   0.0001   0.0001   0.00   65.5
2019/07/20 13:00:00.000   77.679774512  -68.608380625    44.4726   1  11   0.0002   0.0002   0.0007  -0.0000   0.0001   0.0001   0.00   73.1
2019/07/20 13:15:00.000   77.679774433  -68.608380850    44.4803   1  11   0.0002   0.0002   0.0008   0.0000   0.0001   0.0002   0.00   44.3
2019/07/20 13:30:00.000   77.679774379  -68.608381120    44.4876   1  10   0.0002   0.0002   0.0008   0.0000  -0.0002   0.0002   0.00   46.6
2019/07/20 13:45:00.000   77.679774278  -68.608381330    44.4796   1  10   0.0002   0.0002   0.0007  -0.0000  -0.0002   0.0002   0.00   86.6
2019/07/20 14:00:00.000   77.679774187  -68.608381595    44.4754   1  10   0.0003   0.0002   0.0009   0.0001   0.0001   0.0004   0.00   11.0
2019/07/20 14:15:00.000   77.679774136  -68.608381767    44.4799   1   9   0.0003   0.0002   0.0007  -0.0001  -0.0002   0.0003   0.00   65.1
2019/07/20 14:30:00.000   77.679774079  -68.608382012    44.4791   1   8   0.0003   0.0002   0.0008  -0.0001  -0.0002   0.0004   0.00   59.6
2019/07/20 14:45:00.000   77.679774037  -68.608382461    44.4918   1  10   0.0003   0.0002   0.0009  -0.0001  -0.0003   0.0004   0.00   25.1
2019/07/20 15:00:00.000   77.679773952  -68.608382761    44.4990   1  10   0.0002   0.0002   0.0007  -0.0001  -0.0002   0.0003   0.00   32.5
2019/07/20 15:15:00.000   77.679773857  -68.608382920    44.4832   1   9   0.0003   0.0002   0.0008  -0.0001  -0.0001   0.0003   0.00   41.9
2019/07/20 15:30:00.000   77.679773796  -68.608383277    44.4963   1  11   0.0002   0.0002   0.0008  -0.0000   0.0002   0.0002   0.00   19.9
2019/07/20 15:45:00.000   77.679773704  -68.608383489    44.4894   1  11   0.0002   0.0002   0.0008  -0.0000   0.0002   0.0002   0.00   85.0
2019/07/20 16:00:00.000   77.679773632  -68.608383717    44.4877   1  12   0.0002   0.0002   0.0007   0.0000   0.0002   0.0002   0.00   50.5
2019/07/20 16:15:00.000   77.679773587  -68.608383947    44.4967   1  12   0.0002   0.0002   0.0006   0.0000   0.0001   0.0002   0.00   22.7
2019/07/20 16:30:00.000   77.679773533  -68.608384262    44.4847   1  10   0.0002   0.0002   0.0007  -0.0001  -0.0002   0.0003   0.00   72.6
2019/07/20 16:45:00.000   77.679773428  -68.608384445    44.4818   1  10   0.0002   0.0002   0.0007  -0.0001  -0.0002   0.0003   0.00   52.6
2019/07/20 17:00:00.000   77.679773355  -68.608384666    44.4741   1   9   0.0003   0.0002   0.0009  -0.0001   0.0001   0.0004   0.00   38.2
2019/07/20 17:15:00.000   77.679773281  -68.608385033    44.4945   1   9   0.0003   0.0002   0.0012  -0.0001  -0.0003   0.0006   0.00   38.1
2019/07/20 17:30:00.000   77.679773204  -68.608385440    44.4968   1  10   0.0003   0.0002   0.0010  -0.0001  -0.0002   0.0004   0.00   22.4
2019/07/20 17:45:00.000   77.679773137  -68.608385632    44.4934   1  11   0.0002   0.0002   0.0007   0.0000   0.0001   0.0003   0.00  165.3
2019/07/20 18:00:00.000   77.679773022  -68.608386017    44.4843   1  11   0.0002   0.0002   0.0007   0.0001   0.0002   0.0003   0.00   45.8
2019/07/20 18:15:00.000   77.679772942  -68.608386338    44.4792   1  10   0.0002   0.0002   0.0008   0.0001   0.0002   0.0002   0.00   48.5
2019/07/20 18:30:00.000   77.679772850  -68.608386608    44.4775   1   8   0.0002   0.0002   0.0009   0.0000   0.0002   0.0003   0.00   76.1
2019/07/20 18:45:00.000   77.679772763  -68.608386986    44.4861   1   9   0.0002   0.0002   0.0007   0.0001   0.0002   0.0002   0.00   50.0
2019/07/20 19:00:00.000   77.679772673  -68.608387263    44.4853   1   9   0.0003   0.0002   0.0007   0.0001   0.0001   0.0003   0.00   48.8
2019/07/20 19:15:00.000   77.679772566  -68.608387624    44.4887   1   8   0.0003   0.0002   0.0008   0.0001  -0.0002   0.0003   0.00   23.3
2019/07/20 19:30:00.000   77.679772444  -68.608387979    44.4835   1   7   0.0004   0.0002   0.0013   0.0001   0.0001   0.0007   0.00   53.2
2019/07/20 19:45:00.000   77.679772413  -68.608388264    44.4898   1   9   0.0002   0.0002   0.0007  -0.0000  -0.0002   0.0003   0.00   22.3
2019/07/20 20:00:00.000   77.679772308  -68.608388557    44.4851   1   8   0.0002   0.0002   0.0007  -0.0001  -0.0001   0.0002   0.00   28.1
2019/07/20 20:15:00.000   77.679772200  -68.608388847    44.4849   1   8   0.0002   0.0002   0.0007  -0.0001  -0.0001   0.0002   0.00   21.8
2019/07/20 20:30:00.000   77.679772111  -68.608389171    44.4949   1   7   0.0002   0.0002   0.0009   0.0001   0.0003   0.0003   0.00   29.8
2019/07/20 20:45:00.000   77.679771996  -68.608389594    44.4842   1   7   0.0003   0.0003   0.0014   0.0001   0.0004   0.0006   0.00   38.8
2019/07/20 21:00:00.000   77.679771915  -68.608390137    44.4830   1   7   0.0003   0.0003   0.0014   0.0002   0.0005   0.0006   0.00   12.0
2019/07/20 21:15:00.000   77.679771808  -68.608390380    44.4745   1   7   0.0003   0.0003   0.0014   0.0002   0.0005   0.0005   0.00   34.5
2019/07/20 21:30:00.000   77.679771779  -68.608390814    44.4819   1   8   0.0002   0.0002   0.0009   0.0001   0.0002   0.0003   0.00   54.2
2019/07/20 21:45:00.000   77.679771685  -68.608391063    44.4737   1  10   0.0002   0.0002   0.0008   0.0001   0.0001   0.0003   0.00    3.4
2019/07/20 22:00:00.000   77.679771607  -68.608391428    44.4666   1   9   0.0002   0.0002   0.0007   0.0001   0.0000   0.0002   0.00   48.4
2019/07/20 22:15:00.000   77.679771436  -68.608391758    44.5137   1   8   0.0002   0.0002   0.0008   0.0001  -0.0002   0.0001   0.00   18.9
2019/07/20 22:30:00.000   77.679771364  -68.608391986    44.4923   1   8   0.0002   0.0002   0.0009   0.0001  -0.0002   0.0001   0.00   19.0
2019/07/20 22:45:00.000   77.679771260  -68.608392246    44.4676   1   8   0.0002   0.0002   0.0009   0.0001  -0.0002   0.0002   0.00   63.5
2019/07/20 23:00:00.000   77.679771152  -68.608392539    44.4809   1   8   0.0002   0.0002   0.0010   0.0001  -0.0001   0.0003   0.00   45.0
2019/07/20 23:15:00.000   77.679771081  -68.608392990    44.4757   1   9   0.0002   0.0002   0.0008  -0.0000  -0.0002   0.0002   0.00   27.6
2019/07/20 23:30:00.000   77.679770993  -68.608393433    44.4766   1   8   0.0002   0.0002   0.0008  -0.0000   0.0000   0.0003   0.00   23.6
2019/07/20 23:45:00.000   77.679770873  -68.608393775    44.4698   1   9   0.0002   0.0002   0.0008  -0.0000   0.0001   0.0003   0.00   54.3
2019/07/21 00:00:00.000   77.679770859  -68.608394123    44.5011   1   7   0.0004   0.0003   0.0019  -0.0002  -0.0005   0.0008   0.00   50.8
2019/07/21 00:15:00.000   77.679770733  -68.608394222    44.4851   1   9   0.0003   0.0002   0.0010  -0.0001  -0.0003   0.0005   0.00   66.5
2019/07/21 00:30:00.000   77.679770666  -68.608394558    44.4791   1   9   0.0003   0.0002   0.0010  -0.0001  -0.0002   0.0005   0.00   78.1
2019/07/21 00:45:00.000   77.679770714  -68.608394998    44.4978   1   9   0.0003   0.0002   0.0009  -0.0001  -0.0002   0.0004   0.00   12.1
2019/07/21 01:00:00.000   77.679770493  -68.608395087    44.4871   1   9   0.0002   0.0002   0.0007  -0.0000  -0.0001   0.0002   0.00   33.9
2019/07/21 01:15:00.000   77.679770403  -68.608395338    44.4735   1   9   0.0002   0.0002   0.0007  -0.0000  -0.0000   0.0001   0.00   85.0
2019/07/21 01:30:00.000   77.679770294  -68.608395737    44.4673   1   9   0.0003   0.0002   0.0009   0.0001   0.0003   0.0004   0.00   28.8
2019/07/21 01:45:00.000   77.679770241  -68.608396030    44.4744   1   9   0.0003   0.0002   0.0010   0.0002   0.0003   0.0005   0.00  126.7
2019/07/21 02:00:00.000   77.679770206  -68.608396172    44.4763   1   8   0.0003   0.0002   0.0012   0.0002   0.0003   0.0006   0.00   69.6
2019/07/21 02:15:00.000   77.679770130  -68.608396406    44.4731   1  10   0.0002   0.0002   0.0008   0.0001  -0.0002   0.0003   0.00   48.3
2019/07/21 02:30:00.000   77.679770072  -68.608396707    44.4804   1   9   0.0002   0.0002   0.0008   0.0001   0.0001   0.0003   0.00   24.5
2019/07/21 02:45:00.000   77.679770019  -68.608397115    44.4859   1  10   0.0002   0.0002   0.0009   0.0001  -0.0001   0.0003   0.00    5.1
2019/07/21 03:00:00.000   77.679769924  -68.608397270    44.4754   1  10   0.0002   0.0002   0.0007  -0.0000  -0.0002   0.0002   0.00  115.4
2019/07/21 03:15:00.000   77.679769870  -68.608397564    44.4873   1  11   0.0002   0.0002   0.0007   0.0001   0.0001   0.0001   0.00   42.0
2019/07/21 03:30:00.000   77.679769777  -68.608397828    44.4864   1  11   0.0002   0.0002   0.0008   0.0001   0.0001   0.0003   0.00   32.9
2019/07/21 03:45:00.000   77.679769731  -68.608398108    44.4944   1  11   0.0002   0.0002   0.0008   0.0000   0.0001   0.0003   0.00   57.9
2019/07/21 04:00:00.000   77.679769646  -68.608398323    44.4912   1  11   0.0002   0.0002   0.0007  -0.0000   0.0000   0.0002   0.00   63.3
2019/07/21 04:15:00.000   77.679769608  -68.608398589    44.4939   1  11   0.0002   0.0002   0.0007   0.0001   0.0001   0.0003   0.00   26.8
2019/07/21 04:30:00.000   77.679769533  -68.608398776    44.4932   1  11   0.0002   0.0002   0.0006   0.0001   0.0001   0.0002   0.00   72.8
2019/07/21 04:45:00.000   77.679769456  -68.608399002    44.4953   1  11   0.0002   0.0002   0.0006   0.0001   0.0000   0.0002   0.00   53.8
2019/07/21 05:00:00.000   77.679769382  -68.608399309    44.4856   1  10   0.0002   0.0002   0.0008   0.0000  -0.0002   0.0003   0.00   98.7
2019/07/21 05:15:00.000   77.679769284  -68.608399795    44.4769   1  10   0.0002   0.0002   0.0011   0.0001  -0.0001   0.0004   0.00   20.9
2019/07/21 05:30:00.000   77.679769224  -68.608399774    44.4849   1   9   0.0003   0.0002   0.0013   0.0001   0.0002   0.0005   0.00  140.5
2019/07/21 05:45:00.000   77.679769184  -68.608400084    44.4965   1   9   0.0003   0.0002   0.0011   0.0001   0.0001   0.0005   0.00   92.3
2019/07/21 06:00:00.000   77.679769101  -68.608400353    44.4909   1   9   0.0002   0.0002   0.0008  -0.0000  -0.0001   0.0003   0.00   57.0
2019/07/21 06:15:00.000   77.679769065  -68.608400577    44.5066   1  10   0.0002   0.0002   0.0007  -0.0000  -0.0001   0.0002   0.00   35.1
2019/07/21 06:30:00.000   77.679768952  -68.608400851    44.4953   1  11   0.0002   0.0002   0.0006  -0.0001  -0.0000   0.0002   0.00   12.4
2019/07/21 06:45:00.000   77.679768930  -68.608401200    44.4965   1  10   0.0002   0.0002   0.0006  -0.0000  -0.0001   0.0000   0.00  168.7
2019/07/21 07:00:00.000   77.679768797  -68.608401574    44.5008   1   9   0.0002   0.0002   0.0008   0.0000  -0.0001   0.0001   0.00   44.2
2019/07/21 07:15:00.000   77.679768806  -68.608401796    44.5060   1   9   0.0002   0.0002   0.0009  -0.0001  -0.0002   0.0003   0.00   22.0
2019/07/21 07:30:00.000   77.679768638  -68.608401951    44.5015   1  10   0.0002   0.0002   0.0008  -0.0001  -0.0002   0.0003   0.00   18.2
2019/07/21 07:45:00.000   77.679768598  -68.608402244    44.4936   1   9   0.0002   0.0002   0.0008   0.0000  -0.0001   0.0003   0.00   47.8
2019/07/21 08:00:00.000   77.679768493  -68.608402619    44.5020   1   7   0.0002   0.0002   0.0010   0.0001  -0.0001   0.0002   0.00   67.8
2019/07/21 08:15:00.000   77.679768431  -68.608402935    44.4983   1   7   0.0002   0.0002   0.0010   0.0001   0.0002   0.0003   0.00   32.8
2019/07/21 08:30:00.000   77.679768303  -68.608403416    44.4895   1   7   0.0002   0.0002   0.0009   0.0001   0.0002   0.0003   0.00   34.1
2019/07/21 08:45:00.000   77.679768237  -68.608403683    44.4862   1   7   0.0004   0.0003   0.0014  -0.0002  -0.0004   0.0007   0.00   55.7
2019/07/21 09:00:00.000   77.679768171  -68.608403710    44.4817   1   7   0.0004   0.0003   0.0011  -0.0002  -0.0004   0.0006   0.00   49.2
2019/07/21 09:15:00.000   77.679768087  -68.608404086    44.4872   1   8   0.0003   0.0002   0.0007  -0.0001  -0.0002   0.0003   0.00   43.3
2019/07/21 09:30:00.000   77.679768035  -68.608404501    44.4955   1   9   0.0002   0.0002   0.0006  -0.0001  -0.0001   0.0002   0.00   56.2
2019/07/21 09:45:00.000   77.679767945  -68.608404753    44.4915   1   8   0.0002   0.0002   0.0007   0.0001  -0.0001   0.0000   0.00   78.7
2019/07/21 10:00:00.000   77.679767851  -68.608405071    44.4725   1   8   0.0003   0.0002   0.0009   0.0001  -0.0001   0.0002   0.00   12.5
2019/07/21 10:15:00.000   77.679767758  -68.608405365    44.4894   1   8   0.0003   0.0002   0.0009   0.0001  -0.0002   0.0003   0.00   23.5
2019/07/21 10:30:00.000   77.679767686  -68.608405583    44.4911   1   9   0.0002   0.0002   0.0007   0.0001  -0.0001   0.0002   0.00  120.6
2019/07/21 10:45:00.000   77.679767591  -68.608405977    44.4995   1   8   0.0002   0.0002   0.0008   0.0001  -0.0002   0.0001   0.00   47.2
2019/07/21 11:00:00.000   77.679767477  -68.608406305    44.4733   1   8   0.0002   0.0002   0.0008   0.0001  -0.0001   0.0003   0.00  104.1
2019/07/21 11:15:00.000   77.679767393  -68.608406550    44.4751   1   7   0.0003   0.0002   0.0009   0.0001   0.0002   0.0004   0.00   67.7
2019/07/21 11:30:00.000   77.679767284  -68.608406972    44.4639   1   8   0.0003   0.0002   0.0009   0.0001   0.0003   0.0004   0.00   55.0
2019/07/21 11:45:00.000   77.679767248  -68.608407186    44.4794   1   8   0.0003   0.0002   0.0012   0.0001   0.0002   0.0006   0.00   33.9
2019/07/21 12:00:00.000   77.679767157  -68.608407379    44.4751   1   9   0.0003   0.0002   0.0009  -0.0001  -0.0002   0.0004   0.00   58.4
2019/07/21 12:15:00.000   77.679767097  -68.608407712    44.4800   1  10   0.0003   0.0002   0.0008  -0.0001  -0.0001   0.0004   0.00   56.7
2019/07/21 12:30:00.000   77.679767022  -68.608408022    44.4768   1  11   0.0002   0.0002   0.0006  -0.0001   0.0001   0.0001   0.00   73.2
2019/07/21 12:45:00.000   77.679766932  -68.608408331    44.4811   1  11   0.0002   0.0002   0.0007  -0.0000   0.0001   0.0001   0.00   80.9
2019/07/21 13:00:00.000   77.679766858  -68.608408539    44.4761   1  10   0.0002   0.0002   0.0009   0.0000   0.0001   0.0002   0.00   98.9
2019/07/21 13:15:00.000   77.679766781  -68.608408816    44.4799   1  11   0.0002   0.0002   0.0008   0.0000   0.0001   0.0002   0.00   59.7
2019/07/21 13:30:00.000   77.679766721  -68.608409215    44.4696   1   9   0.0002   0.0002   0.0008  -0.0000  -0.0002   0.0002   0.00  103.1
2019/07/21 13:45:00.000   77.679766672  -68.608409190    44.4877   1  10   0.0002   0.0002   0.0007  -0.0000  -0.0002   0.0002   0.00   43.0
2019/07/21 14:00:00.000   77.679766527  -68.608409467    44.4653   1  10   0.0003   0.0002   0.0008   0.0001  -0.0002   0.0004   0.00   43.3
2019/07/21 14:15:00.000   77.679766494  -68.608409754    44.4746   1   9   0.0003   0.0002   0.0007  -0.0001  -0.0002   0.0003   0.00  112.4
2019/07/21 14:30:00.000   77.679766458  -68.608409878    44.4802   1   8   0.0003   0.0002   0.0008  -0.0001  -0.0002   0.0004   0.00   32.5
2019/07/21 14:45:00.000   77.679766390  -68.608410346    44.4848   1  10   0.0002   0.0002   0.0007  -0.0001  -0.0002   0.0003   0.00   51.9
2019/07/21 15:00:00.000   77.679766271  -68.608410555    44.4650   1   9   0.0003   0.0002   0.0007  -0.0001  -0.0002   0.0003   0.00   84.5
2019/07/21 15:15:00.000   77.679766204  -68.608410879    44.4682   1   9   0.0003   0.0002   0.0009  -0.0001  -0.0001   0.0003   0.00   47.6
2019/07/21 15:30:00.000   77.679766119  -68.608411258    44.4750   1  11   0.0002   0.0002   0.0007  -0.0000   0.0002   0.0002   0.00   59.6
2019/07/21 15:45:00.000   77.679766064  -68.608411359    44.4806   1  11   0.0002   0.0002   0.0008  -0.0000   0.0002   0.0002   0.00   68.0
2019/07/21 16:00:00.000   77.679766022  -68.608411664    44.4844   1  12   0.0002   0.0002   0.0006   0.0001   0.0002   0.0002   0.00   39.1
2019/07/21 16:15:00.000   77.679765945  -68.608411886    44.4832   1  12   0.0002   0.0002   0.0005  -0.0000   0.0001   0.0002   0.00   40.0
2019/07/21 16:30:00.000   77.679765861  -68.608412077    44.4757   1  10   0.0002   0.0002   0.0007  -0.0001  -0.0002   0.0003   0.00   74.1
2019/07/21 16:45:00.000   77.679765802  -68.608412389    44.4753   1  10   0.0002   0.0002   0.0007  -0.0001  -0.0002   0.0003   0.00   47.0
2019/07/21 17:00:00.000   77.679765717  -68.608412545    44.4738   1  10   0.0003   0.0002   0.0009  -0.0000   0.0001   0.0004   0.00   16.4
2019/07/21 17:15:00.000   77.679765667  -68.608413001    44.4840   1   9   0.0003   0.0002   0.0012  -0.0001  -0.0002   0.0006   0.00   61.9
2019/07/21 17:30:00.000   77.679765584  -68.608413145    44.4893   1  11   0.0002   0.0002   0.0008  -0.0001  -0.0001   0.0004   0.00    8.5
2019/07/21 17:45:00.000   77.679765503  -68.608413344    44.4852   1  11   0.0002   0.0002   0.0007   0.0000   0.0001   0.0003   0.00   54.0
2019/07/21 18:00:00.000   77.679765435  -68.608413733    44.4833   1  11   0.0002   0.0002   0.0007   0.0001   0.0002   0.0003   0.00   46.3
2019/07/21 18:15:00.000   77.679765356  -68.608414048    44.4831   1   9   0.0002   0.0002   0.0008   0.0001   0.0002   0.0002   0.00   44.6
2019/07/21 18:30:00.000   77.679765276  -68.608414219    44.4842   1   9   0.0002   0.0002   0.0009   0.0000   0.0002   0.0003   0.00   10.3
2019/07/21 18:45:00.000   77.679765220  -68.608414599    44.4880   1  10   0.0002   0.0002   0.0007   0.0001   0.0002   0.0002   0.00    6.9
2019/07/21 19:00:00.000   77.679765133  -68.608414861    44.4834   1   8   0.0003   0.0002   0.0008   0.0001  -0.0001   0.0003   0.00   71.9
2019/07/21 19:15:00.000   77.679765027  -68.608415210    44.4789   1   8   0.0003   0.0002   0.0008   0.0001  -0.0002   0.0003   0.00   49.9
2019/07/21 19:30:00.000   77.679764937  -68.608415631    44.4751   1   8   0.0003   0.0002   0.0010   0.0001  -0.0001   0.0004   0.00   24.6
2019/07/21 19:45:00.000   77.679764883  -68.608415952    44.4796   1   9   0.0002   0.0002   0.0007  -0.0000  -0.0002   0.0003   0.00   62.1
2019/07/21 20:00:00.000   77.679764789  -68.608416194    44.4809   1   8   0.0002   0.0002   0.0007  -0.0001  -0.0001   0.0002   0.00   27.5
2019/07/21 20:15:00.000   77.679764699  -68.608416439    44.4814   1   8   0.0002   0.0002   0.0007  -0.0001  -0.0001   0.0002   0.00   45.8
2019/07/21 20:30:00.000   77.679764576  -68.608416735    44.4548   1   6   0.0003   0.0003   0.0014  -0.0000   0.0002   0.0006   0.00   84.5
2019/07/21 20:45:00.000   77.679764537  -68.608416968    44.4751   1   6   0.0004   0.0003   0.0017   0.0001   0.0004   0.0007   0.00   52.8
2019/07/21 21:00:00.000   77.679764474  -68.608417503    44.4690   1   7   0.0003   0.0003   0.0014   0.0002   0.0005   0.0006   0.00   29.5
2019/07/21 21:15:00.000   77.679764390  -68.608417531    44.4786   1   8   0.0003   0.0003   0.0012   0.0002   0.0004   0.0005   0.00    8.3
2019/07/21 21:30:00.000   77.679764344  -68.608417845    44.4829   1   8   0.0002   0.0002   0.0008   0.0001   0.0001   0.0003   0.00  169.9
2019/07/21 21:45:00.000   77.679764263  -68.608418377    44.4768   1  10   0.0002   0.0002   0.0007   0.0001   0.0001   0.0002   0.00   17.0
2019/07/21 22:00:00.000   77.679764173  -68.608418574    44.4801   1   8   0.0002   0.0002   0.0007   0.0001  -0.0001   0.0001   0.00   35.2
2019/07/21 22:15:00.000   77.679764063  -68.608418821    44.4748   1   8   0.0002   0.0002   0.0009   0.0001  -0.0002   0.0001   0.00   81.5
2019/07/21 22:30:00.000   77.679764011  -68.608419069    44.4784   1   9   0.0002   0.0002   0.0009   0.0001  -0.0002   0.0002   0.00   21.7
2019/07/21 22:45:00.000   77.679763919  -68.608419339    44.4786   1   8   0.0002   0.0002   0.0009   0.0001  -0.0002   0.0002   0.00   43.4
2019/07/21 23:00:00.000   77.679763824  -68.608419638    44.4728   1   8   0.0002   0.0002   0.0010   0.0001  -0.0001   0.0003   0.00   39.3
2019/07/21 23:15:00.000   77.679763751  -68.608419874    44.4740   1   8   0.0002   0.0002   0.0008  -0.0000  -0.0001   0.0002   0.00   47.7
2019/07/21 23:30:00.000   77.679763647  -68.608420239    44.4696   1   9   0.0002   0.0002   0.0008  -0.0000   0.0001   0.0003   0.00   21.7
2019/07/21 23:45:00.000   77.679763615  -68.608420657    44.4783   1   8   0.0003   0.0002   0.0012  -0.0002  -0.0003   0.0006   0.00   95.7
2019/07/22 00:00:00.000   77.679763520  -68.608420970    44.4843   1   8   0.0004   0.0003   0.0016  -0.0002  -0.0005   0.0007   0.00   26.7
2019/07/22 00:15:00.000   77.679763409  -68.608421088    44.4628   1   9   0.0003   0.0002   0.0010  -0.0001  -0.0002   0.0005   0.00   44.0
2019/07/22 00:30:00.000   77.679763357  -68.608421440    44.4747   1   9   0.0003   0.0002   0.0010  -0.0001  -0.0002   0.0005   0.00   95.5
2019/07/22 00:45:00.000   77.679763277  -68.608421559    44.4724   1  10   0.0003   0.0002   0.0009  -0.0001  -0.0002   0.0004   0.00    3.2
2019/07/22 01:00:00.000   77.679763215  -68.608421717    44.4703   1   9   0.0002   0.0002   0.0007  -0.0000  -0.0001   0.0001   0.00   82.9
2019/07/22 01:15:00.000   77.679763128  -68.608422065    44.4713   1   9   0.0002   0.0002   0.0007  -0.0000   0.0000   0.0001   0.00   50.9
2019/07/22 01:30:00.000   77.679763032  -68.608422499    44.4597   1   9   0.0003   0.0002   0.0009   0.0001   0.0003   0.0004   0.00   52.2
2019/07/22 01:45:00.000   77.679762926  -68.608422794    44.4428   1   8   0.0003   0.0002   0.0012   0.0002   0.0003   0.0005   0.00   65.8
2019/07/22 02:00:00.000   77.679762905  -68.608422977    44.4659   1   9   0.0003   0.0002   0.0010   0.0001   0.0001   0.0004   0.00   31.1
2019/07/22 02:15:00.000   77.679762851  -68.608423094    44.4606   1  10   0.0002   0.0002   0.0008   0.0001  -0.0001   0.0003   0.00   52.6
2019/07/22 02:30:00.000   77.679762776  -68.608423475    44.4651   1   9   0.0002   0.0002   0.0008   0.0001   0.0001   0.0003   0.00   26.6
2019/07/22 02:45:00.000   77.679762712  -68.608423690    44.4704   1  10   0.0002   0.0002   0.0008   0.0000  -0.0001   0.0003   0.00   42.9
2019/07/22 03:00:00.000   77.679762628  -68.608423983    44.4783   1  10   0.0002   0.0002   0.0008  -0.0000  -0.0001   0.0002   0.00  100.5
2019/07/22 03:15:00.000   77.679762595  -68.608424249    44.4790   1  10   0.0002   0.0002   0.0008   0.0001   0.0001   0.0002   0.00   75.7
2019/07/22 03:30:00.000   77.679762490  -68.608424534    44.4688   1  11   0.0002   0.0002   0.0008   0.0001   0.0001   0.0003   0.00   38.5
2019/07/22 03:45:00.000   77.679762415  -68.608424760    44.4717   1  11   0.0002   0.0002   0.0008   0.0000   0.0001   0.0002   0.00   23.8
2019/07/22 04:00:00.000   77.679762348  -68.608425020    44.4740   1  11   0.0002   0.0002   0.0007  -0.0000  -0.0000   0.0002   0.00   70.8
2019/07/22 04:15:00.000   77.679762333  -68.608425220    44.4857   1  12   0.0002   0.0002   0.0006   0.0001   0.0001   0.0002   0.00    6.8
2019/07/22 04:30:00.000   77.679762259  -68.608425406    44.4764   1  11   0.0002   0.0002   0.0006   0.0001   0.0001   0.0002   0.00   49.6
2019/07/22 04:45:00.000   77.679762202  -68.608425678    44.4834   1  10   0.0002   0.0002   0.0007   0.0001  -0.0002   0.0002   0.00  114.6
2019/07/22 05:00:00.000   77.679762120  -68.608426058    44.4730   1  10   0.0002   0.0002   0.0008   0.0000  -0.0002   0.0003   0.00   56.1
2019/07/22 05:15:00.000   77.679762057  -68.608426220    44.4802   1  10   0.0003   0.0002   0.0011   0.0001   0.0001   0.0005   0.00   86.3
2019/07/22 05:30:00.000   77.679761972  -68.608426328    44.4536   1   9   0.0003   0.0002   0.0013   0.0001   0.0002   0.0005   0.00  134.8
2019/07/22 05:45:00.000   77.679761940  -68.608426652    44.4869   1   9   0.0002   0.0002   0.0010   0.0001   0.0001   0.0004   0.00   37.6
2019/07/22 06:00:00.000   77.679761869  -68.608426968    44.4900   1   9   0.0002   0.0002   0.0008  -0.0000  -0.0001   0.0003   0.00   88.5
2019/07/22 06:15:00.000   77.679761823  -68.608427095    44.4876   1  11   0.0002   0.0002   0.0006  -0.0000  -0.0000   0.0002   0.00   12.7
2019/07/22 06:30:00.000   77.679761762  -68.608427370    44.4797   1  11   0.0002   0.0002   0.0006  -0.0001  -0.0000   0.0002   0.00   45.4
2019/07/22 06:45:00.000   77.679761687  -68.608427631    44.4843   1  10   0.0002   0.0002   0.0007  -0.0000  -0.0001  -0.0000   0.00  105.3
2019/07/22 07:00:00.000   77.679761615  -68.608427976    44.4908   1   9   0.0002   0.0002   0.0008   0.0000  -0.0001   0.0001   0.00   64.9
2019/07/22 07:15:00.000   77.679761519  -68.608428149    44.4856   1   9   0.0002   0.0002   0.0009  -0.0001  -0.0002   0.0003   0.00   80.8
2019/07/22 07:30:00.000   77.679761455  -68.608428366    44.4837   1  10   0.0002   0.0002   0.0008  -0.0001  -0.0002   0.0002   0.00   67.0
2019/07/22 07:45:00.000   77.679761396  -68.608428682    44.4829   1   9   0.0002   0.0002   0.0008   0.0000  -0.0001   0.0003   0.00   36.6
2019/07/22 08:00:00.000   77.679761326  -68.608429018    44.4865   1   7   0.0002   0.0002   0.0010   0.0001   0.0001   0.0003   0.00  109.1
2019/07/22 08:15:00.000   77.679761232  -68.608429317    44.4883   1   7   0.0002   0.0002   0.0010   0.0001   0.0002   0.0003   0.00   27.4
2019/07/22 08:30:00.000   77.679761159  -68.608429579    44.4859   1   7   0.0002   0.0002   0.0009   0.0001   0.0002   0.0003   0.00   64.7
2019/07/22 08:45:00.000   77.679761053  -68.608429791    44.4730   1   7   0.0004   0.0003   0.0013  -0.0002  -0.0004   0.0007   0.00   46.9
2019/07/22 09:00:00.000   77.679760971  -68.608430062    44.4752   1   8   0.0003   0.0003   0.0010  -0.0002  -0.0004   0.0005   0.00    7.2
2019/07/22 09:15:00.000   77.679760939  -68.608430412    44.4872   1   8   0.0003   0.0002   0.0007  -0.0001  -0.0001   0.0003   0.00   57.0
2019/07/22 09:30:00.000   77.679760889  -68.608430774    44.4901   1   9   0.0002   0.0002   0.0006  -0.0001  -0.0001   0.0002   0.00   49.0
2019/07/22 09:45:00.000   77.679760789  -68.608431054    44.4791   1   7   0.0003   0.0002   0.0008   0.0001  -0.0001   0.0002   0.00   43.5
2019/07/22 10:00:00.000   77.679760689  -68.608431354    44.4707   1   8   0.0003   0.0002   0.0009   0.0001  -0.0002   0.0002   0.00   51.7
2019/07/22 10:15:00.000   77.679760619  -68.608431584    44.4814   1   8   0.0003   0.0002   0.0009   0.0001  -0.0002   0.0003   0.00   32.1
2019/07/22 10:30:00.000   77.679760552  -68.608431777    44.4857   1   9   0.0002   0.0002   0.0007   0.0001  -0.0001   0.0001   0.00   42.4
2019/07/22 10:45:00.000   77.679760418  -68.608432230    44.4724   1   8   0.0002   0.0002   0.0008   0.0001  -0.0002   0.0003   0.00   33.7
2019/07/22 11:00:00.000   77.679760357  -68.608432525    44.4745   1   8   0.0003   0.0002   0.0008   0.0001  -0.0001   0.0003   0.00   30.4
2019/07/22 11:15:00.000   77.679760221  -68.608432839    44.4657   1   7   0.0003   0.0002   0.0010   0.0001   0.0002   0.0004   0.00   44.4
2019/07/22 11:30:00.000   77.679760141  -68.608433268    44.4579   1   8   0.0003   0.0002   0.0009   0.0001   0.0003   0.0004   0.00   49.4
2019/07/22 11:45:00.000   77.679760092  -68.608433462    44.4841   1   8   0.0003   0.0002   0.0012   0.0001   0.0002   0.0006   0.00   40.2
2019/07/22 12:00:00.000   77.679760002  -68.608433609    44.4776   1   9   0.0003   0.0002   0.0009  -0.0001  -0.0002   0.0004   0.00   57.0
2019/07/22 12:15:00.000   77.679759958  -68.608433995    44.4879   1  10   0.0002   0.0002   0.0007  -0.0001  -0.0001   0.0003   0.00   19.0
2019/07/22 12:30:00.000   77.679759876  -68.608434270    44.4760   1  11   0.0002   0.0002   0.0006  -0.0000   0.0001   0.0001   0.00   40.3
2019/07/22 12:45:00.000   77.679759784  -68.608434436    44.4674   1  11   0.0002   0.0002   0.0007  -0.0000   0.0001   0.0001   0.00   44.6
2019/07/22 13:00:00.000   77.679759692  -68.608434819    44.4576   1  11   0.0002   0.0002   0.0009   0.0000   0.0001   0.0002   0.00    6.6
2019/07/22 13:15:00.000   77.679759602  -68.608435137    44.4755   1  11   0.0002   0.0002   0.0007   0.0000   0.0001   0.0002   0.00   45.8
2019/07/22 13:30:00.000   77.679759538  -68.608435403    44.4629   1  10   0.0002   0.0002   0.0007  -0.0000  -0.0002   0.0002   0.00   74.9
2019/07/22 13:45:00.000   77.679759446  -68.608435628    44.4681   1  10   0.0002   0.0002   0.0007  -0.0000  -0.0002   0.0002   0.00   38.2
2019/07/22 14:00:00.000   77.679759337  -68.608435813    44.4468   1  10   0.0002   0.0002   0.0007  -0.0000  -0.0002   0.0003   0.00   58.9
2019/07/22 14:15:00.000   77.679759312  -68.608436036    44.4576   1   8   0.0003   0.0002   0.0008  -0.0001  -0.0002   0.0003   0.00   49.6
2019/07/22 14:30:00.000   77.679759418  -68.608436727    44.4551   1   8   0.0003   0.0002   0.0009  -0.0001  -0.0002   0.0004   0.00    3.0
