# Supplementary material for: Ocean-bottom and surface seismometers reveal continuous glacial tremor and slip
Source: Nat Commun. 2021 Jun 24;12:3929. doi: 10.1038/s41467-021-24142-4 (PMC8225613; doi:10.1038/s41467-021-24142-4)
Supplement: Supplementary file 6 — Dataset 2 [file 41467_2021_24142_MOESM6_ESM.txt]

2019/07/02 19:00:00.000   77.694045546  -68.564191855    90.8485   1  11   0.0002   0.0002   0.0007   0.0000   0.0001   0.0003   0.00   29.8
2019/07/02 19:15:00.000   77.694045371  -68.564192179    90.8452   1  11   0.0002   0.0002   0.0007   0.0001   0.0002   0.0003   0.00   39.4
2019/07/02 19:30:00.000   77.694045206  -68.564192370    90.8484   1   9   0.0002   0.0002   0.0008   0.0001   0.0002   0.0002   0.00   32.3
2019/07/02 19:45:00.000   77.694045025  -68.564192636    90.8496   1   8   0.0002   0.0002   0.0009   0.0001   0.0002   0.0003   0.00   38.6
2019/07/02 20:00:00.000   77.694044866  -68.564192853    90.8538   1   9   0.0002   0.0002   0.0007   0.0001   0.0002   0.0002   0.00   49.8
2019/07/02 20:15:00.000   77.694044705  -68.564193089    90.8516   1   8   0.0003   0.0002   0.0007   0.0001  -0.0001   0.0003   0.00   42.1
2019/07/02 20:30:00.000   77.694044469  -68.564193486    90.8739   1   8   0.0003   0.0002   0.0008   0.0001  -0.0002   0.0003   0.00   18.4
2019/07/02 20:45:00.000   77.694044286  -68.564193642    90.8317   1   8   0.0004   0.0002   0.0011   0.0001  -0.0001   0.0005   0.00   26.7
2019/07/02 21:00:00.000   77.694044079  -68.564193735    90.8555   1   9   0.0002   0.0002   0.0007  -0.0000  -0.0002   0.0003   0.00    3.3
2019/07/02 21:15:00.000   77.694043978  -68.564193995    90.8448   1   8   0.0002   0.0002   0.0008  -0.0001  -0.0001   0.0002   0.00   31.0
2019/07/02 21:30:00.000   77.694043822  -68.564194150    90.8507   1   8   0.0002   0.0002   0.0007  -0.0001  -0.0001   0.0002   0.00   17.6
2019/07/02 21:45:00.000   77.694043656  -68.564194385    90.8450   1   7   0.0002   0.0003   0.0010   0.0001   0.0003   0.0003   0.00   29.1
2019/07/02 22:00:00.000   77.694043448  -68.564194498    90.8157   1   7   0.0003   0.0003   0.0015   0.0001   0.0004   0.0007   0.00   33.1
2019/07/02 22:15:00.000   77.694043337  -68.564194826    90.8442   1   7   0.0003   0.0003   0.0014   0.0002   0.0005   0.0006   0.00   20.2
2019/07/02 22:30:00.000   77.694043161  -68.564195145    90.8304   1   7   0.0003   0.0003   0.0013   0.0002   0.0005   0.0005   0.00   28.5
2019/07/02 22:45:00.000   77.694043003  -68.564195352    90.8472   1   8   0.0002   0.0002   0.0008   0.0001   0.0001   0.0003   0.00   32.6
2019/07/02 23:00:00.000   77.694042880  -68.564195434    90.8496   1  10   0.0002   0.0002   0.0007   0.0001   0.0001   0.0002   0.00   10.8
2019/07/02 23:15:00.000   77.694042712  -68.564195625    90.8497   1   9   0.0002   0.0002   0.0007   0.0001  -0.0000   0.0002   0.00   44.5
2019/07/02 23:30:00.000   77.694042538  -68.564195850    90.8501   1   8   0.0002   0.0002   0.0009   0.0001  -0.0002   0.0001   0.00   30.8
2019/07/02 23:45:00.000   77.694042392  -68.564195967    90.8448   1   8   0.0002   0.0002   0.0009   0.0001  -0.0002   0.0001   0.00   51.5
2019/07/03 00:00:00.000   77.694042256  -68.564196054    90.8410   1   8   0.0002   0.0002   0.0009   0.0001  -0.0002   0.0002   0.00   43.6
2019/07/03 00:15:00.000   77.694042096  -68.564196213    90.8313   1   8   0.0002   0.0002   0.0010   0.0001  -0.0001   0.0003   0.00   31.4
2019/07/03 00:30:00.000   77.694041952  -68.564196383    90.8402   1   9   0.0002   0.0002   0.0008  -0.0000  -0.0002   0.0002   0.00   31.2
2019/07/03 00:45:00.000   77.694041802  -68.564196671    90.8335   1   9   0.0002   0.0002   0.0008  -0.0000   0.0001   0.0003   0.00   20.0
2019/07/03 01:00:00.000   77.694041638  -68.564196819    90.8329   1   9   0.0002   0.0002   0.0008  -0.0000   0.0001   0.0003   0.00   37.3
2019/07/03 01:15:00.000   77.694041510  -68.564196905    90.8367   1   8   0.0004   0.0003   0.0018  -0.0002  -0.0005   0.0008   0.00   10.8
2019/07/03 01:30:00.000   77.694041357  -68.564197035    90.8297   1   9   0.0003   0.0002   0.0010  -0.0001  -0.0003   0.0005   0.00   50.7
2019/07/03 01:45:00.000   77.694041216  -68.564197246    90.8369   1   9   0.0003   0.0002   0.0010  -0.0001  -0.0002   0.0005   0.00   64.9
2019/07/03 02:00:00.000   77.694041075  -68.564197446    90.8342   1   9   0.0003   0.0002   0.0009  -0.0001  -0.0002   0.0004   0.00   60.2
2019/07/03 02:15:00.000   77.694040911  -68.564197686    90.8340   1   9   0.0002   0.0002   0.0007  -0.0000  -0.0001   0.0001   0.00   45.1
2019/07/03 02:30:00.000   77.694040742  -68.564197769    90.8230   1   9   0.0002   0.0002   0.0007  -0.0000  -0.0000   0.0001   0.00   65.6
2019/07/03 02:45:00.000   77.694040721  -68.564197866    90.8593   1   9   0.0003   0.0002   0.0009   0.0001   0.0003   0.0004   0.00   22.2
2019/07/03 03:00:00.000   77.694040508  -68.564198019    90.8301   1   9   0.0003   0.0002   0.0010   0.0002   0.0003   0.0005   0.00   98.1
2019/07/03 03:15:00.000   77.694040368  -68.564198197    90.8308   1   8   0.0003   0.0002   0.0012   0.0002   0.0003   0.0005   0.00   39.8
2019/07/03 03:30:00.000   77.694040209  -68.564198452    90.8350   1  10   0.0002   0.0002   0.0008   0.0001  -0.0002   0.0003   0.00   26.6
2019/07/03 03:45:00.000   77.694040067  -68.564198666    90.8372   1   9   0.0002   0.0002   0.0008   0.0001   0.0001   0.0003   0.00   38.0
2019/07/03 04:00:00.000   77.694039895  -68.564198888    90.8427   1  10   0.0002   0.0002   0.0008   0.0000  -0.0001   0.0003   0.00   20.8
2019/07/03 04:15:00.000   77.694039711  -68.564199044    90.8297   1  10   0.0002   0.0002   0.0008  -0.0000  -0.0002   0.0002   0.00   56.3
2019/07/03 04:30:00.000   77.694039579  -68.564199329    90.8455   1  10   0.0002   0.0002   0.0008   0.0000   0.0001   0.0003   0.00   29.1
2019/07/03 04:45:00.000   77.694039441  -68.564199509    90.8440   1  11   0.0002   0.0002   0.0008   0.0001   0.0001   0.0003   0.00   35.6
2019/07/03 05:00:00.000   77.694039276  -68.564199576    90.8310   1  11   0.0002   0.0002   0.0008   0.0000   0.0001   0.0003   0.00   46.6
2019/07/03 05:15:00.000   77.694039153  -68.564199718    90.8418   1  11   0.0002   0.0002   0.0007  -0.0000   0.0000   0.0002   0.00   34.7
2019/07/03 05:30:00.000   77.694038993  -68.564199976    90.8239   1  11   0.0002   0.0002   0.0007   0.0001   0.0001   0.0003   0.00   26.4
2019/07/03 05:45:00.000   77.694038882  -68.564200095    90.8322   1  11   0.0002   0.0002   0.0006   0.0001   0.0001   0.0002   0.00   46.9
2019/07/03 06:00:00.000   77.694038733  -68.564200205    90.8356   1  10   0.0002   0.0002   0.0007   0.0001  -0.0002   0.0002   0.00   80.5
2019/07/03 06:15:00.000   77.694038581  -68.564200278    90.8232   1  10   0.0002   0.0002   0.0008   0.0000  -0.0002   0.0003   0.00   63.7
2019/07/03 06:30:00.000   77.694038438  -68.564200408    90.8151   1  10   0.0003   0.0002   0.0011   0.0001  -0.0001   0.0004   0.00   30.6
2019/07/03 06:45:00.000   77.694038316  -68.564200505    90.8251   1   9   0.0003   0.0002   0.0013   0.0001   0.0002   0.0005   0.00   49.5
2019/07/03 07:00:00.000   77.694038181  -68.564200750    90.8288   1   9   0.0003   0.0002   0.0011   0.0000   0.0001   0.0004   0.00   81.1
2019/07/03 07:15:00.000   77.694038048  -68.564200892    90.8265   1   9   0.0002   0.0002   0.0008  -0.0000  -0.0001   0.0003   0.00   40.5
2019/07/03 07:30:00.000   77.694037926  -68.564201037    90.8306   1  10   0.0002   0.0002   0.0007  -0.0001  -0.0001   0.0002   0.00   28.5
2019/07/03 07:45:00.000   77.694037785  -68.564201158    90.8146   1  11   0.0002   0.0002   0.0006  -0.0001  -0.0000   0.0002   0.00   17.5
2019/07/03 08:00:00.000   77.694037676  -68.564201370    90.8273   1  10   0.0002   0.0002   0.0006  -0.0000  -0.0001   0.0000   0.00   70.7
2019/07/03 08:15:00.001   77.694037536  -68.564201582    90.8288   1   9   0.0002   0.0002   0.0008   0.0000  -0.0001   0.0001   0.00   70.4
2019/07/03 08:30:00.000   77.694037391  -68.564201699    90.8159   1   9   0.0002   0.0002   0.0009  -0.0001  -0.0002   0.0003   0.00   37.4
2019/07/03 08:45:00.000   77.694037283  -68.564201857    90.8261   1  10   0.0002   0.0002   0.0008  -0.0001  -0.0002   0.0003   0.00   12.0
2019/07/03 09:00:00.000   77.694037117  -68.564201970    90.8116   1   9   0.0002   0.0002   0.0008   0.0000  -0.0001   0.0003   0.00   59.2
2019/07/03 09:15:00.000   77.694036967  -68.564202116    90.8122   1   7   0.0002   0.0002   0.0010   0.0001  -0.0000   0.0002   0.00   51.9
2019/07/03 09:30:00.000   77.694036856  -68.564202379    90.8133   1   7   0.0002   0.0002   0.0010   0.0001   0.0002   0.0003   0.00   43.2
2019/07/03 09:45:00.000   77.694036729  -68.564202540    90.8198   1   7   0.0002   0.0002   0.0009   0.0001   0.0002   0.0003   0.00   33.9
2019/07/03 10:00:00.000   77.694036546  -68.564202574    90.7955   1   7   0.0004   0.0003   0.0014  -0.0002  -0.0004   0.0007   0.00   52.9
2019/07/03 10:15:00.000   77.694036448  -68.564202616    90.8064   1   7   0.0004   0.0003   0.0011  -0.0002  -0.0004   0.0006   0.00   61.8
2019/07/03 10:30:00.000   77.694036359  -68.564202886    90.8146   1   8   0.0003   0.0002   0.0007  -0.0001  -0.0001   0.0003   0.00   55.7
2019/07/03 10:45:00.000   77.694036243  -68.564203171    90.8186   1   9   0.0002   0.0002   0.0006  -0.0001  -0.0001   0.0002   0.00   45.9
2019/07/03 11:00:00.000   77.694036106  -68.564203304    90.8152   1   8   0.0002   0.0002   0.0007   0.0001  -0.0001   0.0000   0.00   60.1
2019/07/03 11:15:00.000   77.694035965  -68.564203407    90.8117   1   8   0.0003   0.0002   0.0009   0.0001  -0.0001   0.0002   0.00   31.5
2019/07/03 11:30:00.000   77.694035848  -68.564203462    90.8070   1   8   0.0003   0.0002   0.0009   0.0001  -0.0002   0.0003   0.00   32.1
2019/07/03 11:45:00.000   77.694035759  -68.564203570    90.8158   1   9   0.0002   0.0002   0.0007   0.0001  -0.0001   0.0001   0.00   43.2
2019/07/03 12:00:00.000   77.694035625  -68.564203725    90.8151   1   9   0.0002   0.0002   0.0007   0.0001  -0.0002   0.0001   0.00    7.1
2019/07/03 12:15:00.000   77.694035505  -68.564203905    90.8107   1   8   0.0003   0.0002   0.0008   0.0001  -0.0001   0.0003   0.00   66.8
2019/07/03 12:30:00.000   77.694035355  -68.564204051    90.8097   1   7   0.0003   0.0002   0.0010   0.0001   0.0002   0.0004   0.00   25.0
2019/07/03 12:45:00.000   77.694035251  -68.564204245    90.7995   1   8   0.0003   0.0002   0.0009   0.0001   0.0003   0.0004   0.00   38.4
2019/07/03 13:00:00.000   77.694035132  -68.564204318    90.8078   1   8   0.0003   0.0002   0.0012   0.0001   0.0002   0.0006   0.00   35.9
2019/07/03 13:15:00.000   77.694035013  -68.564204440    90.8156   1   9   0.0003   0.0002   0.0009  -0.0001  -0.0002   0.0004   0.00   39.7
2019/07/03 13:30:00.000   77.694034865  -68.564204628    90.8041   1  11   0.0002   0.0002   0.0007  -0.0001  -0.0001   0.0003   0.00    4.9
2019/07/03 13:45:00.000   77.694034775  -68.564204855    90.8140   1  11   0.0002   0.0002   0.0006  -0.0000   0.0001   0.0001   0.00   26.7
2019/07/03 14:00:00.000   77.694034653  -68.564205063    90.8075   1  11   0.0002   0.0002   0.0007  -0.0000   0.0001   0.0000   0.00   65.5
2019/07/03 14:15:00.000   77.694034513  -68.564205168    90.7983   1  10   0.0002   0.0002   0.0009   0.0000   0.0001   0.0002   0.00   50.0
2019/07/03 14:30:00.000   77.694034388  -68.564205191    90.8061   1  11   0.0002   0.0002   0.0007   0.0000   0.0001   0.0002   0.00   36.4
2019/07/03 14:45:00.000   77.694034244  -68.564205438    90.8002   1  10   0.0002   0.0002   0.0008   0.0000  -0.0002   0.0002   0.00   31.8
2019/07/03 15:00:00.000   77.694034145  -68.564205562    90.8067   1  10   0.0002   0.0002   0.0007  -0.0000  -0.0002   0.0002   0.00   67.0
2019/07/03 15:15:00.000   77.694034022  -68.564205659    90.8076   1  10   0.0002   0.0002   0.0007   0.0000  -0.0002   0.0003   0.00   24.4
2019/07/03 15:30:00.000   77.694033903  -68.564205976    90.8164   1   8   0.0003   0.0002   0.0008  -0.0001  -0.0002   0.0003   0.00   32.5
2019/07/03 15:45:00.000   77.694033801  -68.564206070    90.8074   1   8   0.0003   0.0002   0.0008  -0.0001  -0.0002   0.0004   0.00   32.5
2019/07/03 16:00:00.000   77.694033680  -68.564206234    90.8246   1  10   0.0002   0.0002   0.0007  -0.0001  -0.0002   0.0003   0.00   35.9
2019/07/03 16:15:00.000   77.694033536  -68.564206367    90.8015   1   9   0.0003   0.0002   0.0007  -0.0001  -0.0002   0.0003   0.00   24.1
2019/07/03 16:30:00.000   77.694033329  -68.564206495    90.8139   1  11   0.0003   0.0002   0.0010  -0.0001   0.0001   0.0003   0.00    4.4
2019/07/03 16:45:00.000   77.694033213  -68.564206725    90.8087   1  11   0.0002   0.0002   0.0007  -0.0000   0.0002   0.0002   0.00   45.2
2019/07/03 17:00:00.000   77.694033076  -68.564206848    90.8055   1  11   0.0002   0.0002   0.0008  -0.0000   0.0002   0.0002   0.00   50.7
2019/07/03 17:15:00.000   77.694032951  -68.564207042    90.8041   1  12   0.0002   0.0002   0.0006   0.0000   0.0002   0.0002   0.00   43.2
2019/07/03 17:30:00.000   77.694032818  -68.564207144    90.8085   1  10   0.0002   0.0002   0.0007  -0.0001  -0.0001   0.0003   0.00   58.6
2019/07/03 17:45:00.000   77.694032654  -68.564207325    90.8024   1  10   0.0002   0.0002   0.0007  -0.0001  -0.0002   0.0003   0.00   45.7
2019/07/03 18:00:00.000   77.694032509  -68.564207456    90.7999   1  10   0.0002   0.0002   0.0007  -0.0001  -0.0002   0.0003   0.00   57.6
2019/07/03 18:15:00.000   77.694032358  -68.564207787    90.7997   1  10   0.0003   0.0002   0.0009  -0.0000   0.0000   0.0004   0.00   17.1
2019/07/03 18:30:00.000   77.694032185  -68.564207935    90.7826   1   9   0.0003   0.0002   0.0012  -0.0001  -0.0002   0.0006   0.00   53.4
2019/07/03 18:45:00.000   77.694032102  -68.564208108    90.8008   1  11   0.0002   0.0002   0.0009  -0.0000   0.0001   0.0004   0.00    3.9
2019/07/03 19:00:00.000   77.694031990  -68.564208263    90.8121   1  11   0.0002   0.0002   0.0007   0.0001   0.0002   0.0003   0.00   29.9
2019/07/03 19:15:00.000   77.694031846  -68.564208521    90.7997   1  11   0.0002   0.0002   0.0007   0.0001   0.0002   0.0003   0.00   33.0
2019/07/03 19:30:00.000   77.694031702  -68.564208730    90.8066   1   9   0.0002   0.0002   0.0008   0.0001   0.0002   0.0002   0.00   31.6
2019/07/03 19:45:00.000   77.694031535  -68.564208892    90.7834   1   9   0.0002   0.0002   0.0009   0.0000   0.0002   0.0003   0.00   13.0
2019/07/03 20:00:00.000   77.694031444  -68.564208985    90.8055   1  10   0.0002   0.0002   0.0007   0.0001   0.0002   0.0002   0.00    5.8
2019/07/03 20:15:00.000   77.694031311  -68.564209034    90.8028   1   8   0.0003   0.0002   0.0008   0.0001  -0.0001   0.0003   0.00   72.4
2019/07/03 20:30:00.000   77.694031165  -68.564209222    90.8107   1   8   0.0003   0.0002   0.0008   0.0001  -0.0002   0.0003   0.00   40.8
2019/07/03 20:45:00.000   77.694030996  -68.564209370    90.7938   1   8   0.0003   0.0002   0.0009   0.0001  -0.0002   0.0003   0.00   45.9
2019/07/03 21:00:00.000   77.694030858  -68.564209622    90.7883   1   9   0.0002   0.0002   0.0007  -0.0000  -0.0002   0.0003   0.00   42.2
2019/07/03 21:15:00.000   77.694030740  -68.564209712    90.7925   1   8   0.0002   0.0002   0.0007  -0.0001  -0.0001   0.0002   0.00   37.7
2019/07/03 21:30:00.000   77.694030590  -68.564209940    90.7940   1   7   0.0002   0.0002   0.0009   0.0001   0.0002   0.0003   0.00   27.6
2019/07/03 21:45:00.000   77.694030433  -68.564209976    90.7800   1   6   0.0003   0.0003   0.0015   0.0001   0.0003   0.0006   0.00   37.3
2019/07/03 22:00:00.000   77.694030291  -68.564210261    90.7748   1   7   0.0004   0.0003   0.0017   0.0002   0.0004   0.0007   0.00    4.1
2019/07/03 22:15:00.000   77.694030176  -68.564210585    90.7753   1   7   0.0003   0.0003   0.0014   0.0002   0.0005   0.0006   0.00   34.5
2019/07/03 22:30:00.000   77.694030079  -68.564210648    90.7954   1   8   0.0003   0.0002   0.0011   0.0001   0.0004   0.0004   0.00   21.7
2019/07/03 22:45:00.000   77.694029949  -68.564210785    90.7978   1   8   0.0002   0.0002   0.0008   0.0001   0.0001   0.0003   0.00   33.8
2019/07/03 23:00:00.000   77.694029816  -68.564210913    90.7974   1  10   0.0002   0.0002   0.0007   0.0001   0.0001   0.0002   0.00   24.7
2019/07/03 23:15:00.000   77.694029670  -68.564211149    90.7956   1   8   0.0002   0.0002   0.0008   0.0001  -0.0002   0.0001   0.00   36.3
2019/07/03 23:30:00.000   77.694029527  -68.564211268    90.7886   1   8   0.0002   0.0002   0.0009   0.0001  -0.0002   0.0001   0.00   39.8
2019/07/03 23:45:00.000   77.694029413  -68.564211322    90.7986   1   9   0.0002   0.0002   0.0009   0.0001  -0.0002   0.0001   0.00   18.9
2019/07/04 00:00:00.000   77.694029270  -68.564211491    90.7868   1   8   0.0002   0.0002   0.0010   0.0001  -0.0002   0.0002   0.00   86.7
2019/07/04 00:15:00.000   77.694029167  -68.564211564    90.7810   1   8   0.0002   0.0002   0.0010   0.0001  -0.0001   0.0003   0.00   62.6
2019/07/04 00:30:00.000   77.694029028  -68.564211774    90.7883   1   8   0.0002   0.0002   0.0008  -0.0001  -0.0001   0.0002   0.00   28.7
2019/07/04 00:45:00.000   77.694028906  -68.564211970    90.7889   1   9   0.0002   0.0002   0.0008  -0.0000   0.0001   0.0003   0.00   41.0
2019/07/04 01:00:00.000   77.694028781  -68.564212194    90.7834   1   7   0.0003   0.0003   0.0014  -0.0002  -0.0004   0.0006   0.00   45.4
2019/07/04 01:15:00.000   77.694028683  -68.564212265    90.8014   1   8   0.0004   0.0003   0.0015  -0.0002  -0.0005   0.0007   0.00   23.3
2019/07/04 01:30:00.000   77.694028530  -68.564212314    90.7751   1   9   0.0003   0.0002   0.0009  -0.0001  -0.0002   0.0004   0.00   54.0
2019/07/04 01:45:00.000   77.694028430  -68.564212574    90.7856   1   9   0.0003   0.0002   0.0010  -0.0001  -0.0002   0.0004   0.00   56.1
2019/07/04 02:00:00.000   77.694028295  -68.564212666    90.7671   1  10   0.0003   0.0002   0.0008  -0.0001  -0.0001   0.0003   0.00   15.8
2019/07/04 02:15:00.000   77.694028201  -68.564212754    90.7862   1   9   0.0002   0.0002   0.0007  -0.0000  -0.0001   0.0001   0.00   82.0
2019/07/04 02:30:00.000   77.694028078  -68.564212968    90.7810   1   9   0.0002   0.0002   0.0007  -0.0000   0.0000   0.0001   0.00   76.6
2019/07/04 02:45:00.000   77.694027946  -68.564213139    90.7704   1   9   0.0003   0.0002   0.0009   0.0001   0.0003   0.0004   0.00   71.9
2019/07/04 03:00:00.000   77.694027829  -68.564213226    90.7761   1   8   0.0003   0.0002   0.0012   0.0002   0.0003   0.0005   0.00   74.1
2019/07/04 03:15:00.000   77.694027752  -68.564213360    90.7799   1   9   0.0003   0.0002   0.0010   0.0001   0.0001   0.0004   0.00   28.5
2019/07/04 03:30:00.000   77.694027618  -68.564213512    90.7724   1  10   0.0002   0.0002   0.0007   0.0001  -0.0001   0.0003   0.00   47.2
2019/07/04 03:45:00.000   77.694027520  -68.564213629    90.7803   1  10   0.0002   0.0002   0.0008   0.0001   0.0001   0.0003   0.00    3.6
2019/07/04 04:00:00.000   77.694027400  -68.564213710    90.7805   1  10   0.0002   0.0002   0.0008   0.0000  -0.0002   0.0003   0.00   34.8
2019/07/04 04:15:00.000   77.694027296  -68.564213878    90.7809   1  10   0.0002   0.0002   0.0008  -0.0000  -0.0001   0.0002   0.00   81.9
2019/07/04 04:30:00.000   77.694027189  -68.564214030    90.7872   1  11   0.0002   0.0002   0.0008   0.0001   0.0001   0.0002   0.00    3.7
2019/07/04 04:45:00.000   77.694027079  -68.564214200    90.7753   1  11   0.0002   0.0002   0.0008   0.0000   0.0001   0.0003   0.00   57.1
2019/07/04 05:00:00.000   77.694026954  -68.564214347    90.7727   1  11   0.0002   0.0002   0.0008   0.0000   0.0001   0.0002   0.00   79.2
2019/07/04 05:15:00.000   77.694026847  -68.564214503    90.7774   1  13   0.0002   0.0002   0.0007   0.0000  -0.0000   0.0002   0.00   11.6
2019/07/04 05:30:00.000   77.694026727  -68.564214670    90.7768   1  12   0.0002   0.0002   0.0006   0.0001   0.0001   0.0002   0.00   13.4
2019/07/04 05:45:00.000   77.694026588  -68.564214749    90.7763   1  11   0.0002   0.0002   0.0006   0.0001   0.0001   0.0002   0.00   49.3
2019/07/04 06:00:00.000   77.694026441  -68.564214944    90.7756   1  10   0.0002   0.0002   0.0007   0.0001  -0.0002   0.0002   0.00   65.2
2019/07/04 06:15:00.000   77.694026317  -68.564215126    90.7618   1  10   0.0002   0.0002   0.0008   0.0000  -0.0002   0.0003   0.00  100.5
2019/07/04 06:30:00.000   77.694026192  -68.564215169    90.7560   1  10   0.0003   0.0002   0.0011   0.0001   0.0001   0.0005   0.00   62.9
2019/07/04 06:45:00.000   77.694026112  -68.564215407    90.7688   1   9   0.0003   0.0002   0.0013   0.0001   0.0002   0.0005   0.00   44.2
2019/07/04 07:00:00.000   77.694025983  -68.564215497    90.7674   1   9   0.0002   0.0002   0.0010   0.0000   0.0001   0.0004   0.00   51.8
2019/07/04 07:15:00.000   77.694025876  -68.564215634    90.7741   1   9   0.0002   0.0002   0.0008  -0.0000  -0.0001   0.0003   0.00   63.6
2019/07/04 07:30:00.000   77.694025778  -68.564215777    90.7697   1  11   0.0002   0.0002   0.0006  -0.0000   0.0000   0.0002   0.00   19.6
2019/07/04 07:45:00.000   77.694025677  -68.564215909    90.7688   1  11   0.0002   0.0002   0.0006  -0.0001  -0.0001   0.0002   0.00   51.1
2019/07/04 08:00:00.000   77.694025574  -68.564216054    90.7733   1  10   0.0002   0.0002   0.0007  -0.0000  -0.0001  -0.0000   0.00   69.8
2019/07/04 08:15:00.000   77.694025471  -68.564216185    90.7777   1   9   0.0002   0.0002   0.0008   0.0000  -0.0001   0.0001   0.00  107.5
2019/07/04 08:30:00.000   77.694025339  -68.564216321    90.7673   1   9   0.0002   0.0002   0.0009  -0.0001  -0.0002   0.0003   0.00   53.2
2019/07/04 08:45:00.000   77.694025211  -68.564216481    90.7590   1   9   0.0002   0.0002   0.0009   0.0000  -0.0001   0.0003   0.00   41.2
2019/07/04 09:00:00.000   77.694025111  -68.564216533    90.7538   1   9   0.0002   0.0002   0.0008   0.0000  -0.0001   0.0003   0.00   35.9
2019/07/04 09:15:00.000   77.694025013  -68.564216615    90.7662   1   7   0.0002   0.0002   0.0010   0.0001   0.0001   0.0003   0.00   60.4
2019/07/04 09:30:00.000   77.694024915  -68.564216910    90.7705   1   7   0.0002   0.0002   0.0010   0.0001   0.0002   0.0003   0.00   53.9
2019/07/04 09:45:00.000   77.694024810  -68.564217087    90.7687   1   7   0.0002   0.0002   0.0009   0.0001   0.0002   0.0003   0.00   40.9
2019/07/04 10:00:00.000   77.694024665  -68.564217020    90.7477   1   7   0.0004   0.0003   0.0013  -0.0002  -0.0004   0.0007   0.00   80.9
2019/07/04 10:15:00.000   77.694024599  -68.564216955    90.7417   1   8   0.0003   0.0002   0.0009  -0.0002  -0.0003   0.0004   0.00    5.7
2019/07/04 10:30:00.000   77.694024478  -68.564217309    90.7661   1   8   0.0003   0.0002   0.0007  -0.0001  -0.0001   0.0003   0.00   37.0
2019/07/04 10:45:00.000   77.694024387  -68.564217542    90.7685   1   9   0.0002   0.0002   0.0006  -0.0001  -0.0001   0.0002   0.00   46.2
2019/07/04 11:00:00.000   77.694024248  -68.564217632    90.7582   1   7   0.0003   0.0002   0.0009   0.0001  -0.0001   0.0002   0.00   68.5
2019/07/04 11:15:00.000   77.694024128  -68.564217750    90.7537   1   8   0.0003   0.0002   0.0009   0.0001  -0.0002   0.0003   0.00   74.1
2019/07/04 11:30:00.000   77.694024032  -68.564217920    90.7668   1   8   0.0003   0.0002   0.0009   0.0001  -0.0002   0.0003   0.00   41.1
2019/07/04 11:45:00.000   77.694023934  -68.564218100    90.7682   1   9   0.0002   0.0002   0.0007   0.0001  -0.0001   0.0001   0.00   47.7
2019/07/04 12:00:00.000   77.694023791  -68.564218194    90.7521   1   8   0.0002   0.0002   0.0008   0.0001  -0.0002   0.0003   0.00   30.7
2019/07/04 12:15:00.000   77.694023695  -68.564218310    90.7461   1   8   0.0003   0.0002   0.0008   0.0001  -0.0001   0.0003   0.00   99.3
2019/07/04 12:30:00.000   77.694023576  -68.564218502    90.7425   1   7   0.0003   0.0002   0.0010   0.0001   0.0002   0.0004   0.00   50.8
2019/07/04 12:45:00.000   77.694023473  -68.564218547    90.7458   1   8   0.0003   0.0002   0.0009   0.0001   0.0003   0.0004   0.00   51.6
2019/07/04 13:00:00.000   77.694023395  -68.564218782    90.7658   1   8   0.0003   0.0002   0.0012   0.0001   0.0002   0.0006   0.00   17.2
2019/07/04 13:15:00.000   77.694023271  -68.564218786    90.7495   1   9   0.0003   0.0002   0.0009  -0.0001  -0.0002   0.0004   0.00   71.7
2019/07/04 13:30:00.000   77.694023189  -68.564218930    90.7588   1  11   0.0002   0.0002   0.0007  -0.0001  -0.0001   0.0002   0.00    5.7
2019/07/04 13:45:00.000   77.694023103  -68.564219242    90.7589   1  11   0.0002   0.0002   0.0006  -0.0000   0.0001   0.0001   0.00   66.7
2019/07/04 14:00:00.000   77.694022980  -68.564219175    90.7529   1  11   0.0002   0.0002   0.0007  -0.0000   0.0001   0.0001   0.00   59.3
2019/07/04 14:15:00.000   77.694022847  -68.564219341    90.7486   1  11   0.0002   0.0002   0.0009   0.0000   0.0001   0.0002   0.00   15.1
2019/07/04 14:30:00.000   77.694022754  -68.564219493    90.7578   1  11   0.0002   0.0002   0.0007   0.0000   0.0001   0.0002   0.00   47.0
2019/07/04 14:45:00.000   77.694022670  -68.564219590    90.7573   1  10   0.0002   0.0002   0.0007   0.0000  -0.0002   0.0002   0.00   95.6
2019/07/04 15:00:00.000   77.694022561  -68.564219635    90.7541   1  10   0.0002   0.0002   0.0007   0.0000  -0.0001   0.0002   0.00    8.3
2019/07/04 15:15:00.000   77.694022455  -68.564219615    90.7482   1  10   0.0002   0.0002   0.0007  -0.0001  -0.0002   0.0003   0.00   35.7
2019/07/04 15:30:00.000   77.694022349  -68.564219703    90.7523   1   8   0.0003   0.0002   0.0008  -0.0001  -0.0002   0.0004   0.00   38.7
2019/07/04 15:45:00.000   77.694022226  -68.564219949    90.7493   1   8   0.0003   0.0002   0.0009  -0.0001  -0.0002   0.0004   0.00   27.3
2019/07/04 16:00:00.000   77.694022157  -68.564220193    90.7591   1  10   0.0002   0.0002   0.0007  -0.0001  -0.0002   0.0003   0.00   58.1
2019/07/04 16:15:00.000   77.694022051  -68.564220346    90.7542   1   9   0.0003   0.0002   0.0008  -0.0001  -0.0001   0.0003   0.00   77.3
2019/07/04 16:30:00.000   77.694021926  -68.564220499    90.7470   1  11   0.0002   0.0002   0.0008  -0.0000   0.0001   0.0002   0.00   23.8
2019/07/04 16:45:00.000   77.694021831  -68.564220601    90.7514   1  11   0.0002   0.0002   0.0008  -0.0000   0.0002   0.0002   0.00   40.6
2019/07/04 17:00:00.000   77.694021693  -68.564220812    90.7439   1  12   0.0002   0.0002   0.0007   0.0000   0.0002   0.0002   0.00   11.3
2019/07/04 17:15:00.000   77.694021601  -68.564220949    90.7403   1  12   0.0002   0.0002   0.0006   0.0001   0.0002   0.0002   0.00   35.8
2019/07/04 17:30:00.000   77.694021515  -68.564220989    90.7524   1  10   0.0002   0.0002   0.0007  -0.0001  -0.0002   0.0003   0.00   41.6
2019/07/04 17:45:00.000   77.694021354  -68.564221099    90.7453   1  10   0.0002   0.0002   0.0007  -0.0001  -0.0002   0.0003   0.00   17.7
2019/07/04 18:00:00.000   77.694021251  -68.564221253    90.7434   1  10   0.0002   0.0002   0.0007  -0.0001  -0.0002   0.0003   0.00   55.5
2019/07/04 18:15:00.000   77.694021096  -68.564221450    90.7373   1   9   0.0003   0.0002   0.0011  -0.0001  -0.0003   0.0005   0.00   26.9
2019/07/04 18:30:00.000   77.694020986  -68.564221451    90.7257   1   9   0.0003   0.0002   0.0012  -0.0001  -0.0002   0.0006   0.00   29.1
2019/07/04 18:45:00.000   77.694020892  -68.564221820    90.7342   1  11   0.0002   0.0002   0.0008   0.0000   0.0001   0.0003   0.00   16.4
2019/07/04 19:00:00.000   77.694020796  -68.564221835    90.7426   1  11   0.0002   0.0002   0.0007   0.0001   0.0002   0.0003   0.00   44.1
2019/07/04 19:15:00.000   77.694020675  -68.564221979    90.7359   1  10   0.0002   0.0002   0.0008   0.0001   0.0002   0.0002   0.00   63.3
2019/07/04 19:30:00.000   77.694020557  -68.564222256    90.7332   1   9   0.0002   0.0002   0.0008   0.0001   0.0002   0.0002   0.00   67.8
2019/07/04 19:45:00.000   77.694020458  -68.564222290    90.7373   1   9   0.0002   0.0002   0.0008   0.0001   0.0002   0.0002   0.00   70.3
2019/07/04 20:00:00.000   77.694020369  -68.564222326    90.7436   1  10   0.0002   0.0002   0.0006   0.0001   0.0001   0.0002   0.00   39.3
2019/07/04 20:15:00.000   77.694020248  -68.564222377    90.7382   1   8   0.0003   0.0002   0.0008   0.0001  -0.0001   0.0003   0.00   63.4
2019/07/04 20:30:00.000   77.694020184  -68.564222495    90.7426   1   8   0.0003   0.0002   0.0008   0.0001  -0.0002   0.0003   0.00   45.4
2019/07/04 20:45:00.000   77.694020039  -68.564222734    90.7488   1   9   0.0003   0.0002   0.0008   0.0000  -0.0002   0.0003   0.00   19.4
2019/07/04 21:00:00.000   77.694019919  -68.564222926    90.7351   1   9   0.0002   0.0002   0.0007  -0.0000  -0.0002   0.0003   0.00   98.1
2019/07/04 21:15:00.000   77.694019796  -68.564223050    90.7343   1   8   0.0002   0.0002   0.0007  -0.0001  -0.0001   0.0002   0.00   60.4
2019/07/04 21:30:00.000   77.694019693  -68.564223119    90.7350   1   7   0.0002   0.0002   0.0009   0.0001   0.0003   0.0003   0.00   38.5
2019/07/04 21:45:00.000   77.694019540  -68.564223307    90.7129   1   7   0.0003   0.0003   0.0015   0.0001   0.0003   0.0006   0.00   20.7
2019/07/04 22:00:00.000   77.694019452  -68.564223503    90.7224   1   7   0.0003   0.0003   0.0015   0.0002   0.0005   0.0006   0.00   26.4
2019/07/04 22:15:00.000   77.694019344  -68.564223724    90.7243   1   7   0.0003   0.0003   0.0014   0.0002   0.0005   0.0006   0.00   64.6
2019/07/04 22:30:00.000   77.694019263  -68.564223799    90.7365   1   8   0.0002   0.0002   0.0009   0.0001   0.0002   0.0004   0.00   45.0
2019/07/04 22:45:00.000   77.694019172  -68.564223989    90.7426   1   8   0.0002   0.0002   0.0008   0.0001   0.0001   0.0003   0.00   63.2
2019/07/04 23:00:00.000   77.694019060  -68.564224113    90.7354   1  10   0.0002   0.0002   0.0006   0.0001   0.0001   0.0001   0.00  115.6
2019/07/04 23:15:00.000   77.694018917  -68.564224236    90.7393   1   8   0.0002   0.0002   0.0008   0.0001  -0.0002   0.0001   0.00   76.4
2019/07/04 23:30:00.000   77.694018811  -68.564224297    90.7397   1   8   0.0002   0.0002   0.0009   0.0001  -0.0002   0.0001   0.00   45.1
2019/07/04 23:45:00.000   77.694018715  -68.564224363    90.7335   1   8   0.0002   0.0002   0.0010   0.0001  -0.0001   0.0002   0.00   64.6
2019/07/05 00:00:00.000   77.694018619  -68.564224477    90.7294   1   8   0.0002   0.0002   0.0010   0.0001  -0.0001   0.0002   0.00   54.1
2019/07/05 00:15:00.000   77.694018507  -68.564224561    90.7314   1   9   0.0002   0.0002   0.0009   0.0000  -0.0001   0.0003   0.00   21.7
2019/07/05 00:30:00.000   77.694018385  -68.564224829    90.7247   1   8   0.0002   0.0002   0.0008  -0.0000  -0.0001   0.0002   0.00   36.4
2019/07/05 00:45:00.000   77.694018288  -68.564224967    90.7278   1   9   0.0002   0.0002   0.0008  -0.0000   0.0001   0.0003   0.00   70.3
2019/07/05 01:00:00.000   77.694018220  -68.564225195    90.7343   1   7   0.0004   0.0003   0.0016  -0.0002  -0.0004   0.0007   0.00   87.8
2019/07/05 01:15:00.000   77.694018123  -68.564225134    90.7408   1   9   0.0003   0.0002   0.0012  -0.0002  -0.0004   0.0006   0.00    9.9
2019/07/05 01:30:00.000   77.694017989  -68.564225128    90.7267   1   9   0.0003   0.0002   0.0009  -0.0001  -0.0002   0.0004   0.00   50.5
2019/07/05 01:45:00.000   77.694017906  -68.564225403    90.7263   1   9   0.0003   0.0002   0.0010  -0.0001  -0.0002   0.0004   0.00   96.3
2019/07/05 02:00:00.000   77.694017795  -68.564225471    90.7256   1   9   0.0002   0.0002   0.0008  -0.0001  -0.0001   0.0002   0.00   35.3
2019/07/05 02:15:00.000   77.694017715  -68.564225558    90.7266   1   9   0.0002   0.0002   0.0007  -0.0000  -0.0001   0.0001   0.00   71.6
2019/07/05 02:30:00.000   77.694017624  -68.564225706    90.7285   1  10   0.0002   0.0002   0.0006   0.0000  -0.0000   0.0002   0.00   24.1
2019/07/05 02:45:00.000   77.694017507  -68.564225908    90.7157   1   9   0.0003   0.0002   0.0009   0.0002   0.0003   0.0004   0.00   79.9
2019/07/05 03:00:00.000   77.694017429  -68.564225971    90.7240   1   8   0.0003   0.0002   0.0012   0.0002   0.0003   0.0005   0.00   41.7
2019/07/05 03:15:00.000   77.694017357  -68.564225957    90.7288   1  10   0.0002   0.0002   0.0008   0.0001  -0.0001   0.0003   0.00   12.1
2019/07/05 03:30:00.000   77.694017253  -68.564226173    90.7251   1   9   0.0002   0.0002   0.0008   0.0001   0.0000   0.0003   0.00   45.6
2019/07/05 03:45:00.000   77.694017168  -68.564226238    90.7248   1  10   0.0002   0.0002   0.0008   0.0001   0.0002   0.0003   0.00   25.6
2019/07/05 04:00:00.000   77.694017078  -68.564226302    90.7292   1  10   0.0002   0.0002   0.0008  -0.0000  -0.0002   0.0002   0.00   44.7
2019/07/05 04:15:00.000   77.694016990  -68.564226468    90.7365   1  11   0.0002   0.0002   0.0007   0.0000  -0.0001   0.0002   0.00   14.2
2019/07/05 04:30:00.000   77.694016888  -68.564226627    90.7337   1  11   0.0002   0.0002   0.0008   0.0001   0.0001   0.0002   0.00   25.3
2019/07/05 04:45:00.000   77.694016792  -68.564226735    90.7238   1  11   0.0002   0.0002   0.0008   0.0000   0.0001   0.0003   0.00   79.1
2019/07/05 05:00:00.000   77.694016694  -68.564226886    90.7215   1  11   0.0002   0.0002   0.0007   0.0000   0.0001   0.0002   0.00   73.4
2019/07/05 05:15:00.000   77.694016606  -68.564226991    90.7270   1  12   0.0002   0.0002   0.0006   0.0000   0.0001   0.0002   0.00   33.3
2019/07/05 05:30:00.000   77.694016499  -68.564227122    90.7253   1  12   0.0002   0.0002   0.0006   0.0000   0.0000   0.0002   0.00   11.9
2019/07/05 05:45:00.000   77.694016409  -68.564227161    90.7168   1  11   0.0002   0.0002   0.0006   0.0001   0.0001   0.0002   0.00   46.5
2019/07/05 06:00:00.000   77.694016290  -68.564227345    90.7176   1  10   0.0002   0.0002   0.0007   0.0000  -0.0002   0.0002   0.00   41.4
2019/07/05 06:15:00.000   77.694016195  -68.564227386    90.7069   1  10   0.0002   0.0002   0.0009  -0.0000  -0.0002   0.0003   0.00   90.4
2019/07/05 06:30:00.000   77.694016117  -68.564227377    90.7133   1  10   0.0003   0.0002   0.0011   0.0001   0.0001   0.0005   0.00   61.9
2019/07/05 06:45:00.000   77.694016049  -68.564227618    90.7214   1   9   0.0003   0.0002   0.0012   0.0001   0.0001   0.0005   0.00   71.1
2019/07/05 07:00:00.000   77.694015925  -68.564227752    90.7188   1  10   0.0002   0.0002   0.0009  -0.0000  -0.0001   0.0004   0.00   12.3
2019/07/05 07:15:00.000   77.694015842  -68.564227853    90.7168   1  10   0.0002   0.0002   0.0007  -0.0000  -0.0001   0.0003   0.00   16.6
2019/07/05 07:30:00.000   77.694015749  -68.564227800    90.7109   1  10   0.0002   0.0002   0.0007  -0.0001  -0.0001   0.0003   0.00   43.8
2019/07/05 07:45:00.000   77.694015686  -68.564228052    90.7154   1  11   0.0002   0.0002   0.0006  -0.0001  -0.0001   0.0001   0.00   66.7
2019/07/05 08:00:00.000   77.694015593  -68.564228263    90.7155   1  10   0.0002   0.0002   0.0007  -0.0000  -0.0001  -0.0001   0.00   47.4
2019/07/05 08:15:00.000   77.694015467  -68.564228462    90.7144   1   9   0.0002   0.0002   0.0010  -0.0001  -0.0002   0.0003   0.00    9.6
2019/07/05 08:30:00.000   77.694015347  -68.564228439    90.6979   1   9   0.0002   0.0002   0.0009  -0.0001  -0.0002   0.0003   0.00   43.5
2019/07/05 08:45:00.000   77.694015289  -68.564228521    90.7172   1   9   0.0002   0.0002   0.0008   0.0000  -0.0001   0.0003   0.00   30.2
2019/07/05 09:00:00.000   77.694015156  -68.564228644    90.7109   1   7   0.0002   0.0002   0.0010   0.0001  -0.0001   0.0002   0.00   51.0
2019/07/05 09:15:00.000   77.694015074  -68.564228823    90.7161   1   7   0.0002   0.0002   0.0010   0.0001   0.0001   0.0003   0.00   94.7
2019/07/05 09:30:00.000   77.694014997  -68.564228949    90.7140   1   7   0.0002   0.0002   0.0009   0.0001   0.0002   0.0003   0.00   68.2
2019/07/05 09:45:00.000   77.694014899  -68.564229171    90.7134   1   8   0.0002   0.0002   0.0008   0.0001   0.0002   0.0003   0.00   25.0
2019/07/05 10:00:00.000   77.694014764  -68.564229055    90.7034   1   7   0.0004   0.0003   0.0013  -0.0002  -0.0004   0.0006   0.00   42.6
2019/07/05 10:15:00.000   77.694014672  -68.564229200    90.6959   1   8   0.0003   0.0002   0.0008  -0.0001  -0.0002   0.0004   0.00   34.3
2019/07/05 10:30:00.000   77.694014627  -68.564229377    90.7062   1   9   0.0002   0.0002   0.0007  -0.0001  -0.0001   0.0003   0.00   19.2
2019/07/05 10:45:00.000   77.694014561  -68.564229534    90.7093   1   9   0.0002   0.0002   0.0006  -0.0001  -0.0001   0.0002   0.00   53.6
2019/07/05 11:00:00.000   77.694014437  -68.564229555    90.7029   1   7   0.0003   0.0002   0.0009   0.0001  -0.0001   0.0002   0.00   85.1
2019/07/05 11:15:00.000   77.694014321  -68.564229653    90.6939   1   8   0.0003   0.0002   0.0009   0.0001  -0.0002   0.0003   0.00   44.9
2019/07/05 11:30:00.000   77.694014260  -68.564229779    90.7084   1   9   0.0003   0.0002   0.0008   0.0001  -0.0002   0.0002   0.00   16.6
2019/07/05 11:45:00.000   77.694014164  -68.564229928    90.7136   1   9   0.0002   0.0002   0.0007   0.0001  -0.0001   0.0001   0.00   50.4
2019/07/05 12:00:00.000   77.694014081  -68.564229959    90.7032   1   8   0.0002   0.0002   0.0008   0.0001  -0.0001   0.0003   0.00  129.1
2019/07/05 12:15:00.000   77.694013925  -68.564230253    90.6902   1   8   0.0003   0.0002   0.0008   0.0001   0.0000   0.0003   0.00   45.4
2019/07/05 12:30:00.000   77.694013821  -68.564230213    90.6950   1   8   0.0003   0.0002   0.0010   0.0001   0.0003   0.0004   0.00   24.1
2019/07/05 12:45:00.000   77.694013746  -68.564230287    90.6955   1   9   0.0003   0.0002   0.0009   0.0001   0.0003   0.0004   0.00   14.2
2019/07/05 13:00:00.000   77.694013625  -68.564230507    90.7105   1   9   0.0003   0.0002   0.0010  -0.0001  -0.0001   0.0005   0.00   10.8
2019/07/05 13:15:00.000   77.694013501  -68.564230595    90.7022   1  10   0.0003   0.0002   0.0008  -0.0001  -0.0002   0.0004   0.00   16.4
2019/07/05 13:30:00.000   77.694013403  -68.564230790    90.7007   1  11   0.0002   0.0002   0.0006  -0.0001   0.0000   0.0002   0.00   16.4
2019/07/05 13:45:00.000   77.694013303  -68.564231044    90.6931   1  11   0.0002   0.0002   0.0007  -0.0000   0.0001   0.0001   0.00   78.6
2019/07/05 14:00:00.000   77.694013213  -68.564231053    90.6997   1  11   0.0002   0.0002   0.0007  -0.0000   0.0001   0.0001   0.00   49.8
2019/07/05 14:15:00.000   77.694013109  -68.564231177    90.7007   1  11   0.0002   0.0002   0.0008   0.0000   0.0001   0.0002   0.00   23.8
2019/07/05 14:30:00.000   77.694013019  -68.564231241    90.7023   1  11   0.0002   0.0002   0.0007   0.0000   0.0000   0.0002   0.00   61.5
2019/07/05 14:45:00.000   77.694012964  -68.564231341    90.7079   1  10   0.0002   0.0002   0.0007  -0.0000  -0.0002   0.0002   0.00   48.4
2019/07/05 15:00:00.000   77.694012859  -68.564231541    90.7023   1  10   0.0003   0.0002   0.0009   0.0001   0.0001   0.0004   0.00    5.6
2019/07/05 15:15:00.000   77.694012753  -68.564231684    90.7010   1   9   0.0003   0.0002   0.0007  -0.0001  -0.0002   0.0003   0.00   49.5
2019/07/05 15:30:00.000   77.694012715  -68.564231754    90.7134   1   8   0.0003   0.0002   0.0008  -0.0001  -0.0002   0.0004   0.00   83.2
2019/07/05 15:45:00.000   77.694012578  -68.564231894    90.6990   1  10   0.0003   0.0002   0.0010  -0.0001  -0.0003   0.0004   0.00   12.1
2019/07/05 16:00:00.000   77.694012502  -68.564231980    90.7000   1  10   0.0002   0.0002   0.0007  -0.0001  -0.0002   0.0003   0.00   31.5
2019/07/05 16:15:00.000   77.694012443  -68.564232120    90.6937   1   9   0.0003   0.0002   0.0008  -0.0001  -0.0001   0.0003   0.00   57.5
2019/07/05 16:30:00.000   77.694012311  -68.564232240    90.7009   1  11   0.0002   0.0002   0.0008  -0.0000   0.0002   0.0002   0.00    7.0
2019/07/05 16:45:00.000   77.694012202  -68.564232398    90.7001   1  11   0.0002   0.0002   0.0008  -0.0000   0.0002   0.0002   0.00   32.2
2019/07/05 17:00:00.000   77.694012111  -68.564232436    90.7000   1  12   0.0002   0.0002   0.0007   0.0000   0.0002   0.0002   0.00   29.3
2019/07/05 17:15:00.000   77.694012041  -68.564232543    90.6890   1  12   0.0002   0.0002   0.0006   0.0000   0.0001   0.0002   0.00   12.4
2019/07/05 17:30:00.000   77.694011929  -68.564232609    90.6875   1  10   0.0002   0.0002   0.0007  -0.0001  -0.0002   0.0003   0.00   46.5
2019/07/05 17:45:00.000   77.694011806  -68.564232737    90.6879   1  10   0.0002   0.0002   0.0007  -0.0001  -0.0002   0.0003   0.00   59.6
2019/07/05 18:00:00.000   77.694011698  -68.564232832    90.6723   1   9   0.0002   0.0002   0.0009  -0.0001   0.0000   0.0004   0.00   49.1
2019/07/05 18:15:00.000   77.694011641  -68.564232978    90.6888   1   9   0.0003   0.0002   0.0012  -0.0001  -0.0003   0.0005   0.00   60.2
2019/07/05 18:30:00.000   77.694011570  -68.564233060    90.6926   1  10   0.0003   0.0002   0.0010  -0.0001  -0.0002   0.0004   0.00   12.0
2019/07/05 18:45:00.000   77.694011447  -68.564233206    90.6822   1  11   0.0002   0.0002   0.0007   0.0000   0.0001   0.0003   0.00   40.3
2019/07/05 19:00:00.000   77.694011375  -68.564233339    90.6867   1  11   0.0002   0.0002   0.0007   0.0001   0.0002   0.0003   0.00   48.6
2019/07/05 19:15:00.000   77.694011286  -68.564233416    90.6857   1  10   0.0002   0.0002   0.0008   0.0001   0.0003   0.0002   0.00   63.9
2019/07/05 19:30:00.000   77.694011209  -68.564233722    90.7000   1   8   0.0002   0.0002   0.0009   0.0001   0.0002   0.0003   0.00   47.2
2019/07/05 19:45:00.000   77.694011078  -68.564233716    90.6934   1   9   0.0002   0.0002   0.0007   0.0001   0.0002   0.0002   0.00   46.4
2019/07/05 20:00:00.000   77.694011010  -68.564233836    90.6885   1   9   0.0003   0.0002   0.0007   0.0001   0.0001   0.0003   0.00   43.3
2019/07/05 20:15:00.000   77.694010891  -68.564233947    90.6967   1   8   0.0003   0.0002   0.0008   0.0001  -0.0002   0.0003   0.00   99.3
2019/07/05 20:30:00.000   77.694010802  -68.564234098    90.7009   1   7   0.0004   0.0002   0.0013   0.0001   0.0001   0.0007   0.00   62.5
2019/07/05 20:45:00.000   77.694010688  -68.564234257    90.6919   1   9   0.0002   0.0002   0.0007   0.0000  -0.0002   0.0003   0.00   35.2
2019/07/05 21:00:00.000   77.694010593  -68.564234371    90.6859   1   9   0.0002   0.0002   0.0007  -0.0001  -0.0002   0.0003   0.00   41.9
2019/07/05 21:15:00.000   77.694010487  -68.564234405    90.6921   1   8   0.0002   0.0002   0.0007  -0.0001  -0.0001   0.0002   0.00   35.4
2019/07/05 21:30:00.000   77.694010372  -68.564234641    90.6797   1   7   0.0002   0.0002   0.0009   0.0001   0.0003   0.0003   0.00   41.8
2019/07/05 21:45:00.000   77.694010259  -68.564234658    90.6829   1   7   0.0003   0.0003   0.0015   0.0001   0.0004   0.0006   0.00   94.4
2019/07/05 22:00:00.000   77.694010194  -68.564234903    90.6956   1   7   0.0003   0.0003   0.0014   0.0002   0.0005   0.0006   0.00   15.1
2019/07/05 22:15:00.000   77.694010066  -68.564235047    90.6854   1   7   0.0003   0.0003   0.0014   0.0002   0.0005   0.0005   0.00   40.2
2019/07/05 22:30:00.000   77.694009976  -68.564235174    90.6911   1   8   0.0002   0.0002   0.0009   0.0001   0.0002   0.0003   0.00   62.3
2019/07/05 22:45:00.000   77.694009863  -68.564235259    90.6896   1   9   0.0002   0.0002   0.0008   0.0001   0.0001   0.0003   0.00   29.9
2019/07/05 23:00:00.000   77.694009770  -68.564235431    90.6893   1   9   0.0002   0.0002   0.0007   0.0001   0.0000   0.0002   0.00   93.0
2019/07/05 23:15:00.000   77.694009658  -68.564235547    90.6866   1   8   0.0002   0.0002   0.0008   0.0001  -0.0002   0.0001   0.00   59.5
2019/07/05 23:30:00.000   77.694009608  -68.564235551    90.6831   1   8   0.0002   0.0002   0.0010   0.0001  -0.0002   0.0001   0.00   38.7
2019/07/05 23:45:00.000   77.694009506  -68.564235625    90.6875   1   8   0.0002   0.0002   0.0009   0.0001  -0.0002   0.0002   0.00   42.4
2019/07/06 00:00:00.000   77.694009371  -68.564235851    90.6769   1   8   0.0002   0.0002   0.0010   0.0001  -0.0001   0.0003   0.00   53.5
2019/07/06 00:15:00.000   77.694009298  -68.564235959    90.6839   1   9   0.0002   0.0002   0.0008  -0.0000  -0.0002   0.0003   0.00   31.6
2019/07/06 00:30:00.000   77.694009189  -68.564236252    90.6798   1   8   0.0002   0.0002   0.0008  -0.0000   0.0000   0.0003   0.00   50.9
2019/07/06 00:45:00.000   77.694009105  -68.564236350    90.6782   1   9   0.0002   0.0002   0.0008  -0.0000   0.0001   0.0003   0.00   50.8
2019/07/06 01:00:00.000   77.694009027  -68.564236520    90.6900   1   7   0.0004   0.0003   0.0018  -0.0002  -0.0005   0.0008   0.00   73.0
2019/07/06 01:15:00.000   77.694008905  -68.564236459    90.6764   1   9   0.0003   0.0002   0.0010  -0.0001  -0.0003   0.0005   0.00   43.3
2019/07/06 01:30:00.000   77.694008810  -68.564236542    90.6870   1   9   0.0003   0.0002   0.0010  -0.0001  -0.0002   0.0004   0.00   56.9
2019/07/06 01:45:00.000   77.694008693  -68.564236691    90.6764   1   9   0.0003   0.0002   0.0009  -0.0001  -0.0002   0.0004   0.00   57.6
2019/07/06 02:00:00.000   77.694008627  -68.564236810    90.6766   1   9   0.0002   0.0002   0.0007  -0.0000  -0.0001   0.0002   0.00   79.8
2019/07/06 02:15:00.000   77.694008522  -68.564236931    90.6776   1   9   0.0002   0.0002   0.0007  -0.0000  -0.0000   0.0001   0.00   60.0
2019/07/06 02:30:00.000   77.694008439  -68.564237093    90.6825   1  10   0.0002   0.0002   0.0007   0.0001   0.0001   0.0003   0.00   16.1
2019/07/06 02:45:00.000   77.694008326  -68.564237199    90.6739   1   9   0.0003   0.0002   0.0010   0.0002   0.0003   0.0005   0.00  108.4
2019/07/06 03:00:00.000   77.694008235  -68.564237235    90.6740   1   8   0.0003   0.0002   0.0012   0.0002   0.0003   0.0005   0.00   56.0
2019/07/06 03:15:00.000   77.694008156  -68.564237419    90.6750   1  10   0.0002   0.0002   0.0008   0.0001  -0.0001   0.0003   0.00   54.4
2019/07/06 03:30:00.000   77.694008075  -68.564237509    90.6762   1   9   0.0002   0.0002   0.0008   0.0001   0.0001   0.0003   0.00   66.9
2019/07/06 03:45:00.000   77.694007967  -68.564237502    90.6666   1   9   0.0002   0.0002   0.0009   0.0001  -0.0001   0.0003   0.00   42.5
2019/07/06 04:00:00.000   77.694007888  -68.564237617    90.6726   1  10   0.0002   0.0002   0.0007  -0.0000  -0.0002   0.0002   0.00   68.6
2019/07/06 04:15:00.000   77.694007833  -68.564237711    90.6844   1  11   0.0002   0.0002   0.0007   0.0001   0.0000   0.0001   0.00   17.7
2019/07/06 04:30:00.000   77.694007725  -68.564237894    90.6779   1  11   0.0002   0.0002   0.0008   0.0001   0.0001   0.0003   0.00   32.5
2019/07/06 04:45:00.000   77.694007626  -68.564237999    90.6787   1  11   0.0002   0.0002   0.0008   0.0000   0.0001   0.0003   0.00   51.6
2019/07/06 05:00:00.000   77.694007537  -68.564238124    90.6741   1  11   0.0002   0.0002   0.0007   0.0000   0.0001   0.0002   0.00   85.7
2019/07/06 05:15:00.000   77.694007463  -68.564238262    90.6750   1  11   0.0002   0.0002   0.0007   0.0001   0.0001   0.0003   0.00   37.1
2019/07/06 05:30:00.000   77.694007418  -68.564238244    90.6815   1  11   0.0002   0.0002   0.0006   0.0001   0.0001   0.0002   0.00   22.2
2019/07/06 05:45:00.000   77.694007310  -68.564238413    90.6784   1  11   0.0002   0.0002   0.0006   0.0001   0.0001   0.0002   0.00   64.4
2019/07/06 06:00:00.000   77.694007209  -68.564238484    90.6687   1  10   0.0002   0.0002   0.0008   0.0000  -0.0002   0.0003   0.00   67.6
2019/07/06 06:15:00.000   77.694007116  -68.564238556    90.6635   1  11   0.0002   0.0002   0.0009  -0.0000  -0.0002   0.0003   0.00   13.6
2019/07/06 06:30:00.000   77.694007035  -68.564238611    90.6738   1   9   0.0003   0.0002   0.0013   0.0001   0.0002   0.0005   0.00   51.2
2019/07/06 06:45:00.000   77.694006943  -68.564238746    90.6667   1   9   0.0003   0.0002   0.0011   0.0001   0.0001   0.0005   0.00   87.2
2019/07/06 07:00:00.000   77.694006852  -68.564238873    90.6732   1   9   0.0002   0.0002   0.0009  -0.0000  -0.0001   0.0003   0.00   24.7
2019/07/06 07:15:00.000   77.694006803  -68.564238968    90.6774   1  10   0.0002   0.0002   0.0007  -0.0001  -0.0001   0.0002   0.00   29.9
2019/07/06 07:30:00.000   77.694006685  -68.564239023    90.6686   1  10   0.0002   0.0002   0.0007  -0.0001  -0.0001   0.0002   0.00   63.8
2019/07/06 07:45:00.000   77.694006623  -68.564239218    90.6710   1  10   0.0002   0.0002   0.0006  -0.0000  -0.0001   0.0001   0.00   62.8
2019/07/06 08:00:00.000   77.694006551  -68.564239328    90.6685   1   9   0.0002   0.0002   0.0008   0.0000  -0.0001   0.0001   0.00  120.8
2019/07/06 08:15:00.000   77.694006464  -68.564239364    90.6572   1   9   0.0002   0.0002   0.0010  -0.0001  -0.0002   0.0003   0.00   27.6
2019/07/06 08:30:00.000   77.694006331  -68.564239505    90.6574   1  10   0.0002   0.0002   0.0009  -0.0001  -0.0002   0.0003   0.00    6.5
2019/07/06 08:45:00.000   77.694006308  -68.564239459    90.6712   1   9   0.0002   0.0002   0.0008   0.0000  -0.0001   0.0003   0.00   30.2
2019/07/06 09:00:00.000   77.694006159  -68.564239652    90.6603   1   7   0.0002   0.0002   0.0010   0.0001  -0.0001   0.0002   0.00   42.1
2019/07/06 09:15:00.000   77.694006093  -68.564239883    90.6683   1   7   0.0002   0.0002   0.0010   0.0001   0.0002   0.0003   0.00   80.9
2019/07/06 09:30:00.000   77.694005998  -68.564240054    90.6662   1   7   0.0002   0.0002   0.0009   0.0001   0.0002   0.0003   0.00   43.7
2019/07/06 09:45:00.000   77.694005919  -68.564240180    90.6642   1   7   0.0004   0.0003   0.0014  -0.0002  -0.0004   0.0007   0.00   67.5
2019/07/06 10:00:00.000   77.694005798  -68.564240112    90.6560   1   7   0.0004   0.0003   0.0012  -0.0002  -0.0004   0.0006   0.00   54.1
2019/07/06 10:15:00.000   77.694005708  -68.564240280    90.6569   1   8   0.0003   0.0002   0.0008  -0.0001  -0.0002   0.0003   0.00   37.8
2019/07/06 10:30:00.000   77.694005644  -68.564240465    90.6622   1   9   0.0002   0.0002   0.0006  -0.0001  -0.0001   0.0002   0.00   51.6
2019/07/06 10:45:00.000   77.694005561  -68.564240608    90.6660   1   8   0.0002   0.0002   0.0007   0.0000  -0.0001   0.0001   0.00   31.1
2019/07/06 11:00:00.000   77.694005471  -68.564240746    90.6634   1   8   0.0003   0.0002   0.0009   0.0001  -0.0001   0.0002   0.00   12.3
2019/07/06 11:15:00.000   77.694005330  -68.564240830    90.6484   1   8   0.0003   0.0002   0.0009   0.0001  -0.0002   0.0003   0.00   25.4
2019/07/06 11:30:00.000   77.694005248  -68.564240930    90.6667   1   9   0.0002   0.0002   0.0007   0.0001  -0.0002   0.0002   0.00   75.0
2019/07/06 11:45:00.000   77.694005163  -68.564241045    90.6567   1   8   0.0002   0.0002   0.0008   0.0001  -0.0002   0.0001   0.00  191.6
2019/07/06 12:00:00.000   77.694005073  -68.564241277    90.6548   1   8   0.0002   0.0002   0.0008   0.0001  -0.0001   0.0003   0.00  107.0
2019/07/06 12:15:00.000   77.694004972  -68.564241371    90.6535   1   7   0.0003   0.0002   0.0010   0.0001   0.0002   0.0004   0.00   58.8
2019/07/06 12:30:00.000   77.694004866  -68.564241541    90.6455   1   8   0.0003   0.0002   0.0010   0.0001   0.0003   0.0004   0.00   47.0
2019/07/06 12:45:00.000   77.694004802  -68.564241594    90.6507   1   8   0.0003   0.0002   0.0012   0.0001   0.0003   0.0006   0.00   33.3
2019/07/06 13:00:00.000   77.694004729  -68.564241616    90.6623   1   9   0.0003   0.0002   0.0009  -0.0001  -0.0002   0.0004   0.00   27.2
2019/07/06 13:15:00.000   77.694004658  -68.564241864    90.6626   1  10   0.0003   0.0002   0.0008  -0.0001  -0.0002   0.0004   0.00   22.8
2019/07/06 13:30:00.000   77.694004579  -68.564241894    90.6597   1  11   0.0002   0.0002   0.0006  -0.0001   0.0001   0.0001   0.00   40.2
2019/07/06 13:45:00.000   77.694004463  -68.564242091    90.6592   1  11   0.0002   0.0002   0.0007  -0.0000   0.0001   0.0000   0.00   75.6
2019/07/06 14:00:00.000   77.694004402  -68.564242134    90.6506   1  10   0.0002   0.0002   0.0009   0.0000   0.0001   0.0002   0.00   59.5
2019/07/06 14:15:00.000   77.694004290  -68.564242142    90.6517   1  11   0.0002   0.0002   0.0008   0.0000   0.0001   0.0002   0.00   39.6
2019/07/06 14:30:00.000   77.694004208  -68.564242280    90.6582   1  10   0.0002   0.0002   0.0008   0.0000  -0.0002   0.0002   0.00   70.7
2019/07/06 14:45:00.000   77.694004110  -68.564242480    90.6464   1  10   0.0002   0.0002   0.0007  -0.0000  -0.0002   0.0002   0.00   71.5
2019/07/06 15:00:00.000   77.694004015  -68.564242468    90.6461   1  10   0.0002   0.0002   0.0008   0.0001  -0.0001   0.0004   0.00   11.3
2019/07/06 15:15:00.000   77.694003912  -68.564242647    90.6476   1   9   0.0003   0.0002   0.0007  -0.0001  -0.0002   0.0003   0.00   33.8
2019/07/06 15:30:00.000   77.694003853  -68.564242731    90.6656   1   8   0.0003   0.0002   0.0008  -0.0001  -0.0002   0.0004   0.00   36.0
2019/07/06 15:45:00.000   77.694003780  -68.564242733    90.6512   1  10   0.0003   0.0002   0.0008  -0.0001  -0.0002   0.0003   0.00   18.7
2019/07/06 16:00:00.000   77.694003691  -68.564242983    90.6625   1  10   0.0002   0.0002   0.0007  -0.0001  -0.0002   0.0003   0.00   80.6
2019/07/06 16:15:00.000   77.694003593  -68.564243049    90.6667   1   9   0.0003   0.0002   0.0009  -0.0001  -0.0001   0.0003   0.00   72.6
2019/07/06 16:30:00.000   77.694003502  -68.564243167    90.6675   1  11   0.0002   0.0002   0.0008  -0.0000   0.0002   0.0002   0.00   16.8
2019/07/06 16:45:00.000   77.694003396  -68.564243220    90.6694   1  11   0.0002   0.0002   0.0008  -0.0000   0.0002   0.0002   0.00   33.2
2019/07/06 17:00:00.000   77.694003289  -68.564243447    90.6507   1  12   0.0002   0.0002   0.0006   0.0000   0.0002   0.0002   0.00   30.6
2019/07/06 17:15:00.000   77.694003215  -68.564243443    90.6525   1  12   0.0002   0.0002   0.0006  -0.0000   0.0001   0.0002   0.00   17.6
2019/07/06 17:30:00.000   77.694003077  -68.564243606    90.6507   1  10   0.0002   0.0002   0.0007  -0.0001  -0.0002   0.0003   0.00   33.2
2019/07/06 17:45:00.000   77.694002992  -68.564243804    90.6407   1  10   0.0002   0.0002   0.0007  -0.0001  -0.0002   0.0003   0.00   52.8
2019/07/06 18:00:00.000   77.694002902  -68.564243800    90.6379   1  10   0.0003   0.0002   0.0009  -0.0001   0.0001   0.0004   0.00    8.9
2019/07/06 18:15:00.000   77.694002838  -68.564244023    90.6509   1   9   0.0003   0.0002   0.0012  -0.0001  -0.0003   0.0006   0.00   91.8
2019/07/06 18:30:00.000   77.694002734  -68.564244098    90.6591   1  10   0.0002   0.0002   0.0009  -0.0001  -0.0002   0.0004   0.00   10.7
2019/07/06 18:45:00.000   77.694002646  -68.564244360    90.6539   1  11   0.0002   0.0002   0.0007   0.0000   0.0001   0.0003   0.00   43.0
2019/07/06 19:00:00.000   77.694002564  -68.564244385    90.6503   1  11   0.0002   0.0002   0.0007   0.0001   0.0002   0.0003   0.00   46.8
2019/07/06 19:15:00.000   77.694002488  -68.564244504    90.6453   1   9   0.0002   0.0002   0.0008   0.0001   0.0002   0.0002   0.00   28.4
2019/07/06 19:30:00.000   77.694002414  -68.564244578    90.6575   1   8   0.0002   0.0002   0.0009   0.0000   0.0002   0.0003   0.00   62.7
2019/07/06 19:45:00.000   77.694002329  -68.564244616    90.6543   1  10   0.0003   0.0002   0.0007   0.0001   0.0002   0.0000   0.00    7.0
2019/07/06 20:00:00.000   77.694002198  -68.564244778    90.6545   1   8   0.0003   0.0002   0.0008   0.0001  -0.0001   0.0003   0.00   46.3
2019/07/06 20:15:00.000   77.694002065  -68.564244829    90.6501   1   8   0.0003   0.0002   0.0008   0.0001  -0.0002   0.0003   0.00  102.4
2019/07/06 20:30:00.000   77.694002039  -68.564244948    90.6693   1   8   0.0003   0.0002   0.0010   0.0001  -0.0001   0.0004   0.00   22.8
2019/07/06 20:45:00.000   77.694001887  -68.564245320    90.6435   1   9   0.0002   0.0002   0.0007  -0.0000  -0.0002   0.0003   0.00   26.8
2019/07/06 21:00:00.000   77.694001841  -68.564245433    90.6505   1   8   0.0002   0.0002   0.0007  -0.0001  -0.0001   0.0002   0.00   25.8
2019/07/06 21:15:00.000   77.694001707  -68.564245389    90.6504   1   8   0.0002   0.0002   0.0007  -0.0001  -0.0001   0.0002   0.00   31.6
2019/07/06 21:30:00.000   77.694001599  -68.564245477    90.6369   1   7   0.0002   0.0003   0.0010   0.0001   0.0003   0.0003   0.00   73.2
2019/07/06 21:45:00.000   77.694001576  -68.564245515    90.6765   1   7   0.0003   0.0003   0.0015   0.0001   0.0004   0.0007   0.00   50.7
2019/07/06 22:00:00.000   77.694001447  -68.564245788    90.6568   1   7   0.0003   0.0003   0.0014   0.0002   0.0005   0.0006   0.00   27.9
2019/07/06 22:15:00.000   77.694001364  -68.564245853    90.6578   1   7   0.0003   0.0003   0.0013   0.0002   0.0005   0.0005   0.00   55.7
2019/07/06 22:30:00.000   77.694001263  -68.564246073    90.6634   1   8   0.0002   0.0002   0.0008   0.0001   0.0001   0.0003   0.00   50.6
2019/07/06 22:45:00.000   77.694001128  -68.564246238    90.6548   1  10   0.0002   0.0002   0.0007   0.0001   0.0001   0.0002   0.00   19.0
2019/07/06 23:00:00.000   77.694001026  -68.564246276    90.6463   1   9   0.0002   0.0002   0.0007   0.0001  -0.0001   0.0002   0.00   64.9
2019/07/06 23:15:00.000   77.694000928  -68.564246599    90.6516   1   8   0.0002   0.0002   0.0009   0.0001  -0.0002   0.0001   0.00   41.2
2019/07/06 23:30:00.000   77.694000836  -68.564246753    90.6427   1   9   0.0002   0.0002   0.0009   0.0001  -0.0002   0.0001   0.00    5.7
2019/07/06 23:45:00.000   77.694000733  -68.564246846    90.6381   1   8   0.0002   0.0002   0.0009   0.0001  -0.0002   0.0002   0.00   50.4
2019/07/07 00:00:00.000   77.694000622  -68.564247082    90.6421   1   8   0.0002   0.0002   0.0010   0.0001  -0.0001   0.0003   0.00   64.4
2019/07/07 00:15:00.000   77.694000536  -68.564247039    90.6403   1   9   0.0002   0.0002   0.0008  -0.0000  -0.0002   0.0002   0.00   34.2
2019/07/07 00:30:00.000   77.694000419  -68.564247158    90.6386   1   9   0.0002   0.0002   0.0008  -0.0000   0.0001   0.0003   0.00   13.9
2019/07/07 00:45:00.000   77.694000345  -68.564247285    90.6415   1   8   0.0003   0.0002   0.0012  -0.0002  -0.0003   0.0006   0.00   59.7
2019/07/07 01:00:00.000   77.694000238  -68.564247370    90.6410   1   8   0.0004   0.0003   0.0017  -0.0002  -0.0005   0.0007   0.00   16.9
2019/07/07 01:15:00.000   77.694000124  -68.564247437    90.6295   1   9   0.0003   0.0002   0.0010  -0.0001  -0.0002   0.0005   0.00   43.8
2019/07/07 01:30:00.000   77.694000056  -68.564247590    90.6546   1   9   0.0003   0.0002   0.0010  -0.0001  -0.0002   0.0005   0.00   42.4
2019/07/07 01:45:00.000   77.693999946  -68.564247691    90.6428   1   9   0.0003   0.0002   0.0009  -0.0001  -0.0002   0.0004   0.00   62.9
2019/07/07 02:00:00.000   77.693999907  -68.564247890    90.6434   1   9   0.0002   0.0002   0.0007  -0.0000  -0.0001   0.0001   0.00   69.4
2019/07/07 02:15:00.000   77.693999772  -68.564248054    90.6406   1   9   0.0002   0.0002   0.0007  -0.0000  -0.0000   0.0001   0.00   50.1
2019/07/07 02:30:00.000   77.693999697  -68.564248084    90.6486   1   9   0.0003   0.0002   0.0009   0.0001   0.0003   0.0004   0.00   37.1
2019/07/07 02:45:00.000   77.693999580  -68.564248181    90.6357   1   9   0.0003   0.0002   0.0010   0.0002   0.0003   0.0005   0.00   50.7
2019/07/07 03:00:00.000   77.693999497  -68.564248143    90.6302   1   9   0.0003   0.0002   0.0011   0.0001   0.0002   0.0005   0.00    9.8
2019/07/07 03:15:00.000   77.693999384  -68.564248478    90.6334   1  10   0.0002   0.0002   0.0008   0.0001  -0.0002   0.0003   0.00   35.6
2019/07/07 03:30:00.000   77.693999343  -68.564248408    90.6492   1   9   0.0002   0.0002   0.0008   0.0001   0.0001   0.0003   0.00   60.0
2019/07/07 03:45:00.000   77.693999245  -68.564248420    90.6387   1  10   0.0002   0.0002   0.0008   0.0000  -0.0001   0.0003   0.00   22.5
2019/07/07 04:00:00.000   77.693999185  -68.564248637    90.6510   1  10   0.0002   0.0002   0.0008  -0.0000  -0.0002   0.0002   0.00   37.1
2019/07/07 04:15:00.000   77.693999080  -68.564248628    90.6489   1  10   0.0002   0.0002   0.0008   0.0000   0.0001   0.0003   0.00   44.5
2019/07/07 04:30:00.000   77.693998982  -68.564248787    90.6367   1  11   0.0002   0.0002   0.0008   0.0001   0.0001   0.0003   0.00   31.1
2019/07/07 04:45:00.000   77.693998892  -68.564248929    90.6357   1  11   0.0002   0.0002   0.0008   0.0000   0.0001   0.0002   0.00   24.0
2019/07/07 05:00:00.000   77.693998816  -68.564249069    90.6386   1  11   0.0002   0.0002   0.0007  -0.0000   0.0000   0.0002   0.00   84.8
2019/07/07 05:15:00.000   77.693998715  -68.564249228    90.6314   1  11   0.0002   0.0002   0.0006   0.0001   0.0001   0.0002   0.00   24.2
2019/07/07 05:30:00.000   77.693998672  -68.564249218    90.6275   1  11   0.0002   0.0002   0.0006   0.0001   0.0001   0.0002   0.00   41.8
2019/07/07 05:45:00.000   77.693998565  -68.564249423    90.6369   1  10   0.0002   0.0002   0.0007   0.0001  -0.0002   0.0002   0.00   42.9
2019/07/07 06:00:00.000   77.693998442  -68.564249350    90.6210   1  10   0.0002   0.0002   0.0008   0.0000  -0.0002   0.0003   0.00   89.7
2019/07/07 06:15:00.000   77.693998378  -68.564249498    90.6245   1  10   0.0003   0.0002   0.0011   0.0001  -0.0000   0.0004   0.00  110.4
2019/07/07 06:30:00.000   77.693998278  -68.564249624    90.6245   1   9   0.0003   0.0002   0.0013   0.0001   0.0002   0.0005   0.00   45.7
2019/07/07 06:45:00.000   77.693998207  -68.564249736    90.6213   1   9   0.0003   0.0002   0.0011   0.0000   0.0001   0.0004   0.00  121.5
2019/07/07 07:00:00.000   77.693998142  -68.564249800    90.6314   1   9   0.0002   0.0002   0.0008  -0.0000  -0.0001   0.0003   0.00   59.4
2019/07/07 07:15:00.000   77.693998034  -68.564249904    90.6337   1  11   0.0002   0.0002   0.0006  -0.0000  -0.0001   0.0002   0.00    6.1
2019/07/07 07:30:00.000   77.693997940  -68.564249968    90.6315   1  11   0.0002   0.0002   0.0006  -0.0001  -0.0000   0.0002   0.00   17.8
2019/07/07 07:45:00.000   77.693997866  -68.564250144    90.6291   1  10   0.0002   0.0002   0.0006  -0.0000  -0.0001  -0.0000   0.00  107.1
2019/07/07 08:00:00.000   77.693997787  -68.564250291    90.6309   1   9   0.0002   0.0002   0.0008   0.0000  -0.0001   0.0001   0.00   41.1
2019/07/07 08:15:00.000   77.693997672  -68.564250352    90.6242   1   9   0.0002   0.0002   0.0009  -0.0001  -0.0002   0.0003   0.00   64.4
2019/07/07 08:30:00.000   77.693997612  -68.564250444    90.6251   1  10   0.0002   0.0002   0.0008  -0.0001  -0.0002   0.0002   0.00   44.4
2019/07/07 08:45:00.000   77.693997517  -68.564250539    90.6138   1   9   0.0002   0.0002   0.0008   0.0000  -0.0001   0.0003   0.00   51.9
2019/07/07 09:00:00.000   77.693997424  -68.564250631    90.6353   1   7   0.0002   0.0002   0.0010   0.0001   0.0000   0.0003   0.00   79.1
2019/07/07 09:15:00.000   77.693997334  -68.564250714    90.6362   1   7   0.0002   0.0002   0.0010   0.0001   0.0002   0.0003   0.00   78.1
2019/07/07 09:30:00.000   77.693997212  -68.564250895    90.6323   1   7   0.0002   0.0002   0.0009   0.0001   0.0002   0.0003   0.00   60.8
2019/07/07 09:45:00.000   77.693997144  -68.564251014    90.6246   1   7   0.0004   0.0003   0.0014  -0.0002  -0.0004   0.0007   0.00   21.0
2019/07/07 10:00:00.000   77.693997010  -68.564251075    90.6052   1   7   0.0004   0.0003   0.0011  -0.0002  -0.0004   0.0006   0.00   33.3
2019/07/07 10:15:00.000   77.693996963  -68.564251300    90.6228   1   8   0.0003   0.0002   0.0007  -0.0001  -0.0001   0.0003   0.00   50.7
2019/07/07 10:30:00.000   77.693996875  -68.564251388    90.6235   1   9   0.0002   0.0002   0.0006  -0.0001  -0.0001   0.0002   0.00   41.9
2019/07/07 10:45:00.000   77.693996774  -68.564251485    90.6293   1   8   0.0002   0.0002   0.0007   0.0001  -0.0001  -0.0000   0.00   72.6
2019/07/07 11:00:00.000   77.693996679  -68.564251604    90.6195   1   8   0.0003   0.0002   0.0009   0.0001  -0.0001   0.0002   0.00   57.3
2019/07/07 11:15:00.000   77.693996575  -68.564251789    90.6226   1   8   0.0003   0.0002   0.0009   0.0001  -0.0002   0.0003   0.00   50.0
2019/07/07 11:30:00.000   77.693996506  -68.564251792    90.6276   1   9   0.0002   0.0002   0.0007   0.0001  -0.0001   0.0001   0.00   77.1
2019/07/07 11:45:00.000   77.693996407  -68.564251872    90.6169   1   9   0.0002   0.0002   0.0007   0.0000  -0.0002   0.0001   0.00   15.2
2019/07/07 12:00:00.000   77.693996319  -68.564252121    90.6262   1   8   0.0003   0.0002   0.0008   0.0001  -0.0001   0.0003   0.00   57.0
2019/07/07 12:15:00.000   77.693996207  -68.564252175    90.6157   1   7   0.0003   0.0002   0.0010   0.0001   0.0002   0.0004   0.00  129.5
2019/07/07 12:30:00.000   77.693996116  -68.564252425    90.6094   1   8   0.0003   0.0002   0.0009   0.0001   0.0003   0.0004   0.00   69.3
2019/07/07 12:45:00.000   77.693996037  -68.564252434    90.6249   1   8   0.0003   0.0002   0.0012   0.0001   0.0002   0.0006   0.00   31.4
2019/07/07 13:00:00.000   77.693995939  -68.564252535    90.6227   1   9   0.0003   0.0002   0.0009  -0.0001  -0.0002   0.0004   0.00   29.1
2019/07/07 13:15:00.000   77.693995869  -68.564252553    90.6326   1  10   0.0002   0.0002   0.0007  -0.0001  -0.0001   0.0003   0.00   15.1
2019/07/07 13:30:00.000   77.693995787  -68.564252692    90.6327   1  11   0.0002   0.0002   0.0006  -0.0000   0.0001   0.0001   0.00   70.9
2019/07/07 13:45:00.000   77.693995676  -68.564252789    90.6243   1  11   0.0002   0.0002   0.0007  -0.0000   0.0001   0.0001   0.00  153.1
2019/07/07 14:00:00.000   77.693995606  -68.564252997    90.6227   1  10   0.0002   0.0002   0.0009   0.0000   0.0001   0.0002   0.00   87.1
2019/07/07 14:15:00.000   77.693995507  -68.564253136    90.6228   1  11   0.0002   0.0002   0.0007   0.0000   0.0001   0.0002   0.00   74.5
2019/07/07 14:30:00.000   77.693995418  -68.564253209    90.6222   1  10   0.0002   0.0002   0.0008   0.0000  -0.0002   0.0002   0.00  103.3
2019/07/07 14:45:00.000   77.693995302  -68.564253448    90.6179   1  10   0.0002   0.0002   0.0007  -0.0000  -0.0002   0.0002   0.00   38.6
2019/07/07 15:00:00.000   77.693995197  -68.564253595    90.6169   1  10   0.0002   0.0002   0.0007  -0.0000  -0.0002   0.0003   0.00   35.0
2019/07/07 15:15:00.000   77.693995080  -68.564253754    90.6241   1   8   0.0003   0.0002   0.0008  -0.0001  -0.0002   0.0003   0.00   40.8
2019/07/07 15:30:00.000   77.693994974  -68.564253823    90.6198   1   8   0.0003   0.0002   0.0008  -0.0001  -0.0002   0.0004   0.00   37.5
2019/07/07 15:45:00.000   77.693994915  -68.564253929    90.6236   1  10   0.0002   0.0002   0.0007  -0.0001  -0.0002   0.0003   0.00   50.0
2019/07/07 16:00:00.000   77.693994830  -68.564254032    90.6318   1   9   0.0003   0.0002   0.0007  -0.0001  -0.0002   0.0003   0.00   55.5
2019/07/07 16:15:00.000   77.693994703  -68.564254099    90.6223   1  11   0.0002   0.0002   0.0008  -0.0001   0.0001   0.0003   0.00   15.1
2019/07/07 16:30:00.000   77.693994596  -68.564254271    90.6290   1  11   0.0002   0.0002   0.0008  -0.0000   0.0002   0.0002   0.00   32.0
2019/07/07 16:45:00.000   77.693994533  -68.564254503    90.6265   1  12   0.0002   0.0002   0.0007   0.0000   0.0002   0.0002   0.00    5.0
2019/07/07 17:00:00.000   77.693994428  -68.564254434    90.6214   1  12   0.0002   0.0002   0.0006   0.0001   0.0002   0.0002   0.00   42.1
2019/07/07 17:15:00.000   77.693994281  -68.564254503    90.6094   1  10   0.0002   0.0002   0.0007  -0.0001  -0.0001   0.0003   0.00   25.0
2019/07/07 17:30:00.000   77.693994168  -68.564254677    90.6185   1  10   0.0002   0.0002   0.0007  -0.0001  -0.0002   0.0003   0.00   49.2
2019/07/07 17:45:00.000   77.693994076  -68.564254838    90.6110   1  10   0.0002   0.0002   0.0007  -0.0001  -0.0002   0.0003   0.00   27.9
2019/07/07 18:00:00.000   77.693993997  -68.564254760    90.6177   1  10   0.0003   0.0002   0.0009  -0.0000   0.0000   0.0004   0.00   22.2
2019/07/07 18:15:00.000   77.693993854  -68.564254943    90.5971   1   9   0.0003   0.0002   0.0012  -0.0001  -0.0002   0.0006   0.00   81.6
2019/07/07 18:30:00.000   77.693993738  -68.564255216    90.6087   1  11   0.0002   0.0002   0.0008  -0.0001  -0.0001   0.0003   0.00   13.0
2019/07/07 18:45:00.000   77.693993676  -68.564255306    90.6217   1  11   0.0002   0.0002   0.0007   0.0001   0.0002   0.0003   0.00   52.6
2019/07/07 19:00:00.000   77.693993606  -68.564255487    90.6183   1  11   0.0002   0.0002   0.0007   0.0001   0.0002   0.0003   0.00   43.9
2019/07/07 19:15:00.000   77.693993493  -68.564255716    90.6185   1   9   0.0002   0.0002   0.0008   0.0001   0.0002   0.0002   0.00   27.2
2019/07/07 19:30:00.000   77.693993386  -68.564255905    90.6164   1   9   0.0002   0.0002   0.0008   0.0000   0.0002   0.0002   0.00   17.3
2019/07/07 19:45:00.000   77.693993291  -68.564256057    90.6301   1  10   0.0002   0.0002   0.0007   0.0001   0.0002   0.0002   0.00    3.0
2019/07/07 20:00:00.000   77.693993223  -68.564255978    90.6269   1   8   0.0003   0.0002   0.0008   0.0001  -0.0001   0.0003   0.00   32.0
2019/07/07 20:15:00.000   77.693993074  -68.564256152    90.6086   1   8   0.0003   0.0002   0.0008   0.0001  -0.0002   0.0003   0.00   28.6
2019/07/07 20:30:00.000   77.693992970  -68.564256298    90.6158   1   9   0.0003   0.0002   0.0009   0.0001  -0.0002   0.0003   0.00    6.4
2019/07/07 20:45:00.000   77.693992819  -68.564256520    90.5992   1   9   0.0002   0.0002   0.0007  -0.0000  -0.0002   0.0003   0.00   56.6
2019/07/07 21:00:00.000   77.693992730  -68.564256590    90.6097   1   8   0.0002   0.0002   0.0007  -0.0001  -0.0001   0.0002   0.00   55.3
2019/07/07 21:15:00.000   77.693992619  -68.564256718    90.6150   1   7   0.0002   0.0002   0.0009   0.0001   0.0003   0.0003   0.00   24.1
2019/07/07 21:30:00.000   77.693992462  -68.564256710    90.5877   1   7   0.0003   0.0003   0.0015   0.0001   0.0003   0.0006   0.00    4.0
2019/07/07 21:45:00.000   77.693992426  -68.564256966    90.6161   1   7   0.0003   0.0003   0.0016   0.0002   0.0004   0.0007   0.00   13.1
2019/07/07 22:00:00.000   77.693992338  -68.564257142    90.6226   1   7   0.0003   0.0003   0.0014   0.0002   0.0005   0.0006   0.00   28.1
2019/07/07 22:15:00.000   77.693992238  -68.564257321    90.6280   1   8   0.0003   0.0002   0.0010   0.0001   0.0003   0.0004   0.00   17.3
2019/07/07 22:30:00.000   77.693992103  -68.564257309    90.6111   1   8   0.0002   0.0002   0.0008   0.0001   0.0001   0.0003   0.00   49.9
2019/07/07 22:45:00.000   77.693992000  -68.564257593    90.6127   1  10   0.0002   0.0002   0.0007   0.0001   0.0001   0.0002   0.00   45.4
2019/07/07 23:00:00.000   77.693991887  -68.564257654    90.6033   1   8   0.0002   0.0002   0.0008   0.0001  -0.0002   0.0001   0.00   31.2
2019/07/07 23:15:00.000   77.693991723  -68.564257885    90.6102   1   8   0.0002   0.0002   0.0009   0.0001  -0.0002   0.0001   0.00   24.9
2019/07/07 23:30:00.000   77.693991636  -68.564257842    90.5959   1   9   0.0002   0.0002   0.0009   0.0001  -0.0002   0.0001   0.00   69.1
2019/07/07 23:45:00.000   77.693991525  -68.564258045    90.5867   1   8   0.0002   0.0002   0.0010   0.0001  -0.0002   0.0002   0.00   78.9
2019/07/08 00:00:00.000   77.693991423  -68.564258265    90.6016   1   9   0.0002   0.0002   0.0009   0.0001  -0.0001   0.0003   0.00    7.6
2019/07/08 00:15:00.000   77.693991330  -68.564258387    90.6123   1   8   0.0002   0.0002   0.0008  -0.0000  -0.0001   0.0002   0.00   31.2
2019/07/08 00:30:00.000   77.693991195  -68.564258498    90.6127   1   9   0.0002   0.0002   0.0008  -0.0000   0.0001   0.0003   0.00   40.0
2019/07/08 00:45:00.000   77.693991080  -68.564258628    90.6085   1   7   0.0004   0.0003   0.0015  -0.0002  -0.0004   0.0006   0.00   40.8
2019/07/08 01:00:00.000   77.693990979  -68.564258749    90.6064   1   8   0.0004   0.0003   0.0015  -0.0002  -0.0005   0.0007   0.00   31.2
2019/07/08 01:15:00.000   77.693990865  -68.564258832    90.6083   1   9   0.0003   0.0002   0.0009  -0.0001  -0.0002   0.0004   0.00   41.5
2019/07/08 01:30:00.000   77.693990743  -68.564259116    90.6021   1   9   0.0003   0.0002   0.0010  -0.0001  -0.0002   0.0004   0.00  147.5
2019/07/08 01:45:00.000   77.693990648  -68.564259156    90.6030   1   9   0.0003   0.0002   0.0008  -0.0001  -0.0002   0.0003   0.00   18.5
2019/07/08 02:00:00.000   77.693990557  -68.564259410    90.6053   1   9   0.0002   0.0002   0.0007  -0.0000  -0.0001   0.0001   0.00   75.9
2019/07/08 02:15:00.000   77.693990429  -68.564259581    90.6087   1  10   0.0002   0.0002   0.0006  -0.0000   0.0000   0.0001   0.00   11.4
2019/07/08 02:30:00.000   77.693990340  -68.564259739    90.6063   1   9   0.0003   0.0002   0.0009   0.0001   0.0003   0.0004   0.00   45.5
2019/07/08 02:45:00.000   77.693990193  -68.564259934    90.5966   1   8   0.0003   0.0002   0.0012   0.0002   0.0003   0.0005   0.00   68.2
2019/07/08 03:00:00.000   77.693990121  -68.564260018    90.6034   1  10   0.0002   0.0002   0.0009   0.0001  -0.0000   0.0004   0.00    5.5
2019/07/08 03:15:00.000   77.693990015  -68.564260152    90.6061   1  10   0.0002   0.0002   0.0007   0.0001  -0.0001   0.0003   0.00   59.7
2019/07/08 03:30:00.000   77.693989927  -68.564260147    90.6108   1  10   0.0002   0.0002   0.0008   0.0001   0.0001   0.0003   0.00   15.4
2019/07/08 03:45:00.000   77.693989846  -68.564260325    90.6082   1  10   0.0002   0.0002   0.0008   0.0000  -0.0002   0.0003   0.00   26.4
2019/07/08 04:00:00.000   77.693989754  -68.564260386    90.6146   1  10   0.0002   0.0002   0.0008  -0.0000  -0.0001   0.0002   0.00   44.4
2019/07/08 04:15:00.000   77.693989655  -68.564260520    90.6109   1  11   0.0002   0.0002   0.0008   0.0001   0.0001   0.0002   0.00   12.0
2019/07/08 04:30:00.000   77.693989575  -68.564260656    90.6043   1  11   0.0002   0.0002   0.0008   0.0000   0.0001   0.0003   0.00   58.4
2019/07/08 04:45:00.000   77.693989480  -68.564260729    90.6058   1  11   0.0002   0.0002   0.0008   0.0000   0.0001   0.0002   0.00   63.6
2019/07/08 05:00:00.000   77.693989398  -68.564260818    90.6019   1  13   0.0002   0.0002   0.0006   0.0000  -0.0000   0.0002   0.00   15.6
2019/07/08 05:15:00.000   77.693989319  -68.564261007    90.5976   1  12   0.0002   0.0002   0.0006   0.0001   0.0001   0.0002   0.00   25.0
2019/07/08 05:30:00.000   77.693989231  -68.564261007    90.6016   1  11   0.0002   0.0002   0.0006   0.0001   0.0001   0.0002   0.00  112.5
2019/07/08 05:45:00.000   77.693989135  -68.564261154    90.6050   1  10   0.0002   0.0002   0.0007   0.0000  -0.0002   0.0002   0.00   67.6
2019/07/08 06:00:00.000   77.693989022  -68.564261139    90.5918   1  10   0.0002   0.0002   0.0008  -0.0000  -0.0002   0.0003   0.00   71.5
2019/07/08 06:15:00.000   77.693988946  -68.564261218    90.5905   1  10   0.0003   0.0002   0.0011   0.0001   0.0001   0.0005   0.00   96.4
2019/07/08 06:30:00.000   77.693988847  -68.564261370    90.5988   1   9   0.0003   0.0002   0.0013   0.0001   0.0002   0.0005   0.00   67.1
2019/07/08 06:45:00.000   77.693988768  -68.564261422    90.5991   1  10   0.0002   0.0002   0.0010   0.0000   0.0001   0.0004   0.00    4.4
2019/07/08 07:00:00.000   77.693988684  -68.564261554    90.5965   1  10   0.0002   0.0002   0.0007  -0.0000  -0.0001   0.0003   0.00    4.3
2019/07/08 07:15:00.000   77.693988605  -68.564261651    90.5962   1  11   0.0002   0.0002   0.0006  -0.0000   0.0000   0.0002   0.00   20.3
2019/07/08 07:30:00.000   77.693988527  -68.564261778    90.5925   1  11   0.0002   0.0002   0.0006  -0.0001  -0.0001   0.0002   0.00   43.4
2019/07/08 07:45:00.000   77.693988436  -68.564261923    90.5953   1  10   0.0002   0.0002   0.0007  -0.0000  -0.0001  -0.0001   0.00  103.3
2019/07/08 08:00:00.000   77.693988352  -68.564262071    90.6015   1   9   0.0002   0.0002   0.0008   0.0000  -0.0001   0.0001   0.00   82.7
2019/07/08 08:15:00.000   77.693988253  -68.564261995    90.5899   1   9   0.0002   0.0002   0.0009  -0.0001  -0.0002   0.0003   0.00   93.7
2019/07/08 08:30:00.000   77.693988161  -68.564262225    90.5896   1   9   0.0002   0.0002   0.0008   0.0000  -0.0001   0.0003   0.00   58.8
2019/07/08 08:45:00.000   77.693988082  -68.564262258    90.5885   1   8   0.0002   0.0002   0.0008   0.0000   0.0001   0.0002   0.00   74.9
2019/07/08 09:00:00.000   77.693988004  -68.564262330    90.6011   1   7   0.0002   0.0002   0.0010   0.0001   0.0001   0.0003   0.00   65.0
2019/07/08 09:15:00.000   77.693987921  -68.564262604    90.5952   1   7   0.0002   0.0002   0.0010   0.0001   0.0002   0.0003   0.00   36.5
2019/07/08 09:30:00.000   77.693987808  -68.564262656    90.5934   1   7   0.0002   0.0002   0.0009   0.0001   0.0002   0.0003   0.00   82.4
2019/07/08 09:45:00.000   77.693987692  -68.564262592    90.5652   1   8   0.0004   0.0003   0.0013  -0.0002  -0.0004   0.0006   0.00    8.4
2019/07/08 10:00:00.000   77.693987651  -68.564262792    90.5867   1   8   0.0003   0.0002   0.0009  -0.0002  -0.0003   0.0004   0.00   36.3
2019/07/08 10:15:00.000   77.693987584  -68.564262956    90.5916   1   9   0.0003   0.0002   0.0007  -0.0001  -0.0001   0.0003   0.00   11.0
2019/07/08 10:30:00.000   77.693987495  -68.564263173    90.5930   1   9   0.0002   0.0002   0.0006  -0.0001  -0.0001   0.0002   0.00   36.2
2019/07/08 10:45:00.000   77.693987409  -68.564263139    90.5883   1   7   0.0003   0.0002   0.0009   0.0001  -0.0001   0.0002   0.00   32.6
2019/07/08 11:00:00.000   77.693987308  -68.564263257    90.5800   1   8   0.0003   0.0002   0.0009   0.0001  -0.0002   0.0003   0.00   29.4
2019/07/08 11:15:00.000   77.693987240  -68.564263325    90.5903   1   8   0.0003   0.0002   0.0009   0.0001  -0.0002   0.0003   0.00   44.5
2019/07/08 11:30:00.000   77.693987139  -68.564263403    90.5907   1   9   0.0002   0.0002   0.0007   0.0001  -0.0001   0.0001   0.00   32.6
2019/07/08 11:45:00.000   77.693987068  -68.564263680    90.5919   1   8   0.0002   0.0002   0.0008   0.0001  -0.0001   0.0003   0.00   41.1
2019/07/08 12:00:00.000   77.693986984  -68.564263731    90.5966   1   8   0.0003   0.0002   0.0010  -0.0001   0.0002   0.0002   0.00    4.8
2019/07/08 12:15:00.000   77.693986875  -68.564263713    90.5797   1   7   0.0003   0.0002   0.0010   0.0001   0.0003   0.0004   0.00  100.2
2019/07/08 12:30:00.000   77.693986797  -68.564263904    90.5836   1   8   0.0003   0.0002   0.0009   0.0001   0.0003   0.0004   0.00   38.8
2019/07/08 12:45:00.000   77.693986715  -68.564264078    90.5874   1   9   0.0003   0.0002   0.0011  -0.0000   0.0002   0.0005   0.00    7.8
2019/07/08 13:00:00.000   77.693986570  -68.564264072    90.5713   1   9   0.0003   0.0002   0.0009  -0.0001  -0.0002   0.0004   0.00   82.2
2019/07/08 13:15:00.000   77.693986489  -68.564264272    90.5767   1  11   0.0002   0.0002   0.0006  -0.0001  -0.0001   0.0002   0.00    7.9
2019/07/08 13:30:00.000   77.693986406  -68.564264506    90.5826   1  11   0.0002   0.0002   0.0006  -0.0000   0.0001   0.0001   0.00   35.9
2019/07/08 13:45:00.000   77.693986319  -68.564264502    90.5874   1  11   0.0002   0.0002   0.0007  -0.0000   0.0001   0.0001   0.00   41.7
2019/07/08 14:00:00.000   77.693986238  -68.564264621    90.5801   1  11   0.0002   0.0002   0.0009   0.0000   0.0001   0.0002   0.00   21.7
2019/07/08 14:15:00.000   77.693986138  -68.564264733    90.5783   1  11   0.0002   0.0002   0.0007   0.0000   0.0001   0.0002   0.00   45.3
2019/07/08 14:30:00.000   77.693986075  -68.564264732    90.5920   1  10   0.0002   0.0002   0.0007  -0.0000  -0.0002   0.0002   0.00   93.7
2019/07/08 14:45:00.000   77.693985968  -68.564264887    90.5839   1   9   0.0003   0.0002   0.0009   0.0001   0.0002   0.0004   0.00   17.3
2019/07/08 15:00:00.000   77.693985904  -68.564265024    90.5870   1   9   0.0003   0.0002   0.0007  -0.0000  -0.0002   0.0003   0.00   46.9
2019/07/08 15:15:00.000   77.693985820  -68.564265178    90.5881   1   8   0.0003   0.0002   0.0008  -0.0001  -0.0002   0.0004   0.00   39.0
2019/07/08 15:30:00.000   77.693985743  -68.564265290    90.5891   1  10   0.0003   0.0002   0.0008  -0.0001  -0.0002   0.0004   0.00    3.3
2019/07/08 15:45:00.000   77.693985643  -68.564265414    90.5887   1  10   0.0002   0.0002   0.0007  -0.0001  -0.0002   0.0003   0.00   76.6
2019/07/08 16:00:00.000   77.693985550  -68.564265513    90.5880   1   9   0.0003   0.0002   0.0008  -0.0001  -0.0001   0.0003   0.00   43.2
2019/07/08 16:15:00.000   77.693985450  -68.564265515    90.5880   1  11   0.0002   0.0002   0.0008  -0.0000   0.0001   0.0002   0.00   50.3
2019/07/08 16:30:00.000   77.693985335  -68.564265778    90.5825   1  11   0.0002   0.0002   0.0008  -0.0000   0.0002   0.0002   0.00   27.9
2019/07/08 16:45:00.000   77.693985271  -68.564265828    90.5787   1  12   0.0002   0.0002   0.0007   0.0000   0.0002   0.0002   0.00   24.2
2019/07/08 17:00:00.000   77.693985190  -68.564265867    90.5746   1  12   0.0002   0.0002   0.0006   0.0001   0.0002   0.0002   0.00   42.4
2019/07/08 17:15:00.000   77.693985096  -68.564266046    90.5683   1  10   0.0002   0.0002   0.0007  -0.0001  -0.0002   0.0003   0.00   33.4
2019/07/08 17:30:00.000   77.693985029  -68.564266079    90.5709   1  10   0.0002   0.0002   0.0007  -0.0001  -0.0002   0.0003   0.00   70.8
2019/07/08 17:45:00.000   77.693984920  -68.564266226    90.5704   1  10   0.0002   0.0002   0.0007  -0.0001  -0.0002   0.0003   0.00   40.3
2019/07/08 18:00:00.000   77.693984823  -68.564266264    90.5612   1   9   0.0003   0.0002   0.0011  -0.0001  -0.0003   0.0005   0.00   44.5
2019/07/08 18:15:00.001   77.693984761  -68.564266368    90.5707   1  10   0.0003   0.0002   0.0012  -0.0001  -0.0002   0.0005   0.00    8.3
2019/07/08 18:30:00.000   77.693984686  -68.564266496    90.5743   1  11   0.0002   0.0002   0.0007  -0.0000   0.0001   0.0003   0.00   37.1
2019/07/08 18:45:00.000   77.693984605  -68.564266539    90.5737   1  11   0.0002   0.0002   0.0007   0.0001   0.0002   0.0003   0.00   71.7
2019/07/08 19:00:00.000   77.693984534  -68.564266657    90.5743   1  10   0.0002   0.0002   0.0008   0.0001   0.0002   0.0002   0.00   61.2
2019/07/08 19:15:00.000   77.693984440  -68.564266763    90.5719   1   9   0.0002   0.0002   0.0008   0.0001   0.0002   0.0002   0.00   91.7
2019/07/08 19:30:00.000   77.693984353  -68.564266912    90.5644   1   9   0.0002   0.0002   0.0008   0.0001   0.0002   0.0002   0.00   58.8
2019/07/08 19:45:00.000   77.693984270  -68.564267060    90.5652   1  10   0.0002   0.0002   0.0006   0.0001   0.0001   0.0002   0.00   20.6
2019/07/08 20:00:00.000   77.693984218  -68.564267096    90.5729   1   8   0.0003   0.0002   0.0008   0.0001  -0.0001   0.0003   0.00   24.9
2019/07/08 20:15:00.000   77.693984104  -68.564267120    90.5742   1   8   0.0003   0.0002   0.0008   0.0000  -0.0002   0.0003   0.00   35.9
2019/07/08 20:30:00.000   77.693983970  -68.564267301    90.5603   1   9   0.0003   0.0002   0.0008   0.0000  -0.0002   0.0003   0.00   38.7
2019/07/08 20:45:00.000   77.693983916  -68.564267491    90.5639   1   9   0.0002   0.0002   0.0007  -0.0000  -0.0002   0.0003   0.00   39.5
2019/07/08 21:00:00.000   77.693983846  -68.564267600    90.5653   1   8   0.0002   0.0002   0.0007  -0.0001  -0.0001   0.0002   0.00   67.5
2019/07/08 21:15:00.000   77.693983730  -68.564267858    90.5632   1   7   0.0002   0.0002   0.0009   0.0001   0.0003   0.0003   0.00   21.9
2019/07/08 21:30:00.000   77.693983612  -68.564267647    90.5560   1   7   0.0003   0.0003   0.0014   0.0001   0.0003   0.0006   0.00   29.9
2019/07/08 21:45:00.000   77.693983585  -68.564268026    90.5686   1   7   0.0003   0.0003   0.0015   0.0002   0.0005   0.0006   0.00   14.9
2019/07/08 22:00:00.000   77.693983498  -68.564268136    90.5634   1   7   0.0003   0.0003   0.0014   0.0002   0.0005   0.0006   0.00   23.9
2019/07/08 22:15:00.000   77.693983420  -68.564268271    90.5710   1   8   0.0002   0.0002   0.0009   0.0001   0.0002   0.0004   0.00   35.9
2019/07/08 22:30:00.000   77.693983331  -68.564268300    90.5759   1   8   0.0002   0.0002   0.0008   0.0001   0.0001   0.0003   0.00   33.7
2019/07/08 22:45:00.000   77.693983230  -68.564268409    90.5656   1   9   0.0002   0.0002   0.0007   0.0001   0.0000   0.0002   0.00   37.4
2019/07/08 23:00:00.000   77.693983148  -68.564268565    90.5720   1   8   0.0002   0.0002   0.0008   0.0001  -0.0002   0.0001   0.00   36.1
2019/07/08 23:15:00.000   77.693983024  -68.564268678    90.5694   1   8   0.0002   0.0002   0.0010   0.0001  -0.0002  -0.0001   0.00    7.3
2019/07/08 23:30:00.000   77.693982932  -68.564268706    90.5560   1   8   0.0002   0.0002   0.0009   0.0001  -0.0001   0.0002   0.00   67.0
2019/07/08 23:45:00.000   77.693982849  -68.564268777    90.5591   1   8   0.0002   0.0002   0.0010   0.0001  -0.0001   0.0003   0.00   31.3
2019/07/09 00:00:00.000   77.693982781  -68.564268897    90.5587   1   9   0.0002   0.0002   0.0009   0.0000  -0.0002   0.0003   0.00   30.5
2019/07/09 00:15:00.000   77.693982670  -68.564269049    90.5621   1   8   0.0002   0.0002   0.0008  -0.0000  -0.0000   0.0003   0.00   21.5
2019/07/09 00:30:00.000   77.693982548  -68.564269237    90.5525   1   9   0.0002   0.0002   0.0008  -0.0000   0.0001   0.0003   0.00   49.2
2019/07/09 00:45:00.000   77.693982458  -68.564269175    90.5470   1   7   0.0004   0.0003   0.0017  -0.0002  -0.0005   0.0007   0.00   47.6
2019/07/09 01:00:00.000   77.693982435  -68.564269385    90.5627   1   9   0.0003   0.0002   0.0012  -0.0002  -0.0003   0.0005   0.00   14.9
2019/07/09 01:15:00.000   77.693982341  -68.564269424    90.5620   1   9   0.0003   0.0002   0.0010  -0.0001  -0.0002   0.0004   0.00   48.4
2019/07/09 01:30:00.000   77.693982280  -68.564269564    90.5612   1   9   0.0003   0.0002   0.0010  -0.0001  -0.0002   0.0004   0.00   76.3
2019/07/09 01:45:00.000   77.693982191  -68.564269589    90.5582   1   9   0.0002   0.0002   0.0007  -0.0000  -0.0001   0.0002   0.00   31.1
2019/07/09 02:00:00.000   77.693982111  -68.564269719    90.5592   1   9   0.0002   0.0002   0.0007  -0.0000  -0.0000   0.0001   0.00  101.1
2019/07/09 02:15:00.000   77.693982017  -68.564269876    90.5549   1  10   0.0002   0.0002   0.0006   0.0000  -0.0000   0.0002   0.00   39.6
2019/07/09 02:30:00.000   77.693981900  -68.564270110    90.5489   1   9   0.0003   0.0002   0.0010   0.0002   0.0003   0.0004   0.00   48.1
2019/07/09 02:45:00.000   77.693981814  -68.564270177    90.5428   1   8   0.0003   0.0002   0.0012   0.0002   0.0003   0.0006   0.00   70.0
2019/07/09 03:00:00.000   77.693981757  -68.564270124    90.5573   1  10   0.0002   0.0002   0.0008   0.0001  -0.0001   0.0003   0.00   24.4
2019/07/09 03:15:00.000   77.693981706  -68.564270255    90.5694   1   9   0.0002   0.0002   0.0008   0.0001   0.0000   0.0003   0.00   62.4
2019/07/09 03:30:00.000   77.693981605  -68.564270482    90.5617   1  10   0.0002   0.0002   0.0008   0.0001   0.0002   0.0003   0.00   77.1
2019/07/09 03:45:00.000   77.693981520  -68.564270496    90.5578   1  10   0.0002   0.0002   0.0008  -0.0000  -0.0002   0.0002   0.00   41.7
2019/07/09 04:00:00.000   77.693981436  -68.564270619    90.5622   1  11   0.0002   0.0002   0.0007   0.0000  -0.0001   0.0002   0.00   16.3
2019/07/09 04:15:00.000   77.693981339  -68.564270753    90.5613   1  11   0.0002   0.0002   0.0008   0.0001   0.0001   0.0002   0.00   23.4
2019/07/09 04:30:00.000   77.693981278  -68.564270887    90.5563   1  11   0.0002   0.0002   0.0008   0.0000   0.0001   0.0003   0.00   49.0
2019/07/09 04:45:00.000   77.693981194  -68.564270929    90.5568   1  11   0.0002   0.0002   0.0007   0.0000   0.0001   0.0002   0.00   49.8
2019/07/09 05:00:00.000   77.693981110  -68.564271024    90.5553   1  12   0.0002   0.0002   0.0006   0.0000   0.0001   0.0002   0.00   21.6
2019/07/09 05:15:00.000   77.693981034  -68.564271153    90.5507   1  12   0.0002   0.0002   0.0006   0.0000   0.0000   0.0002   0.00   27.7
2019/07/09 05:30:00.000   77.693980950  -68.564271210    90.5556   1  11   0.0002   0.0002   0.0006   0.0001   0.0001   0.0002   0.00   66.1
2019/07/09 05:45:00.000   77.693980870  -68.564271281    90.5563   1  10   0.0002   0.0002   0.0008   0.0000  -0.0002   0.0003   0.00   51.2
2019/07/09 06:00:00.000   77.693980748  -68.564271406    90.5439   1  10   0.0002   0.0002   0.0009  -0.0000  -0.0002   0.0003   0.00   54.7
2019/07/09 06:15:00.000   77.693980667  -68.564271427    90.5297   1  10   0.0003   0.0002   0.0011   0.0001   0.0001   0.0005   0.00   74.8
2019/07/09 06:30:00.000   77.693980611  -68.564271588    90.5484   1   9   0.0003   0.0002   0.0012   0.0001   0.0001   0.0005   0.00   89.8
2019/07/09 06:45:00.000   77.693980560  -68.564271697    90.5463   1  10   0.0002   0.0002   0.0009  -0.0000  -0.0001   0.0003   0.00   21.4
2019/07/09 07:00:00.000   77.693980503  -68.564271661    90.5540   1  10   0.0002   0.0002   0.0007  -0.0000  -0.0001   0.0002   0.00   29.1
2019/07/09 07:15:00.000   77.693980419  -68.564271829    90.5437   1  10   0.0002   0.0002   0.0007  -0.0001  -0.0001   0.0003   0.00   31.8
2019/07/09 07:30:00.000   77.693980357  -68.564271968    90.5548   1  11   0.0002   0.0002   0.0006  -0.0001  -0.0001   0.0001   0.00   39.9
2019/07/09 07:45:00.000   77.693980285  -68.564272021    90.5553   1  10   0.0002   0.0002   0.0007  -0.0000  -0.0001  -0.0001   0.00   62.0
2019/07/09 08:00:00.000   77.693980178  -68.564272094    90.5472   1   9   0.0002   0.0002   0.0010  -0.0001  -0.0002   0.0003   0.00   20.2
2019/07/09 08:15:00.000   77.693980084  -68.564272152    90.5476   1   9   0.0002   0.0002   0.0009  -0.0001  -0.0002   0.0003   0.00   77.5
2019/07/09 08:30:00.000   77.693980005  -68.564272199    90.5399   1   9   0.0002   0.0002   0.0008   0.0000  -0.0001   0.0003   0.00   43.2
2019/07/09 08:45:00.000   77.693979936  -68.564272291    90.5500   1   7   0.0002   0.0002   0.0010   0.0001  -0.0001   0.0002   0.00   36.1
2019/07/09 09:00:00.000   77.693979845  -68.564272532    90.5458   1   7   0.0002   0.0002   0.0010   0.0001   0.0001   0.0003   0.00   60.1
2019/07/09 09:15:00.000   77.693979764  -68.564272704    90.5505   1   7   0.0002   0.0002   0.0009   0.0001   0.0002   0.0003   0.00   39.2
2019/07/09 09:30:00.000   77.693979645  -68.564272694    90.5406   1   7   0.0004   0.0003   0.0015  -0.0002  -0.0004   0.0007   0.00   43.7
2019/07/09 09:45:00.000   77.693979579  -68.564272773    90.5357   1   7   0.0004   0.0003   0.0012  -0.0002  -0.0004   0.0006   0.00   30.4
2019/07/09 10:00:00.000   77.693979556  -68.564272851    90.5499   1   8   0.0003   0.0002   0.0008  -0.0001  -0.0002   0.0004   0.00   26.2
2019/07/09 10:15:00.000   77.693979467  -68.564272993    90.5388   1   9   0.0002   0.0002   0.0006  -0.0001  -0.0001   0.0002   0.00   20.6
2019/07/09 10:30:00.000   77.693979391  -68.564273189    90.5540   1   8   0.0002   0.0002   0.0007   0.0000  -0.0001   0.0001   0.00   32.4
2019/07/09 10:45:00.000   77.693979308  -68.564273141    90.5350   1   7   0.0003   0.0002   0.0009   0.0001  -0.0001   0.0002   0.00   35.2
2019/07/09 11:00:00.000   77.693979207  -68.564273211    90.5362   1   8   0.0003   0.0002   0.0009   0.0001  -0.0002   0.0003   0.00   35.4
2019/07/09 11:15:00.000   77.693979139  -68.564273271    90.5393   1   9   0.0003   0.0002   0.0008   0.0001  -0.0002   0.0002   0.00   15.9
2019/07/09 11:30:00.000   77.693979022  -68.564273458    90.5491   1   9   0.0002   0.0002   0.0007   0.0001  -0.0001   0.0001   0.00   30.4
2019/07/09 11:45:00.000   77.693978980  -68.564273628    90.5467   1   8   0.0002   0.0002   0.0008   0.0001  -0.0001   0.0003   0.00   30.5
2019/07/09 12:00:00.000   77.693978873  -68.564273735    90.5347   1   7   0.0003   0.0002   0.0009   0.0001   0.0002   0.0003   0.00   89.2
2019/07/09 12:15:00.000   77.693978811  -68.564273836    90.5445   1   8   0.0003   0.0002   0.0010   0.0001   0.0003   0.0004   0.00   32.1
2019/07/09 12:30:00.000   77.693978728  -68.564273897    90.5440   1   9   0.0003   0.0002   0.0009   0.0001   0.0003   0.0004   0.00   20.2
2019/07/09 12:45:00.000   77.693978626  -68.564273920    90.5357   1   9   0.0003   0.0002   0.0010  -0.0001  -0.0001   0.0005   0.00   44.6
2019/07/09 13:00:00.000   77.693978577  -68.564274006    90.5437   1  10   0.0003   0.0002   0.0008  -0.0001  -0.0002   0.0004   0.00   14.7
2019/07/09 13:15:00.000   77.693978480  -68.564274163    90.5344   1  11   0.0002   0.0002   0.0006  -0.0001   0.0000   0.0001   0.00   39.3
2019/07/09 13:30:00.000   77.693978398  -68.564274320    90.5424   1  11   0.0002   0.0002   0.0007  -0.0000   0.0001   0.0001   0.00   43.0
2019/07/09 13:45:00.000   77.693978320  -68.564274360    90.5354   1  11   0.0002   0.0002   0.0008  -0.0000   0.0001   0.0001   0.00   41.5
2019/07/09 14:00:00.000   77.693978224  -68.564274446    90.5320   1  11   0.0002   0.0002   0.0008   0.0000   0.0001   0.0002   0.00   36.8
2019/07/09 14:15:00.000   77.693978147  -68.564274727    90.5440   1  10   0.0002   0.0002   0.0008   0.0000  -0.0002   0.0002   0.00   40.5
2019/07/09 14:30:00.000   77.693978066  -68.564274708    90.5499   1  10   0.0002   0.0002   0.0007  -0.0000  -0.0002   0.0002   0.00   34.6
2019/07/09 14:45:00.000   77.693977978  -68.564274833    90.5321   1  10   0.0003   0.0002   0.0008   0.0001  -0.0001   0.0004   0.00   14.7
2019/07/09 15:00:00.000   77.693977890  -68.564275222    90.5482   1   9   0.0003   0.0002   0.0008  -0.0000  -0.0002   0.0003   0.00   18.7
2019/07/09 15:15:00.000   77.693977863  -68.564275165    90.5483   1   8   0.0003   0.0002   0.0008  -0.0001  -0.0002   0.0004   0.00   32.4
2019/07/09 15:30:00.000   77.693977777  -68.564275179    90.5421   1  10   0.0003   0.0002   0.0009  -0.0001  -0.0003   0.0004   0.00   22.7
2019/07/09 15:45:00.000   77.693977694  -68.564275311    90.5424   1  10   0.0002   0.0002   0.0007  -0.0001  -0.0002   0.0003   0.00   46.5
2019/07/09 16:00:00.000   77.693977602  -68.564275416    90.5240   1   9   0.0003   0.0002   0.0008  -0.0001  -0.0001   0.0003   0.00   70.0
2019/07/09 16:15:00.000   77.693977521  -68.564275563    90.5432   1  11   0.0002   0.0002   0.0008  -0.0000   0.0002   0.0002   0.00   10.1
2019/07/09 16:30:00.000   77.693977481  -68.564275567    90.5482   1  11   0.0002   0.0002   0.0008  -0.0000   0.0002   0.0002   0.00   36.4
2019/07/09 16:45:00.000   77.693977415  -68.564275641    90.5495   1  12   0.0002   0.0002   0.0007   0.0000   0.0002   0.0002   0.00   23.6
2019/07/09 17:00:00.000   77.693977346  -68.564275647    90.5434   1  12   0.0002   0.0002   0.0006   0.0000   0.0001   0.0002   0.00    9.4
2019/07/09 17:15:00.000   77.693977256  -68.564275748    90.5356   1  10   0.0002   0.0002   0.0007  -0.0001  -0.0002   0.0003   0.00   21.1
2019/07/09 17:30:00.000   77.693977139  -68.564275849    90.5322   1  10   0.0002   0.0002   0.0007  -0.0001  -0.0002   0.0003   0.00   61.3
2019/07/09 17:45:00.000   77.693977027  -68.564276052    90.5270   1   9   0.0003   0.0002   0.0009  -0.0001   0.0001   0.0004   0.00   26.7
2019/07/09 18:00:00.000   77.693976945  -68.564276073    90.5225   1   9   0.0003   0.0002   0.0012  -0.0001  -0.0003   0.0005   0.00   39.6
2019/07/09 18:15:00.000   77.693976909  -68.564276312    90.5398   1  10   0.0003   0.0002   0.0010  -0.0001  -0.0002   0.0004   0.00   18.5
2019/07/09 18:30:00.000   77.693976840  -68.564276221    90.5413   1  11   0.0002   0.0002   0.0007   0.0000   0.0001   0.0003   0.00   19.5
2019/07/09 18:45:00.000   77.693976680  -68.564276545    90.5261   1  11   0.0002   0.0002   0.0007   0.0001   0.0002   0.0003   0.00   21.1
2019/07/09 19:00:00.000   77.693976575  -68.564276788    90.5200   1  10   0.0002   0.0002   0.0008   0.0001   0.0003   0.0002   0.00   15.8
2019/07/09 19:15:00.000   77.693976478  -68.564276739    90.5232   1   8   0.0002   0.0002   0.0009   0.0000   0.0002   0.0003   0.00   73.7
2019/07/09 19:30:00.000   77.693976418  -68.564276752    90.5268   1   9   0.0002   0.0002   0.0007   0.0001   0.0002   0.0002   0.00   43.5
2019/07/09 19:45:00.000   77.693976304  -68.564276859    90.5292   1   8   0.0003   0.0002   0.0007   0.0001  -0.0001   0.0003   0.00   29.1
2019/07/09 20:00:00.000   77.693976278  -68.564276972    90.5400   1   8   0.0003   0.0002   0.0008   0.0001  -0.0002   0.0003   0.00   46.8
2019/07/09 20:15:00.000   77.693976166  -68.564277097    90.5401   1   7   0.0004   0.0002   0.0013   0.0001   0.0001   0.0007   0.00   20.4
2019/07/09 20:30:00.000   77.693976093  -68.564277163    90.5257   1   9   0.0002   0.0002   0.0007  -0.0000  -0.0002   0.0003   0.00   37.2
2019/07/09 20:45:00.000   77.693976035  -68.564277321    90.5165   1   8   0.0002   0.0002   0.0007  -0.0001  -0.0002   0.0002   0.00   17.9
2019/07/09 21:00:00.000   77.693975953  -68.564277347    90.5125   1   8   0.0002   0.0002   0.0007  -0.0001  -0.0001   0.0002   0.00   57.9
2019/07/09 21:15:00.000   77.693975861  -68.564277451    90.5010   1   7   0.0002   0.0002   0.0009   0.0001   0.0003   0.0003   0.00   45.6
2019/07/09 21:30:00.000   77.693975772  -68.564277448    90.5042   1   7   0.0003   0.0003   0.0015   0.0001   0.0004   0.0006   0.00   54.8
2019/07/09 21:45:00.000   77.693975775  -68.564277529    90.5465   1   7   0.0003   0.0003   0.0014   0.0002   0.0005   0.0006   0.00   18.9
2019/07/09 22:00:00.000   77.693975644  -68.564277745    90.5053   1   7   0.0003   0.0003   0.0013   0.0002   0.0005   0.0005   0.00   61.7
2019/07/09 22:15:00.000   77.693975620  -68.564277821    90.5332   1   8   0.0002   0.0002   0.0009   0.0001   0.0002   0.0003   0.00   41.8
2019/07/09 22:30:00.000   77.693975508  -68.564277873    90.5266   1  10   0.0002   0.0002   0.0007   0.0001   0.0001   0.0003   0.00    4.7
2019/07/09 22:45:00.000   77.693975487  -68.564277991    90.5377   1   9   0.0002   0.0002   0.0007   0.0001  -0.0000   0.0002   0.00   45.5
2019/07/09 23:00:00.000   77.693975379  -68.564278185    90.5420   1   8   0.0002   0.0002   0.0008   0.0001  -0.0002   0.0001   0.00   38.2
2019/07/09 23:15:00.000   77.693975238  -68.564278116    90.5196   1   8   0.0002   0.0002   0.0009   0.0001  -0.0002   0.0001   0.00   27.8
2019/07/09 23:30:00.000   77.693975144  -68.564278237    90.5270   1   8   0.0002   0.0002   0.0009   0.0001  -0.0002   0.0002   0.00   47.9
2019/07/09 23:45:00.000   77.693975089  -68.564278284    90.5236   1   8   0.0002   0.0002   0.0010   0.0001  -0.0001   0.0003   0.00   54.5
2019/07/10 00:00:00.000   77.693975016  -68.564278416    90.5149   1   9   0.0002   0.0002   0.0008  -0.0000  -0.0002   0.0002   0.00   59.7
2019/07/10 00:15:00.000   77.693974935  -68.564278628    90.5296   1   9   0.0002   0.0002   0.0008  -0.0000   0.0000   0.0003   0.00    4.1
2019/07/10 00:30:00.000   77.693974843  -68.564278785    90.5236   1   9   0.0002   0.0002   0.0008  -0.0000   0.0001   0.0003   0.00   50.9
2019/07/10 00:45:00.000   77.693974799  -68.564278878    90.5443   1   7   0.0004   0.0003   0.0019  -0.0002  -0.0005   0.0008   0.00   97.6
2019/07/10 01:00:00.000   77.693974679  -68.564278815    90.5215   1   9   0.0003   0.0002   0.0010  -0.0001  -0.0003   0.0005   0.00   40.8
2019/07/10 01:15:00.000   77.693974612  -68.564278889    90.5232   1   9   0.0003   0.0002   0.0010  -0.0001  -0.0002   0.0005   0.00   47.9
2019/07/10 01:30:00.000   77.693974542  -68.564279033    90.5227   1   9   0.0003   0.0002   0.0009  -0.0001  -0.0002   0.0004   0.00   82.4
2019/07/10 01:45:00.000   77.693974451  -68.564279061    90.5231   1   9   0.0002   0.0002   0.0007  -0.0000  -0.0001   0.0002   0.00   55.2
2019/07/10 02:00:00.000   77.693974362  -68.564279171    90.5236   1   9   0.0002   0.0002   0.0007  -0.0000  -0.0000   0.0001   0.00   87.8
2019/07/10 02:15:00.000   77.693974275  -68.564279417    90.5152   1   9   0.0003   0.0002   0.0009   0.0001   0.0003   0.0004   0.00   40.6
2019/07/10 02:30:00.000   77.693974146  -68.564279547    90.5053   1   9   0.0003   0.0002   0.0010   0.0002   0.0003   0.0005   0.00   87.8
2019/07/10 02:45:00.000   77.693974078  -68.564279570    90.4896   1   8   0.0003   0.0002   0.0012   0.0002   0.0003   0.0005   0.00   36.0
2019/07/10 03:00:00.000   77.693974040  -68.564279595    90.5156   1  10   0.0002   0.0002   0.0008   0.0001  -0.0001   0.0003   0.00   59.4
2019/07/10 03:15:00.000   77.693973972  -68.564279743    90.5220   1   9   0.0002   0.0002   0.0008   0.0001   0.0001   0.0003   0.00   86.5
2019/07/10 03:30:00.000   77.693973908  -68.564279863    90.5259   1  10   0.0002   0.0002   0.0009   0.0001  -0.0001   0.0003   0.00   21.5
2019/07/10 03:45:00.000   77.693973827  -68.564279882    90.5195   1  10   0.0002   0.0002   0.0008  -0.0000  -0.0002   0.0002   0.00   70.4
2019/07/10 04:00:00.000   77.693973751  -68.564280075    90.5278   1  11   0.0002   0.0002   0.0007   0.0001   0.0001   0.0001   0.00   25.8
2019/07/10 04:15:00.000   77.693973644  -68.564280138    90.5238   1  11   0.0002   0.0002   0.0008   0.0001   0.0001   0.0003   0.00   43.1
2019/07/10 04:30:00.000   77.693973599  -68.564280229    90.5205   1  11   0.0002   0.0002   0.0008   0.0000   0.0001   0.0003   0.00   47.4
2019/07/10 04:45:00.000   77.693973508  -68.564280360    90.5197   1  11   0.0002   0.0002   0.0007  -0.0000   0.0000   0.0002   0.00   46.0
2019/07/10 05:00:00.000   77.693973436  -68.564280343    90.5173   1  11   0.0002   0.0002   0.0007   0.0001   0.0001   0.0003   0.00   62.6
2019/07/10 05:15:00.000   77.693973356  -68.564280455    90.5165   1  11   0.0002   0.0002   0.0006   0.0001   0.0001   0.0002   0.00   55.7
2019/07/10 05:30:00.000   77.693973285  -68.564280608    90.5217   1  11   0.0002   0.0002   0.0006   0.0001   0.0000   0.0002   0.00   57.8
2019/07/10 05:45:00.000   77.693973185  -68.564280670    90.5172   1  10   0.0002   0.0002   0.0008   0.0000  -0.0002   0.0003   0.00   62.7
2019/07/10 06:00:00.000   77.693973072  -68.564280755    90.5059   1  10   0.0002   0.0002   0.0011   0.0001  -0.0001   0.0004   0.00   28.7
2019/07/10 06:15:00.000   77.693973004  -68.564280888    90.5037   1   9   0.0003   0.0002   0.0013   0.0001   0.0002   0.0005   0.00  154.3
2019/07/10 06:30:00.000   77.693972937  -68.564281125    90.5102   1   9   0.0003   0.0002   0.0011   0.0001   0.0001   0.0005   0.00   98.5
2019/07/10 06:45:00.000   77.693972869  -68.564281148    90.5113   1   9   0.0002   0.0002   0.0008  -0.0000  -0.0001   0.0003   0.00   37.0
2019/07/10 07:00:00.000   77.693972819  -68.564281089    90.5149   1  10   0.0002   0.0002   0.0007  -0.0001  -0.0001   0.0002   0.00   45.3
2019/07/10 07:15:00.000   77.693972738  -68.564281151    90.5030   1  11   0.0002   0.0002   0.0006  -0.0001  -0.0000   0.0002   0.00    9.2
2019/07/10 07:30:00.000   77.693972678  -68.564281415    90.5121   1  10   0.0002   0.0002   0.0006  -0.0000  -0.0001   0.0000   0.00   94.5
2019/07/10 07:45:00.000   77.693972611  -68.564281560    90.5183   1   9   0.0002   0.0002   0.0008   0.0000  -0.0001   0.0001   0.00   51.0
2019/07/10 08:00:00.000   77.693972504  -68.564281565    90.5091   1   9   0.0002   0.0002   0.0009  -0.0001  -0.0002   0.0003   0.00   49.4
2019/07/10 08:15:00.000   77.693972418  -68.564281563    90.5051   1  10   0.0002   0.0002   0.0008  -0.0001  -0.0002   0.0003   0.00   32.7
2019/07/10 08:30:00.000   77.693972365  -68.564281653    90.5045   1   9   0.0002   0.0002   0.0008   0.0000  -0.0001   0.0003   0.00   73.3
2019/07/10 08:45:00.000   77.693972286  -68.564281754    90.5091   1   7   0.0002   0.0002   0.0010   0.0001  -0.0001   0.0002   0.00   97.6
2019/07/10 09:00:00.000   77.693972212  -68.564281946    90.5064   1   7   0.0002   0.0002   0.0010   0.0001   0.0002   0.0003   0.00   48.6
2019/07/10 09:15:00.000   77.693972135  -68.564282179    90.5038   1   7   0.0002   0.0002   0.0009   0.0001   0.0002   0.0003   0.00   57.7
2019/07/10 09:30:00.000   77.693972038  -68.564282143    90.5099   1   7   0.0004   0.0003   0.0014  -0.0002  -0.0004   0.0007   0.00   49.4
2019/07/10 09:45:00.000   77.693971947  -68.564282142    90.4949   1   7   0.0004   0.0003   0.0011  -0.0002  -0.0004   0.0006   0.00   62.2
2019/07/10 10:00:00.000   77.693971908  -68.564282352    90.5055   1   8   0.0003   0.0002   0.0007  -0.0001  -0.0002   0.0003   0.00   34.1
2019/07/10 10:15:00.000   77.693971838  -68.564282500    90.5105   1   9   0.0002   0.0002   0.0006  -0.0001  -0.0001   0.0002   0.00   30.0
2019/07/10 10:30:00.000   77.693971758  -68.564282587    90.5117   1   8   0.0002   0.0002   0.0007   0.0001  -0.0001   0.0000   0.00   88.1
2019/07/10 10:45:00.000   77.693971651  -68.564282593    90.5030   1   8   0.0003   0.0002   0.0009   0.0001  -0.0001   0.0002   0.00   27.0
2019/07/10 11:00:00.000   77.693971542  -68.564282646    90.5024   1   8   0.0003   0.0002   0.0009   0.0001  -0.0002   0.0003   0.00   33.5
2019/07/10 11:15:00.000   77.693971500  -68.564282809    90.5095   1   9   0.0002   0.0002   0.0007   0.0001  -0.0001   0.0002   0.00   32.0
2019/07/10 11:30:00.000   77.693971408  -68.564282951    90.5158   1   8   0.0002   0.0002   0.0008   0.0001  -0.0002   0.0001   0.00   43.0
2019/07/10 11:45:00.000   77.693971339  -68.564283099    90.5038   1   8   0.0002   0.0002   0.0008   0.0001  -0.0001   0.0003   0.00   75.4
2019/07/10 12:00:00.000   77.693971244  -68.564283168    90.4968   1   7   0.0003   0.0002   0.0010   0.0001   0.0002   0.0004   0.00   46.5
2019/07/10 12:15:00.000   77.693971177  -68.564283258    90.5013   1   8   0.0003   0.0002   0.0009   0.0001   0.0003   0.0004   0.00   68.2
2019/07/10 12:30:00.000   77.693971103  -68.564283219    90.5091   1   8   0.0003   0.0002   0.0012   0.0001   0.0002   0.0006   0.00   42.1
2019/07/10 12:45:00.000   77.693971032  -68.564283407    90.5071   1   9   0.0003   0.0002   0.0009  -0.0001  -0.0002   0.0004   0.00   47.2
2019/07/10 13:00:00.000   77.693970958  -68.564283499    90.5067   1  10   0.0002   0.0002   0.0008  -0.0001  -0.0001   0.0004   0.00   28.2
2019/07/10 13:15:00.000   77.693970887  -68.564283535    90.5029   1  11   0.0002   0.0002   0.0006  -0.0001   0.0001   0.0001   0.00   55.0
2019/07/10 13:30:00.000   77.693970806  -68.564283669    90.5136   1  11   0.0002   0.0002   0.0007  -0.0000   0.0001   0.0001   0.00   72.2
2019/07/10 13:45:00.000   77.693970702  -68.564283785    90.5021   1  10   0.0002   0.0002   0.0009   0.0000   0.0001   0.0002   0.00   90.6
2019/07/10 14:00:00.000   77.693970602  -68.564283858    90.5017   1  11   0.0002   0.0002   0.0008   0.0000   0.0001   0.0002   0.00   63.2
2019/07/10 14:15:00.000   77.693970548  -68.564284000    90.5089   1  10   0.0002   0.0002   0.0008   0.0000  -0.0002   0.0002   0.00   52.7
2019/07/10 14:30:00.000   77.693970455  -68.564284161    90.5079   1  10   0.0002   0.0002   0.0007  -0.0000  -0.0002   0.0002   0.00   72.3
2019/07/10 14:45:00.000   77.693970330  -68.564284223    90.4947   1  10   0.0002   0.0002   0.0008   0.0000  -0.0002   0.0004   0.00   29.1
2019/07/10 15:00:00.000   77.693970284  -68.564284295    90.5065   1   8   0.0003   0.0002   0.0008  -0.0001  -0.0002   0.0003   0.00   43.6
2019/07/10 15:15:00.000   77.693970217  -68.564284491    90.5117   1   8   0.0003   0.0002   0.0008  -0.0001  -0.0002   0.0004   0.00   29.4
2019/07/10 15:30:00.000   77.693970107  -68.564284553    90.5020   1  10   0.0002   0.0002   0.0007  -0.0001  -0.0002   0.0003   0.00   35.1
2019/07/10 15:45:00.000   77.693970058  -68.564284600    90.5040   1   9   0.0003   0.0002   0.0007  -0.0001  -0.0002   0.0003   0.00  125.4
2019/07/10 16:00:00.000   77.693969922  -68.564284763    90.5068   1  11   0.0003   0.0002   0.0009  -0.0001  -0.0001   0.0003   0.00    3.5
2019/07/10 16:15:00.000   77.693969830  -68.564284862    90.5108   1  11   0.0002   0.0002   0.0008  -0.0000   0.0002   0.0002   0.00   34.8
2019/07/10 16:30:00.000   77.693969762  -68.564284772    90.5349   1  11   0.0002   0.0002   0.0010   0.0001   0.0003   0.0003   0.00    3.7
2019/07/10 16:45:00.000   77.693969625  -68.564285153    90.4974   1  12   0.0002   0.0002   0.0006   0.0001   0.0002   0.0002   0.00   17.0
2019/07/10 17:00:00.000   77.693969565  -68.564285190    90.5122   1  11   0.0003   0.0002   0.0008   0.0001   0.0001   0.0004   0.00    5.8
2019/07/10 17:15:00.000   77.693969466  -68.564285402    90.4963   1  10   0.0002   0.0002   0.0007  -0.0001  -0.0002   0.0003   0.00   47.3
2019/07/10 17:30:00.000   77.693969394  -68.564285494    90.5032   1  10   0.0002   0.0002   0.0007  -0.0001  -0.0002   0.0003   0.00   64.1
2019/07/10 17:45:00.000   77.693969266  -68.564285702    90.4987   1  10   0.0003   0.0002   0.0009  -0.0000   0.0000   0.0004   0.00   11.9
2019/07/10 18:00:00.001   77.693969169  -68.564285789    90.5019   1   9   0.0003   0.0002   0.0012  -0.0001  -0.0002   0.0006   0.00   58.7
2019/07/10 18:15:00.000   77.693969076  -68.564285844    90.4911   1  11   0.0002   0.0002   0.0008  -0.0001  -0.0001   0.0004   0.00    4.8
2019/07/10 18:30:00.000   77.693969010  -68.564285941    90.5045   1  11   0.0002   0.0002   0.0007   0.0000   0.0002   0.0003   0.00   56.6
2019/07/10 18:45:00.000   77.693968938  -68.564286179    90.5026   1  11   0.0002   0.0002   0.0007   0.0001   0.0002   0.0003   0.00   68.2
2019/07/10 19:00:00.000   77.693968808  -68.564286185    90.4965   1   9   0.0002   0.0002   0.0008   0.0001   0.0002   0.0002   0.00   57.2
2019/07/10 19:15:00.000   77.693968746  -68.564286330    90.5034   1   9   0.0002   0.0002   0.0009   0.0000   0.0002   0.0003   0.00    8.9
2019/07/10 19:30:00.000   77.693968659  -68.564286374    90.5004   1  10   0.0002   0.0002   0.0007   0.0001   0.0002   0.0002   0.00   13.8
2019/07/10 19:45:00.000   77.693968574  -68.564286487    90.5071   1   8   0.0003   0.0002   0.0008   0.0001  -0.0001   0.0003   0.00   99.9
2019/07/10 20:00:00.000   77.693968495  -68.564286611    90.5030   1   8   0.0003   0.0002   0.0008   0.0001  -0.0002   0.0003   0.00   56.7
2019/07/10 20:15:00.000   77.693968366  -68.564286718    90.4916   1   8   0.0003   0.0002   0.0010   0.0001  -0.0001   0.0004   0.00   24.8
2019/07/10 20:30:00.000   77.693968294  -68.564286843    90.4982   1   9   0.0002   0.0002   0.0007  -0.0000  -0.0002   0.0003   0.00   53.2
2019/07/10 20:45:00.000   77.693968185  -68.564287024    90.4970   1   8   0.0002   0.0002   0.0007  -0.0001  -0.0001   0.0002   0.00   30.0
2019/07/10 21:00:00.000   77.693968088  -68.564287075    90.4968   1   8   0.0002   0.0002   0.0007  -0.0001  -0.0001   0.0002   0.00   39.2
2019/07/10 21:15:00.000   77.693968014  -68.564287086    90.4950   1   6   0.0003   0.0003   0.0014   0.0000   0.0003   0.0006   0.00   70.8
2019/07/10 21:30:00.000   77.693967917  -68.564287143    90.5015   1   6   0.0004   0.0003   0.0017   0.0001   0.0004   0.0007   0.00   54.2
2019/07/10 21:45:00.000   77.693967815  -68.564287471    90.4998   1   7   0.0003   0.0003   0.0014   0.0002   0.0005   0.0006   0.00   39.5
2019/07/10 22:00:00.000   77.693967699  -68.564287628    90.4857   1   8   0.0003   0.0003   0.0012   0.0002   0.0004   0.0005   0.00   11.3
2019/07/10 22:15:00.000   77.693967646  -68.564287672    90.5071   1   8   0.0002   0.0002   0.0008   0.0001   0.0001   0.0003   0.00   63.0
2019/07/10 22:30:00.000   77.693967548  -68.564287803    90.5011   1  10   0.0002   0.0002   0.0007   0.0001   0.0001   0.0002   0.00   20.5
2019/07/10 22:45:00.000   77.693967429  -68.564288064    90.5039   1   8   0.0002   0.0002   0.0007   0.0001  -0.0001   0.0001   0.00   60.9
2019/07/10 23:00:00.000   77.693967319  -68.564288078    90.5033   1   8   0.0002   0.0002   0.0009   0.0001  -0.0002   0.0001   0.00   57.9
2019/07/10 23:15:00.000   77.693967241  -68.564288143    90.4895   1   9   0.0002   0.0002   0.0009   0.0001  -0.0002   0.0001   0.00   17.4
2019/07/10 23:30:00.000   77.693967177  -68.564288206    90.4853   1   8   0.0002   0.0002   0.0009   0.0001  -0.0002   0.0002   0.00   61.1
2019/07/10 23:45:00.000   77.693967059  -68.564288388    90.4802   1   8   0.0002   0.0002   0.0010   0.0001  -0.0001   0.0003   0.00  120.5
2019/07/11 00:00:00.000   77.693966981  -68.564288345    90.4921   1   8   0.0002   0.0002   0.0008  -0.0000  -0.0001   0.0002   0.00   52.1
2019/07/11 00:15:00.000   77.693966884  -68.564288575    90.4935   1   9   0.0002   0.0002   0.0008  -0.0000   0.0001   0.0003   0.00   22.5
2019/07/11 00:30:00.000   77.693966826  -68.564288709    90.4993   1   8   0.0003   0.0002   0.0012  -0.0002  -0.0003   0.0006   0.00   51.5
2019/07/11 00:45:00.000   77.693966716  -68.564288747    90.4914   1   8   0.0004   0.0003   0.0016  -0.0002  -0.0005   0.0007   0.00   24.6
2019/07/11 01:00:00.000   77.693966618  -68.564288755    90.4910   1   9   0.0003   0.0002   0.0010  -0.0001  -0.0002   0.0004   0.00   59.8
2019/07/11 01:15:00.000   77.693966533  -68.564288876    90.4962   1   9   0.0003   0.0002   0.0010  -0.0001  -0.0002   0.0005   0.00   62.8
2019/07/11 01:30:00.000   77.693966428  -68.564289037    90.4862   1  10   0.0003   0.0002   0.0009  -0.0001  -0.0002   0.0004   0.00    5.5
2019/07/11 01:45:00.000   77.693966368  -68.564289092    90.4904   1   9   0.0002   0.0002   0.0007  -0.0000  -0.0001   0.0001   0.00   83.5
2019/07/11 02:00:00.000   77.693966323  -68.564289091    90.4941   1   9   0.0002   0.0002   0.0007  -0.0000   0.0000   0.0001   0.00   74.2
2019/07/11 02:15:00.000   77.693966193  -68.564289286    90.4825   1   9   0.0003   0.0002   0.0009   0.0001   0.0003   0.0004   0.00   89.2
2019/07/11 02:30:00.000   77.693966114  -68.564289394    90.4800   1   8   0.0003   0.0002   0.0012   0.0002   0.0003   0.0005   0.00  114.8
2019/07/11 02:45:00.000   77.693966030  -68.564289552    90.4810   1   9   0.0003   0.0002   0.0010   0.0001   0.0001   0.0004   0.00   17.8
2019/07/11 03:00:00.000   77.693965957  -68.564289596    90.4882   1  10   0.0002   0.0002   0.0008   0.0001  -0.0001   0.0003   0.00   51.2
2019/07/11 03:15:00.000   77.693965841  -68.564289825    90.4796   1   9   0.0002   0.0002   0.0008   0.0001   0.0001   0.0003   0.00   27.4
2019/07/11 03:30:00.000   77.693965764  -68.564289841    90.4844   1  10   0.0002   0.0002   0.0008   0.0000  -0.0001   0.0003   0.00   48.8
2019/07/11 03:45:00.000   77.693965699  -68.564289845    90.4925   1  10   0.0002   0.0002   0.0008  -0.0000  -0.0001   0.0002   0.00   80.5
2019/07/11 04:00:00.000   77.693965616  -68.564290057    90.4898   1  10   0.0002   0.0002   0.0008   0.0000   0.0001   0.0002   0.00   48.8
2019/07/11 04:15:00.000   77.693965513  -68.564290122    90.4827   1  11   0.0002   0.0002   0.0008   0.0001   0.0001   0.0003   0.00   48.8
2019/07/11 04:30:00.000   77.693965444  -68.564290289    90.4859   1  11   0.0002   0.0002   0.0008   0.0000   0.0001   0.0002   0.00   65.3
2019/07/11 04:45:00.000   77.693965364  -68.564290417    90.4921   1  12   0.0002   0.0002   0.0007  -0.0000  -0.0000   0.0002   0.00    4.6
2019/07/11 05:00:00.000   77.693965298  -68.564290445    90.4898   1  12   0.0002   0.0002   0.0006   0.0001   0.0001   0.0002   0.00    4.6
2019/07/11 05:15:00.000   77.693965208  -68.564290547    90.4838   1  11   0.0002   0.0002   0.0006   0.0001   0.0001   0.0002   0.00   66.4
2019/07/11 05:30:00.000   77.693965116  -68.564290656    90.4821   1  10   0.0002   0.0002   0.0007   0.0001  -0.0002   0.0002   0.00   98.3
2019/07/11 05:45:00.000   77.693965035  -68.564290732    90.4803   1  10   0.0002   0.0002   0.0008   0.0000  -0.0002   0.0003   0.00   71.5
2019/07/11 06:00:00.000   77.693964974  -68.564290732    90.4846   1  10   0.0003   0.0002   0.0011   0.0001   0.0001   0.0005   0.00   62.2
2019/07/11 06:15:00.000   77.693964898  -68.564290849    90.4830   1   9   0.0003   0.0002   0.0013   0.0001   0.0002   0.0005   0.00   67.5
2019/07/11 06:30:00.000   77.693964798  -68.564291021    90.4782   1   9   0.0002   0.0002   0.0010   0.0000   0.0001   0.0004   0.00   75.6
2019/07/11 06:45:00.000   77.693964735  -68.564291156    90.4857   1   9   0.0002   0.0002   0.0008  -0.0000  -0.0001   0.0003   0.00   73.6
2019/07/11 07:00:00.000   77.693964648  -68.564291152    90.4838   1  11   0.0002   0.0002   0.0006  -0.0000  -0.0000   0.0002   0.00   13.1
2019/07/11 07:15:00.000   77.693964567  -68.564291192    90.4738   1  11   0.0002   0.0002   0.0006  -0.0001  -0.0000   0.0002   0.00   37.5
2019/07/11 07:30:00.000   77.693964506  -68.564291337    90.4871   1  10   0.0002   0.0002   0.0007  -0.0000  -0.0001  -0.0000   0.00  100.2
2019/07/11 07:45:00.000   77.693964429  -68.564291424    90.4863   1   9   0.0002   0.0002   0.0008   0.0000  -0.0001   0.0001   0.00   55.7
2019/07/11 08:00:00.000   77.693964328  -68.564291531    90.4754   1   9   0.0002   0.0002   0.0009  -0.0001  -0.0002   0.0003   0.00   80.7
2019/07/11 08:15:00.000   77.693964265  -68.564291593    90.4706   1  10   0.0002   0.0002   0.0008  -0.0001  -0.0002   0.0002   0.00   48.6
2019/07/11 08:30:00.000   77.693964209  -68.564291717    90.4770   1   9   0.0002   0.0002   0.0008   0.0000  -0.0001   0.0003   0.00   58.7
2019/07/11 08:45:00.000   77.693964094  -68.564291789    90.4811   1   7   0.0002   0.0002   0.0010   0.0001   0.0001   0.0003   0.00   76.2
2019/07/11 09:00:00.000   77.693964031  -68.564291890    90.4857   1   7   0.0002   0.0002   0.0010   0.0001   0.0002   0.0003   0.00   52.2
2019/07/11 09:15:00.000   77.693963987  -68.564292077    90.4758   1   7   0.0002   0.0002   0.0009   0.0001   0.0002   0.0003   0.00   97.1
2019/07/11 09:30:00.000   77.693963868  -68.564291972    90.4615   1   7   0.0004   0.0003   0.0013  -0.0002  -0.0004   0.0007   0.00   60.4
2019/07/11 09:45:00.000   77.693963788  -68.564292071    90.4679   1   8   0.0003   0.0003   0.0010  -0.0002  -0.0003   0.0005   0.00    9.6
2019/07/11 10:00:00.000   77.693963712  -68.564292296    90.4730   1   8   0.0003   0.0002   0.0007  -0.0001  -0.0001   0.0003   0.00   58.3
2019/07/11 10:15:00.000   77.693963691  -68.564292382    90.4799   1   9   0.0002   0.0002   0.0006  -0.0001  -0.0001   0.0002   0.00   44.5
2019/07/11 10:30:00.000   77.693963601  -68.564292442    90.4805   1   7   0.0003   0.0002   0.0008   0.0001  -0.0001   0.0002   0.00   42.1
2019/07/11 10:45:00.000   77.693963454  -68.564292533    90.4639   1   8   0.0003   0.0002   0.0009   0.0001  -0.0002   0.0002   0.00   70.3
2019/07/11 11:00:00.000   77.693963398  -68.564292583    90.4684   1   8   0.0003   0.0002   0.0009   0.0001  -0.0002   0.0003   0.00   60.4
2019/07/11 11:15:00.000   77.693963358  -68.564292672    90.4825   1   9   0.0002   0.0002   0.0007   0.0001  -0.0001   0.0001   0.00  103.4
2019/07/11 11:30:00.000   77.693963279  -68.564292788    90.4770   1   8   0.0002   0.0002   0.0008   0.0001  -0.0002   0.0003   0.00   37.6
2019/07/11 11:45:00.000   77.693963165  -68.564292932    90.4633   1   8   0.0003   0.0002   0.0008   0.0001  -0.0001   0.0003   0.00   67.8
2019/07/11 12:00:00.000   77.693963070  -68.564292986    90.4666   1   7   0.0003   0.0002   0.0010   0.0001   0.0002   0.0004   0.00   36.0
2019/07/11 12:15:00.000   77.693962954  -68.564293116    90.4651   1   8   0.0003   0.0002   0.0009   0.0001   0.0003   0.0004   0.00   41.4
2019/07/11 12:30:00.000   77.693962870  -68.564293369    90.4741   1   8   0.0003   0.0002   0.0012   0.0001   0.0002   0.0006   0.00   34.1
2019/07/11 12:45:00.000   77.693962823  -68.564293367    90.4853   1   9   0.0003   0.0002   0.0009  -0.0001  -0.0002   0.0004   0.00   43.1
2019/07/11 13:00:00.000   77.693962710  -68.564293486    90.4729   1  10   0.0002   0.0002   0.0007  -0.0001  -0.0001   0.0003   0.00   25.3
2019/07/11 13:15:00.000   77.693962653  -68.564293552    90.4687   1  11   0.0002   0.0002   0.0007  -0.0001  -0.0000   0.0002   0.00    3.4
2019/07/11 13:30:00.000   77.693962566  -68.564293636    90.4792   1  11   0.0002   0.0002   0.0007  -0.0000   0.0001   0.0001   0.00   77.8
2019/07/11 13:45:00.000   77.693962427  -68.564293736    90.4673   1  11   0.0002   0.0002   0.0009   0.0000   0.0001   0.0002   0.00    6.6
2019/07/11 14:00:00.000   77.693962372  -68.564293895    90.4746   1  11   0.0002   0.0002   0.0007   0.0000   0.0001   0.0002   0.00  135.6
2019/07/11 14:15:00.000   77.693962315  -68.564294100    90.4697   1  10   0.0002   0.0002   0.0007   0.0000  -0.0002   0.0002   0.00   96.8
2019/07/11 14:30:00.000   77.693962221  -68.564294175    90.4676   1  10   0.0002   0.0002   0.0007  -0.0000  -0.0002   0.0002   0.00   79.2
2019/07/11 14:45:00.000   77.693962134  -68.564294241    90.4707   1  10   0.0002   0.0002   0.0007  -0.0000  -0.0002   0.0003   0.00   32.2
2019/07/11 15:00:00.000   77.693962056  -68.564294251    90.4677   1   8   0.0003   0.0002   0.0008  -0.0001  -0.0002   0.0003   0.00   43.2
2019/07/11 15:15:00.000   77.693961966  -68.564294430    90.4753   1   8   0.0003   0.0002   0.0008  -0.0001  -0.0002   0.0004   0.00   67.9
2019/07/11 15:30:00.000   77.693961876  -68.564294474    90.4678   1  10   0.0002   0.0002   0.0007  -0.0001  -0.0002   0.0003   0.00   61.0
2019/07/11 15:45:00.000   77.693961793  -68.564294695    90.4639   1   9   0.0003   0.0002   0.0008  -0.0001  -0.0002   0.0003   0.00   71.3
2019/07/11 16:00:00.000   77.693961672  -68.564294750    90.4588   1  10   0.0002   0.0002   0.0008  -0.0000   0.0001   0.0002   0.00   14.6
2019/07/11 16:15:00.000   77.693961606  -68.564294920    90.4666   1  11   0.0002   0.0002   0.0008  -0.0000   0.0002   0.0002   0.00   46.5
2019/07/11 16:30:00.000   77.693961505  -68.564294988    90.4683   1  12   0.0002   0.0002   0.0007   0.0000   0.0002   0.0002   0.00   17.2
2019/07/11 16:45:00.000   77.693961419  -68.564295095    90.4629   1  12   0.0002   0.0002   0.0006   0.0001   0.0002   0.0002   0.00   51.1
2019/07/11 17:00:00.000   77.693961342  -68.564295202    90.4666   1  10   0.0002   0.0002   0.0007  -0.0001  -0.0001   0.0003   0.00   34.6
2019/07/11 17:15:00.000   77.693961202  -68.564295391    90.4593   1  10   0.0002   0.0002   0.0007  -0.0001  -0.0002   0.0003   0.00   70.7
2019/07/11 17:30:00.000   77.693961112  -68.564295463    90.4530   1  10   0.0002   0.0002   0.0007  -0.0001  -0.0002   0.0003   0.00   54.2
2019/07/11 17:45:00.000   77.693961035  -68.564295576    90.4598   1   9   0.0003   0.0002   0.0011  -0.0001  -0.0003   0.0005   0.00   34.6
2019/07/11 18:00:00.000   77.693960896  -68.564295648    90.4449   1   9   0.0003   0.0002   0.0012  -0.0001  -0.0002   0.0006   0.00   60.1
2019/07/11 18:15:00.000   77.693960826  -68.564295859    90.4744   1  11   0.0002   0.0002   0.0007  -0.0000  -0.0000   0.0003   0.00   17.0
2019/07/11 18:30:00.000   77.693960730  -68.564296035    90.4625   1  11   0.0002   0.0002   0.0007   0.0001   0.0002   0.0003   0.00   59.7
2019/07/11 18:45:00.000   77.693960659  -68.564296221    90.4633   1  10   0.0002   0.0002   0.0008   0.0001   0.0002   0.0002   0.00   80.1
2019/07/11 19:00:00.000   77.693960547  -68.564296464    90.4496   1   9   0.0002   0.0002   0.0008   0.0001   0.0002   0.0002   0.00   53.1
2019/07/11 19:15:00.000   77.693960490  -68.564296546    90.4617   1   9   0.0002   0.0002   0.0008   0.0000   0.0002   0.0002   0.00   20.9
2019/07/11 19:30:00.000   77.693960388  -68.564296555    90.4717   1  10   0.0002   0.0002   0.0006   0.0001   0.0001   0.0002   0.00    5.4
2019/07/11 19:45:00.000   77.693960266  -68.564296718    90.4633   1   8   0.0003   0.0002   0.0008   0.0001  -0.0001   0.0003   0.00   71.6
2019/07/11 20:00:00.000   77.693960165  -68.564296877    90.4718   1   8   0.0003   0.0002   0.0008   0.0001  -0.0002   0.0003   0.00   44.2
2019/07/11 20:15:00.000   77.693960051  -68.564297070    90.4545   1   9   0.0003   0.0002   0.0008   0.0001  -0.0002   0.0003   0.00   14.2
2019/07/11 20:30:00.000   77.693959970  -68.564297112    90.4637   1   9   0.0002   0.0002   0.0007  -0.0000  -0.0002   0.0003   0.00   34.9
2019/07/11 20:45:00.000   77.693959850  -68.564297256    90.4563   1   8   0.0002   0.0002   0.0007  -0.0001  -0.0001   0.0002   0.00   45.8
2019/07/11 21:00:00.000   77.693959745  -68.564297291    90.4628   1   7   0.0002   0.0002   0.0009   0.0001   0.0003   0.0003   0.00  104.2
2019/07/11 21:15:00.000   77.693959612  -68.564297282    90.4508   1   7   0.0003   0.0003   0.0015   0.0001   0.0003   0.0006   0.00   29.4
2019/07/11 21:30:00.000   77.693959554  -68.564297530    90.4593   1   7   0.0003   0.0003   0.0016   0.0002   0.0004   0.0006   0.00   12.2
2019/07/11 21:45:00.000   77.693959459  -68.564297792    90.4527   1   7   0.0003   0.0003   0.0014   0.0002   0.0005   0.0006   0.00   42.5
2019/07/11 22:00:00.000   77.693959386  -68.564297808    90.4672   1   8   0.0003   0.0002   0.0010   0.0001   0.0003   0.0004   0.00   26.1
2019/07/11 22:15:00.000   77.693959284  -68.564298030    90.4660   1   8   0.0002   0.0002   0.0008   0.0001   0.0001   0.0003   0.00   30.5
2019/07/11 22:30:00.000   77.693959201  -68.564298061    90.4604   1  10   0.0002   0.0002   0.0006   0.0001   0.0001   0.0002   0.00   79.7
2019/07/11 22:45:00.000   77.693959116  -68.564298152    90.4628   1   8   0.0002   0.0002   0.0008   0.0001  -0.0002   0.0001   0.00   73.6
2019/07/11 23:00:00.000   77.693958981  -68.564298318    90.4684   1   8   0.0002   0.0002   0.0009   0.0001  -0.0002   0.0001   0.00   31.5
2019/07/11 23:15:00.000   77.693958896  -68.564298353    90.4562   1   8   0.0002   0.0002   0.0010   0.0001  -0.0001   0.0003   0.00   54.0
2019/07/11 23:30:00.000   77.693958790  -68.564298556    90.4655   1   8   0.0002   0.0002   0.0010   0.0001  -0.0002   0.0002   0.00   68.0
2019/07/11 23:45:00.000   77.693958684  -68.564298601    90.4563   1   9   0.0002   0.0002   0.0009   0.0000  -0.0001   0.0003   0.00   12.5
2019/07/12 00:00:00.000   77.693958624  -68.564298777    90.4585   1   8   0.0002   0.0002   0.0008  -0.0000  -0.0001   0.0002   0.00   28.5
2019/07/12 00:15:00.000   77.693958518  -68.564298923    90.4552   1   9   0.0002   0.0002   0.0008  -0.0000   0.0001   0.0003   0.00   29.9
2019/07/12 00:30:00.000   77.693958441  -68.564299147    90.4587   1   7   0.0004   0.0003   0.0015  -0.0002  -0.0004   0.0007   0.00   99.6
2019/07/12 00:45:00.000   77.693958362  -68.564299199    90.4705   1   9   0.0004   0.0003   0.0014  -0.0002  -0.0005   0.0006   0.00    3.3
2019/07/12 01:00:00.000   77.693958216  -68.564299191    90.4385   1   9   0.0003   0.0002   0.0009  -0.0001  -0.0002   0.0004   0.00   78.2
2019/07/12 01:15:00.000   77.693958191  -68.564299474    90.4703   1   9   0.0003   0.0002   0.0010  -0.0001  -0.0002   0.0004   0.00   63.6
2019/07/12 01:30:00.000   77.693958084  -68.564299463    90.4516   1   9   0.0002   0.0002   0.0008  -0.0001  -0.0001   0.0003   0.00   29.5
2019/07/12 01:45:00.000   77.693958013  -68.564299568    90.4526   1   9   0.0002   0.0002   0.0007  -0.0000  -0.0001   0.0001   0.00   82.5
2019/07/12 02:00:00.000   77.693957899  -68.564299797    90.4582   1  10   0.0002   0.0002   0.0006  -0.0000  -0.0000   0.0002   0.00   21.5
2019/07/12 02:15:00.000   77.693957775  -68.564299817    90.4390   1   9   0.0003   0.0002   0.0009   0.0001   0.0003   0.0004   0.00  112.1
2019/07/12 02:30:00.000   77.693957718  -68.564299935    90.4612   1   8   0.0003   0.0002   0.0012   0.0002   0.0003   0.0005   0.00   67.5
2019/07/12 02:45:00.000   77.693957602  -68.564300059    90.4518   1  10   0.0002   0.0002   0.0009   0.0001  -0.0001   0.0004   0.00   28.0
2019/07/12 03:00:00.000   77.693957534  -68.564300110    90.4548   1  10   0.0002   0.0002   0.0007   0.0001  -0.0001   0.0003   0.00   78.8
2019/07/12 03:15:00.000   77.693957449  -68.564300252    90.4549   1  10   0.0002   0.0002   0.0008   0.0001   0.0001   0.0003   0.00   17.0
2019/07/12 03:30:00.000   77.693957362  -68.564300318    90.4546   1  10   0.0002   0.0002   0.0008   0.0000  -0.0002   0.0003   0.00  103.6
2019/07/12 03:45:00.000   77.693957277  -68.564300508    90.4601   1  11   0.0002   0.0002   0.0007   0.0000  -0.0001   0.0002   0.00    5.5
2019/07/12 04:00:00.000   77.693957208  -68.564300588    90.4594   1  11   0.0002   0.0002   0.0008   0.0001   0.0001   0.0002   0.00   12.5
2019/07/12 04:15:00.000   77.693957109  -68.564300675    90.4508   1  11   0.0002   0.0002   0.0008   0.0000   0.0001   0.0003   0.00   46.0
2019/07/12 04:30:00.000   77.693957033  -68.564300777    90.4568   1  11   0.0002   0.0002   0.0008   0.0000   0.0001   0.0002   0.00  106.3
2019/07/12 04:45:00.000   77.693956952  -68.564300834    90.4536   1  12   0.0002   0.0002   0.0007   0.0000   0.0001   0.0002   0.00   25.7
2019/07/12 05:00:00.000   77.693956873  -68.564300973    90.4528   1  12   0.0002   0.0002   0.0006   0.0000   0.0001   0.0002   0.00   23.3
2019/07/12 05:15:00.000   77.693956785  -68.564301006    90.4482   1  11   0.0002   0.0002   0.0006   0.0001   0.0001   0.0002   0.00   75.6
2019/07/12 05:30:00.000   77.693956685  -68.564301123    90.4492   1  10   0.0002   0.0002   0.0007   0.0000  -0.0002   0.0002   0.00   92.1
2019/07/12 05:45:00.000   77.693956597  -68.564301274    90.4502   1  10   0.0002   0.0002   0.0008  -0.0000  -0.0002   0.0003   0.00   62.6
2019/07/12 06:00:00.000   77.693956487  -68.564301360    90.4379   1  10   0.0003   0.0002   0.0011   0.0001   0.0001   0.0005   0.00   44.8
2019/07/12 06:15:00.000   77.693956419  -68.564301439    90.4544   1   9   0.0003   0.0002   0.0012   0.0001   0.0002   0.0005   0.00   66.9
2019/07/12 06:30:00.000   77.693956330  -68.564301556    90.4489   1  10   0.0002   0.0002   0.0009   0.0000  -0.0000   0.0004   0.00    8.7
2019/07/12 06:45:00.000   77.693956296  -68.564301519    90.4525   1  10   0.0002   0.0002   0.0007  -0.0000  -0.0001   0.0003   0.00    9.0
2019/07/12 07:00:00.000   77.693956200  -68.564301664    90.4480   1  10   0.0002   0.0002   0.0007  -0.0001  -0.0001   0.0003   0.00   29.7
2019/07/12 07:15:00.000   77.693956106  -68.564301828    90.4483   1  11   0.0002   0.0002   0.0006  -0.0001  -0.0001   0.0001   0.00   41.1
2019/07/12 07:30:00.000   77.693956004  -68.564302015    90.4520   1  10   0.0002   0.0002   0.0007  -0.0000  -0.0001  -0.0001   0.00   66.7
2019/07/12 07:45:00.000   77.693955916  -68.564302013    90.4377   1   8   0.0002   0.0002   0.0010  -0.0001  -0.0002   0.0003   0.00   55.9
2019/07/12 08:00:00.000   77.693955810  -68.564302050    90.4323   1   9   0.0002   0.0002   0.0009  -0.0001  -0.0002   0.0003   0.00   75.2
2019/07/12 08:15:00.000   77.693955744  -68.564302251    90.4549   1   9   0.0002   0.0002   0.0008   0.0000  -0.0001   0.0003   0.00   46.1
2019/07/12 08:30:00.000   77.693955643  -68.564302348    90.4359   1   8   0.0002   0.0002   0.0008   0.0000   0.0001   0.0002   0.00   51.3
2019/07/12 08:45:00.000   77.693955594  -68.564302550    90.4414   1   7   0.0002   0.0002   0.0010   0.0001   0.0001   0.0003   0.00   53.8
2019/07/12 09:00:00.000   77.693955483  -68.564302766    90.4436   1   7   0.0002   0.0002   0.0010   0.0001   0.0002   0.0003   0.00   36.6
2019/07/12 09:15:00.000   77.693955423  -68.564302929    90.4406   1   8   0.0002   0.0002   0.0009   0.0001   0.0002   0.0003   0.00   15.8
2019/07/12 09:30:00.000   77.693955290  -68.564302786    90.4214   1   8   0.0004   0.0003   0.0012  -0.0002  -0.0004   0.0006   0.00   17.8
2019/07/12 09:45:00.000   77.693955249  -68.564302908    90.4335   1   8   0.0003   0.0002   0.0008  -0.0001  -0.0002   0.0004   0.00   20.4
2019/07/12 10:00:00.000   77.693955181  -68.564302911    90.4370   1   9   0.0002   0.0002   0.0007  -0.0001  -0.0001   0.0003   0.00   21.0
2019/07/12 10:15:00.000   77.693955153  -68.564303039    90.4448   1   9   0.0002   0.0002   0.0006  -0.0001  -0.0001   0.0002   0.00   43.3
2019/07/12 10:30:00.000   77.693955040  -68.564303138    90.4433   1   7   0.0003   0.0002   0.0009   0.0001  -0.0001   0.0002   0.00   43.3
2019/07/12 10:45:00.000   77.693954961  -68.564303194    90.4295   1   8   0.0003   0.0002   0.0009   0.0001  -0.0002   0.0003   0.00   67.7
2019/07/12 11:00:00.000   77.693954878  -68.564303274    90.4460   1   8   0.0003   0.0002   0.0009   0.0001  -0.0002   0.0003   0.00   68.2
2019/07/12 11:15:00.000   77.693954801  -68.564303417    90.4452   1   9   0.0002   0.0002   0.0007   0.0001  -0.0001   0.0001   0.00   56.0
2019/07/12 11:30:00.000   77.693954681  -68.564303582    90.4287   1   8   0.0002   0.0002   0.0008   0.0001  -0.0001   0.0003   0.00   55.7
2019/07/12 11:45:00.000   77.693954623  -68.564303691    90.4276   1   8   0.0003   0.0002   0.0008   0.0001  -0.0000   0.0003   0.00   58.1
2019/07/12 12:00:00.000   77.693954498  -68.564303697    90.4295   1   8   0.0003   0.0002   0.0010   0.0001   0.0003   0.0004   0.00    9.1
2019/07/12 12:15:00.000   77.693954445  -68.564303982    90.4181   1   9   0.0003   0.0002   0.0009   0.0001   0.0003   0.0004   0.00   10.1
2019/07/12 12:30:00.000   77.693954382  -68.564304007    90.4402   1   9   0.0003   0.0002   0.0011  -0.0001   0.0001   0.0005   0.00    6.6
2019/07/12 12:45:00.000   77.693954296  -68.564304066    90.4404   1  10   0.0003   0.0002   0.0009  -0.0001  -0.0002   0.0004   0.00    5.9
2019/07/12 13:00:00.000   77.693954260  -68.564303962    90.4357   1  11   0.0002   0.0002   0.0006  -0.0001  -0.0000   0.0002   0.00   15.1
2019/07/12 13:15:00.000   77.693954146  -68.564304240    90.4508   1  11   0.0002   0.0002   0.0006  -0.0000   0.0001   0.0001   0.00   30.7
2019/07/12 13:30:00.000   77.693954070  -68.564304489    90.4478   1  11   0.0002   0.0002   0.0007  -0.0000   0.0001   0.0001   0.00   35.4
2019/07/12 13:45:00.000   77.693953994  -68.564304514    90.4339   1  11   0.0002   0.0002   0.0008   0.0000   0.0001   0.0002   0.00   20.9
2019/07/12 14:00:00.000   77.693953889  -68.564304471    90.4346   1  11   0.0002   0.0002   0.0007   0.0000   0.0000   0.0002   0.00   36.0
2019/07/12 14:15:00.000   77.693953805  -68.564304769    90.4368   1  10   0.0002   0.0002   0.0007  -0.0000  -0.0002   0.0002   0.00   29.3
2019/07/12 14:30:00.000   77.693953688  -68.564304822    90.4247   1   9   0.0003   0.0002   0.0009   0.0001   0.0002   0.0004   0.00   27.5
2019/07/12 14:45:00.000   77.693953631  -68.564305008    90.4355   1   9   0.0003   0.0002   0.0007  -0.0000  -0.0002   0.0003   0.00   43.6
2019/07/12 15:00:00.000   77.693953534  -68.564305104    90.4456   1   8   0.0003   0.0002   0.0008  -0.0001  -0.0002   0.0004   0.00   42.6
2019/07/12 15:15:00.000   77.693953486  -68.564305133    90.4554   1  11   0.0003   0.0002   0.0008  -0.0001  -0.0002   0.0003   0.00   13.5
2019/07/12 15:30:00.000   77.693953402  -68.564305238    90.4446   1  10   0.0002   0.0002   0.0007  -0.0001  -0.0002   0.0003   0.00   36.2
2019/07/12 15:45:00.000   77.693953287  -68.564305315    90.4391   1   9   0.0003   0.0002   0.0008  -0.0001  -0.0001   0.0003   0.00   48.2
2019/07/12 16:00:00.000   77.693953218  -68.564305333    90.4476   1  11   0.0002   0.0002   0.0008  -0.0000   0.0002   0.0002   0.00   29.2
2019/07/12 16:15:00.000   77.693953120  -68.564305519    90.4401   1  11   0.0002   0.0002   0.0008  -0.0000   0.0002   0.0002   0.00   29.0
2019/07/12 16:30:00.000   77.693953006  -68.564305641    90.4406   1  12   0.0002   0.0002   0.0007   0.0000   0.0002   0.0002   0.00   27.6
2019/07/12 16:45:00.000   77.693952939  -68.564305670    90.4334   1  13   0.0002   0.0002   0.0006   0.0000   0.0001   0.0002   0.00    8.2
2019/07/12 17:00:00.000   77.693952836  -68.564305601    90.4344   1  10   0.0002   0.0002   0.0007  -0.0001  -0.0002   0.0003   0.00   21.6
2019/07/12 17:15:00.000   77.693952737  -68.564305991    90.4294   1  10   0.0002   0.0002   0.0007  -0.0001  -0.0002   0.0003   0.00   43.6
2019/07/12 17:30:00.000   77.693952644  -68.564306028    90.4329   1   9   0.0002   0.0002   0.0008  -0.0001   0.0000   0.0004   0.00   30.1
2019/07/12 17:45:00.000   77.693952512  -68.564306157    90.4184   1   9   0.0003   0.0002   0.0012  -0.0001  -0.0003   0.0005   0.00   65.0
2019/07/12 18:00:00.000   77.693952451  -68.564306511    90.4344   1  10   0.0003   0.0002   0.0011  -0.0001  -0.0002   0.0005   0.00    7.2
2019/07/12 18:15:00.000   77.693952379  -68.564306513    90.4424   1  11   0.0002   0.0002   0.0007  -0.0000   0.0001   0.0003   0.00   50.9
2019/07/12 18:30:00.000   77.693952305  -68.564306699    90.4437   1  11   0.0002   0.0002   0.0007   0.0001   0.0002   0.0003   0.00   64.8
2019/07/12 18:45:00.000   77.693952199  -68.564306927    90.4199   1  10   0.0002   0.0002   0.0008   0.0001   0.0002   0.0002   0.00   45.6
2019/07/12 19:00:00.000   77.693952084  -68.564306990    90.4230   1   8   0.0002   0.0002   0.0010   0.0001   0.0002   0.0003   0.00   18.9
2019/07/12 19:15:00.000   77.693952005  -68.564307110    90.4361   1   9   0.0002   0.0002   0.0007   0.0001   0.0002   0.0002   0.00   34.9
2019/07/12 19:30:00.000   77.693951916  -68.564307182    90.4392   1  10   0.0002   0.0002   0.0006   0.0001   0.0001   0.0002   0.00   22.8
2019/07/12 19:45:00.000   77.693951809  -68.564307432    90.4337   1   8   0.0003   0.0002   0.0008   0.0001  -0.0001   0.0003   0.00   45.7
2019/07/12 20:00:00.000   77.693951693  -68.564307442    90.4391   1   8   0.0003   0.0002   0.0008   0.0000  -0.0002   0.0003   0.00   56.0
2019/07/12 20:15:00.000   77.693951600  -68.564307528    90.4296   1   9   0.0002   0.0002   0.0008   0.0000  -0.0002   0.0003   0.00   19.0
2019/07/12 20:30:00.000   77.693951495  -68.564307646    90.4319   1   9   0.0002   0.0002   0.0007  -0.0001  -0.0002   0.0003   0.00   43.5
2019/07/12 20:45:00.000   77.693951404  -68.564307807    90.4299   1   8   0.0002   0.0002   0.0007  -0.0001  -0.0001   0.0002   0.00   23.5
2019/07/12 21:00:00.000   77.693951290  -68.564307887    90.4164   1   7   0.0002   0.0002   0.0009   0.0001   0.0003   0.0003   0.00   18.9
2019/07/12 21:15:00.000   77.693951157  -68.564307970    90.4134   1   7   0.0003   0.0003   0.0014   0.0001   0.0003   0.0006   0.00   52.6
2019/07/12 21:30:00.000   77.693951066  -68.564308180    90.4016   1   7   0.0003   0.0003   0.0014   0.0002   0.0005   0.0006   0.00   29.0
2019/07/12 21:45:00.000   77.693951004  -68.564308518    90.4172   1   7   0.0003   0.0003   0.0014   0.0002   0.0005   0.0006   0.00   18.4
2019/07/12 22:00:00.000   77.693950932  -68.564308439    90.4290   1   8   0.0002   0.0002   0.0009   0.0001   0.0002   0.0004   0.00   53.4
2019/07/12 22:15:00.000   77.693950853  -68.564308524    90.4407   1   8   0.0002   0.0002   0.0008   0.0001   0.0001   0.0003   0.00   21.1
2019/07/12 22:30:00.000   77.693950720  -68.564308624    90.4363   1   9   0.0002   0.0002   0.0007   0.0001   0.0000   0.0002   0.00   52.4
2019/07/12 22:45:00.000   77.693950616  -68.564308787    90.4340   1   8   0.0002   0.0002   0.0008   0.0001  -0.0002   0.0001   0.00   48.1
2019/07/12 23:00:00.000   77.693950501  -68.564308825    90.4244   1   8   0.0002   0.0002   0.0010   0.0001  -0.0002   0.0001   0.00   13.8
2019/07/12 23:15:00.000   77.693950408  -68.564308767    90.4262   1   8   0.0002   0.0002   0.0009   0.0001  -0.0002   0.0002   0.00   39.5
2019/07/12 23:30:00.000   77.693950309  -68.564308981    90.4362   1   8   0.0002   0.0002   0.0010   0.0001  -0.0001   0.0003   0.00   45.6
2019/07/12 23:45:00.000   77.693950221  -68.564309047    90.4307   1   9   0.0002   0.0002   0.0008   0.0000  -0.0002   0.0003   0.00   27.0
2019/07/13 00:00:00.000   77.693950131  -68.564309424    90.4287   1   8   0.0002   0.0002   0.0008  -0.0000  -0.0000   0.0003   0.00   30.0
2019/07/13 00:15:00.000   77.693949995  -68.564309511    90.4131   1   9   0.0002   0.0002   0.0008  -0.0000   0.0001   0.0003   0.00   32.4
2019/07/13 00:30:00.000   77.693949894  -68.564309587    90.4185   1   7   0.0004   0.0003   0.0017  -0.0002  -0.0005   0.0008   0.00   30.7
2019/07/13 00:45:00.000   77.693949777  -68.564309543    90.4052   1   9   0.0003   0.0002   0.0011  -0.0002  -0.0003   0.0005   0.00   12.3
2019/07/13 01:00:00.000   77.693949712  -68.564309672    90.4251   1   9   0.0003   0.0002   0.0010  -0.0001  -0.0002   0.0005   0.00   39.9
2019/07/13 01:15:00.000   77.693949601  -68.564310036    90.4150   1   9   0.0003   0.0002   0.0010  -0.0001  -0.0002   0.0004   0.00   17.7
2019/07/13 01:30:00.000   77.693949574  -68.564310053    90.4370   1   9   0.0002   0.0002   0.0007  -0.0000  -0.0001   0.0002   0.00   21.0
2019/07/13 01:45:00.000   77.693949444  -68.564310104    90.4258   1   9   0.0002   0.0002   0.0007  -0.0000  -0.0000   0.0001   0.00   28.1
2019/07/13 02:00:00.000   77.693949305  -68.564310278    90.4159   1  10   0.0002   0.0002   0.0007   0.0001   0.0001   0.0003   0.00    5.3
2019/07/13 02:15:00.000   77.693949211  -68.564310380    90.4123   1   9   0.0003   0.0002   0.0010   0.0002   0.0003   0.0005   0.00   90.2
2019/07/13 02:30:00.000   77.693949129  -68.564310481    90.4269   1   8   0.0003   0.0002   0.0012   0.0002   0.0003   0.0006   0.00   48.6
2019/07/13 02:45:00.000   77.693949055  -68.564310672    90.4327   1  10   0.0002   0.0002   0.0008   0.0001  -0.0001   0.0003   0.00   38.9
2019/07/13 03:00:00.000   77.693948949  -68.564310858    90.4234   1   9   0.0002   0.0002   0.0008   0.0001   0.0001   0.0003   0.00   18.4
2019/07/13 03:15:00.000   77.693948849  -68.564310776    90.4224   1  10   0.0002   0.0002   0.0008   0.0001   0.0002   0.0003   0.00   24.2
2019/07/13 03:30:00.000   77.693948769  -68.564310850    90.4197   1  10   0.0002   0.0002   0.0008  -0.0000  -0.0002   0.0002   0.00   44.9
2019/07/13 03:45:00.000   77.693948718  -68.564310851    90.4320   1  11   0.0002   0.0002   0.0007   0.0001  -0.0001   0.0001   0.00    5.6
2019/07/13 04:00:00.000   77.693948577  -68.564311248    90.4160   1  11   0.0002   0.0002   0.0008   0.0001   0.0001   0.0003   0.00   18.4
2019/07/13 04:15:00.000   77.693948493  -68.564311321    90.4243   1  11   0.0002   0.0002   0.0008   0.0000   0.0001   0.0003   0.00   31.8
2019/07/13 04:30:00.000   77.693948384  -68.564311371    90.4386   1  11   0.0002   0.0002   0.0007   0.0000   0.0001   0.0002   0.00   34.8
2019/07/13 04:45:00.000   77.693948309  -68.564311477    90.4278   1  11   0.0002   0.0002   0.0007   0.0001   0.0001   0.0003   0.00   19.5
2019/07/13 05:00:00.000   77.693948224  -68.564311585    90.4232   1  12   0.0002   0.0002   0.0006   0.0000  -0.0000   0.0002   0.00   37.5
2019/07/13 05:15:00.000   77.693948100  -68.564311669    90.4065   1  11   0.0002   0.0002   0.0006   0.0001   0.0001   0.0002   0.00   17.7
2019/07/13 05:30:00.000   77.693948037  -68.564311962    90.4351   1  10   0.0002   0.0002   0.0008   0.0000  -0.0002   0.0003   0.00   25.7
2019/07/13 05:45:00.000   77.693947922  -68.564312090    90.4208   1  10   0.0002   0.0002   0.0009  -0.0000  -0.0002   0.0003   0.00   32.6
2019/07/13 06:00:00.000   77.693947853  -68.564312199    90.4332   1   9   0.0003   0.0002   0.0012   0.0001   0.0002   0.0005   0.00   36.6
2019/07/13 06:15:00.000   77.693947850  -68.564312287    90.4478   1   9   0.0003   0.0002   0.0012   0.0001   0.0001   0.0005   0.00   42.9
2019/07/13 06:30:00.000   77.693947691  -68.564312216    90.4121   1   9   0.0002   0.0002   0.0009  -0.0000  -0.0001   0.0003   0.00   13.3
2019/07/13 06:45:00.000   77.693947632  -68.564312298    90.4104   1  10   0.0002   0.0002   0.0007  -0.0000  -0.0001   0.0002   0.00   12.0
2019/07/13 07:00:00.000   77.693947518  -68.564312299    90.4110   1  10   0.0002   0.0002   0.0007  -0.0001  -0.0001   0.0003   0.00   16.6
2019/07/13 07:15:00.000   77.693947435  -68.564312658    90.4235   1  10   0.0002   0.0002   0.0006  -0.0000  -0.0001   0.0001   0.00   20.6
2019/07/13 07:30:00.000   77.693947335  -68.564312762    90.4127   1   9   0.0002   0.0002   0.0007   0.0000  -0.0001   0.0001   0.00   11.2
2019/07/13 07:45:00.000   77.693947269  -68.564312858    90.4064   1   9   0.0002   0.0002   0.0010  -0.0001  -0.0002   0.0003   0.00   14.8
2019/07/13 08:00:00.000   77.693947137  -68.564312909    90.4070   1  10   0.0002   0.0002   0.0009  -0.0001  -0.0002   0.0003   0.00    8.4
2019/07/13 08:15:00.000   77.693947039  -68.564313105    90.4081   1   9   0.0002   0.0002   0.0008   0.0000  -0.0001   0.0003   0.00   55.9
2019/07/13 08:30:00.000   77.693947014  -68.564313231    90.4073   1   7   0.0002   0.0002   0.0010   0.0001  -0.0001   0.0002   0.00   23.7
2019/07/13 08:45:00.000   77.693946936  -68.564313210    90.4253   1   7   0.0002   0.0002   0.0010   0.0001   0.0002   0.0003   0.00   17.9
2019/07/13 09:00:00.000   77.693946801  -68.564313530    90.4266   1   7   0.0002   0.0002   0.0009   0.0001   0.0002   0.0003   0.00   22.2
2019/07/13 09:15:00.000   77.693946684  -68.564313660    90.4199   1   7   0.0004   0.0003   0.0014  -0.0002  -0.0004   0.0007   0.00   29.5
2019/07/13 09:30:00.000   77.693946545  -68.564313838    90.4050   1   7   0.0004   0.0003   0.0012  -0.0002  -0.0004   0.0006   0.00   14.3
2019/07/13 09:45:00.000   77.693946524  -68.564313690    90.4008   1   8   0.0003   0.0002   0.0008  -0.0001  -0.0002   0.0004   0.00   14.9
2019/07/13 10:00:00.000   77.693946515  -68.564314233    90.4255   1   9   0.0002   0.0002   0.0006  -0.0001  -0.0001   0.0002   0.00    6.0
2019/07/13 10:15:00.000   77.693946402  -68.564314178    90.4126   1   8   0.0002   0.0002   0.0007   0.0001  -0.0001   0.0001   0.00   19.7
2019/07/13 10:30:00.000   77.693946304  -68.564313857    90.4033   1   7   0.0003   0.0002   0.0009   0.0001  -0.0001   0.0002   0.00   21.1
2019/07/13 10:45:00.000   77.693946209  -68.564314027    90.4092   1   8   0.0003   0.0002   0.0009   0.0001  -0.0002   0.0003   0.00   19.5
2019/07/13 11:00:00.000   77.693946124  -68.564314134    90.4142   1   9   0.0002   0.0002   0.0008   0.0001  -0.0002   0.0002   0.00   13.8
2019/07/13 11:15:00.000   77.693946022  -68.564314252    90.4162   1   9   0.0002   0.0002   0.0007   0.0001  -0.0001   0.0001   0.00   78.9
2019/07/13 11:30:00.000   77.693945954  -68.564314311    90.3989   1   8   0.0002   0.0002   0.0008   0.0001  -0.0001   0.0003   0.00   96.6
2019/07/13 11:45:00.000   77.693945836  -68.564314245    90.4002   1   7   0.0003   0.0002   0.0009   0.0001   0.0002   0.0003   0.00   42.0
2019/07/13 12:00:00.000   77.693945734  -68.564314659    90.3977   1   8   0.0003   0.0002   0.0009   0.0001   0.0003   0.0004   0.00   25.6
2019/07/13 12:15:00.000   77.693945628  -68.564314728    90.3924   1   9   0.0003   0.0002   0.0009   0.0001   0.0003   0.0004   0.00   31.5
2019/07/13 12:30:00.000   77.693945563  -68.564314807    90.3959   1   9   0.0003   0.0002   0.0010  -0.0001  -0.0002   0.0005   0.00   24.7
2019/07/13 12:45:00.000   77.693945474  -68.564314839    90.4028   1  10   0.0003   0.0002   0.0008  -0.0001  -0.0002   0.0004   0.00   15.2
2019/07/13 13:00:00.000   77.693945425  -68.564315098    90.4128   1  11   0.0002   0.0002   0.0006  -0.0001   0.0001   0.0001   0.00   23.5
2019/07/13 13:15:00.000   77.693945317  -68.564315069    90.4060   1  11   0.0002   0.0002   0.0007  -0.0000   0.0001   0.0001   0.00   34.0
2019/07/13 13:30:00.000   77.693945210  -68.564315256    90.4072   1  11   0.0002   0.0002   0.0008  -0.0000   0.0001   0.0001   0.00   25.4
2019/07/13 13:45:00.000   77.693945106  -68.564315331    90.4085   1  11   0.0002   0.0002   0.0008   0.0000   0.0001   0.0002   0.00   29.3
2019/07/13 14:00:00.000   77.693945047  -68.564315478    90.4123   1  10   0.0002   0.0002   0.0008   0.0000  -0.0002   0.0002   0.00   31.0
2019/07/13 14:15:00.000   77.693944975  -68.564315544    90.4002   1  10   0.0002   0.0002   0.0007  -0.0000  -0.0002   0.0002   0.00   70.1
2019/07/13 14:30:00.000   77.693944848  -68.564315758    90.3918   1  10   0.0003   0.0002   0.0008   0.0001  -0.0001   0.0004   0.00   17.8
2019/07/13 14:45:00.000   77.693944781  -68.564315875    90.4058   1   9   0.0003   0.0002   0.0007  -0.0001  -0.0002   0.0003   0.00   41.9
2019/07/13 15:00:00.000   77.693944727  -68.564315970    90.4226   1   8   0.0003   0.0002   0.0008  -0.0001  -0.0002   0.0004   0.00   39.9
2019/07/13 15:15:00.000   77.693944609  -68.564316223    90.3987   1  10   0.0003   0.0002   0.0008  -0.0001  -0.0003   0.0004   0.00   16.2
2019/07/13 15:30:00.000   77.693944441  -68.564316141    90.3870   1  10   0.0002   0.0002   0.0007  -0.0001  -0.0002   0.0003   0.00   28.4
2019/07/13 15:45:00.000   77.693944397  -68.564316235    90.3872   1   9   0.0003   0.0002   0.0009  -0.0001  -0.0001   0.0003   0.00   55.7
2019/07/13 16:00:00.000   77.693944180  -68.564316650    90.3803   1  11   0.0002   0.0002   0.0007  -0.0000   0.0002   0.0002   0.00   12.4
2019/07/13 16:15:00.000   77.693944115  -68.564316689    90.3968   1  11   0.0002   0.0002   0.0008  -0.0000   0.0002   0.0002   0.00   34.1
2019/07/13 16:30:00.000   77.693944040  -68.564317037    90.3844   1  12   0.0002   0.0002   0.0006   0.0000   0.0002   0.0002   0.00   25.5
2019/07/13 16:45:00.000   77.693943974  -68.564316906    90.4096   1  12   0.0002   0.0002   0.0006   0.0000   0.0001   0.0002   0.00   11.4
2019/07/13 17:00:00.000   77.693943884  -68.564317129    90.4138   1  10   0.0002   0.0002   0.0007  -0.0001  -0.0002   0.0003   0.00   15.8
2019/07/13 17:15:00.000   77.693943771  -68.564317154    90.4043   1  10   0.0002   0.0002   0.0007  -0.0001  -0.0002   0.0003   0.00   32.5
2019/07/13 17:30:00.000   77.693943587  -68.564317142    90.3709   1   9   0.0003   0.0002   0.0009  -0.0001   0.0001   0.0004   0.00   28.4
2019/07/13 17:45:00.000   77.693943519  -68.564317417    90.3793   1   9   0.0003   0.0002   0.0012  -0.0001  -0.0003   0.0006   0.00   97.4
2019/07/13 18:00:00.000   77.693943440  -68.564317502    90.3969   1  10   0.0002   0.0002   0.0009  -0.0001  -0.0002   0.0004   0.00   25.6
2019/07/13 18:15:00.000   77.693943351  -68.564317693    90.3937   1  11   0.0002   0.0002   0.0007   0.0000   0.0001   0.0003   0.00   65.7
2019/07/13 18:30:00.000   77.693943241  -68.564317679    90.3893   1  11   0.0002   0.0002   0.0007   0.0001   0.0002   0.0003   0.00   83.4
2019/07/13 18:45:00.000   77.693943120  -68.564317918    90.4043   1   9   0.0002   0.0002   0.0008   0.0001   0.0002   0.0002   0.00   17.4
2019/07/13 19:00:00.000   77.693943015  -68.564318009    90.3828   1   8   0.0002   0.0002   0.0009   0.0000   0.0002   0.0003   0.00   45.7
2019/07/13 19:15:00.000   77.693942882  -68.564318216    90.4068   1   9   0.0002   0.0002   0.0007   0.0001   0.0002   0.0002   0.00   37.3
2019/07/13 19:30:00.000   77.693942787  -68.564318336    90.3935   1   8   0.0003   0.0002   0.0008   0.0001  -0.0001   0.0003   0.00   40.5
2019/07/13 19:45:00.000   77.693942722  -68.564318414    90.3931   1   8   0.0003   0.0002   0.0008   0.0001  -0.0002   0.0003   0.00   31.0
2019/07/13 20:00:00.000   77.693942593  -68.564318561    90.3890   1   8   0.0004   0.0002   0.0011   0.0001  -0.0001   0.0005   0.00   10.4
2019/07/13 20:15:00.000   77.693942494  -68.564318681    90.3993   1   9   0.0002   0.0002   0.0007  -0.0000  -0.0002   0.0003   0.00   12.5
2019/07/13 20:30:00.000   77.693942394  -68.564318775    90.4200   1   8   0.0002   0.0002   0.0007  -0.0001  -0.0001   0.0002   0.00   15.6
2019/07/13 20:45:00.000   77.693942209  -68.564318881    90.3927   1   8   0.0002   0.0002   0.0007  -0.0001  -0.0001   0.0002   0.00   14.2
2019/07/13 21:00:00.000   77.693942176  -68.564318794    90.3912   1   7   0.0002   0.0003   0.0009   0.0001   0.0003   0.0003   0.00   31.4
2019/07/13 21:15:00.000   77.693942073  -68.564319024    90.3926   1   7   0.0003   0.0003   0.0015   0.0001   0.0004   0.0006   0.00   33.7
2019/07/13 21:30:00.000   77.693941976  -68.564319741    90.3928   1   7   0.0003   0.0003   0.0014   0.0002   0.0005   0.0006   0.00    7.0
2019/07/13 21:45:00.000   77.693941779  -68.564319700    90.3658   1   7   0.0003   0.0003   0.0013   0.0002   0.0005   0.0005   0.00   35.9
2019/07/13 22:00:00.000   77.693941682  -68.564319756    90.3806   1   8   0.0002   0.0002   0.0008   0.0001   0.0002   0.0003   0.00   22.5
2019/07/13 22:15:00.000   77.693941610  -68.564320064    90.3890   1  10   0.0002   0.0002   0.0007   0.0001   0.0001   0.0002   0.00    5.8
2019/07/13 22:30:00.000   77.693941431  -68.564320257    90.3923   1   9   0.0002   0.0002   0.0007   0.0001  -0.0000   0.0002   0.00   25.2
2019/07/13 22:45:00.000   77.693941365  -68.564320167    90.3825   1   8   0.0002   0.0002   0.0008   0.0001  -0.0002   0.0001   0.00   39.1
2019/07/13 23:00:00.000   77.693941310  -68.564320378    90.3887   1   8   0.0002   0.0002   0.0009   0.0001  -0.0002   0.0002   0.00   32.1
2019/07/13 23:15:00.000   77.693941217  -68.564320518    90.4078   1   8   0.0002   0.0002   0.0009   0.0001  -0.0002   0.0002   0.00   19.1
2019/07/13 23:30:00.000   77.693941091  -68.564320699    90.3849   1   8   0.0002   0.0002   0.0010   0.0001  -0.0001   0.0003   0.00   23.3
2019/07/13 23:45:00.000   77.693941007  -68.564320812    90.3990   1   9   0.0002   0.0002   0.0008  -0.0000  -0.0002   0.0002   0.00   17.8
2019/07/14 00:00:00.000   77.693940841  -68.564320847    90.3817   1   9   0.0002   0.0002   0.0008  -0.0000   0.0001   0.0003   0.00    8.1
2019/07/14 00:15:00.000   77.693940715  -68.564320869    90.3549   1   9   0.0002   0.0002   0.0008  -0.0000   0.0001   0.0003   0.00   18.4
2019/07/14 00:30:00.000   77.693940658  -68.564320902    90.3730   1   8   0.0004   0.0003   0.0017  -0.0002  -0.0005   0.0008   0.00    7.2
2019/07/14 00:45:00.000   77.693940578  -68.564321163    90.4036   1   9   0.0003   0.0002   0.0010  -0.0001  -0.0003   0.0005   0.00   20.4
2019/07/14 01:00:00.000   77.693940475  -68.564321368    90.3978   1   9   0.0003   0.0002   0.0010  -0.0001  -0.0002   0.0005   0.00   61.1
2019/07/14 01:15:00.000   77.693940362  -68.564321428    90.3973   1   9   0.0003   0.0002   0.0009  -0.0001  -0.0002   0.0004   0.00   48.9
2019/07/14 01:30:00.000   77.693940226  -68.564321664    90.3839   1   9   0.0002   0.0002   0.0007  -0.0000  -0.0001   0.0001   0.00   27.2
2019/07/14 01:45:00.000   77.693940152  -68.564321729    90.3856   1   9   0.0002   0.0002   0.0007  -0.0000  -0.0000   0.0001   0.00  126.9
2019/07/14 02:00:00.000   77.693940100  -68.564321828    90.3915   1   9   0.0003   0.0002   0.0009   0.0001   0.0003   0.0004   0.00   30.0
2019/07/14 02:15:00.000   77.693939939  -68.564322075    90.3861   1   9   0.0003   0.0002   0.0010   0.0002   0.0003   0.0005   0.00   51.4
2019/07/14 02:30:00.000   77.693939853  -68.564322073    90.3922   1   8   0.0003   0.0002   0.0012   0.0002   0.0003   0.0005   0.00   30.2
2019/07/14 02:45:00.000   77.693939769  -68.564322193    90.3952   1  10   0.0002   0.0002   0.0008   0.0001  -0.0002   0.0003   0.00   35.9
2019/07/14 03:00:00.000   77.693939629  -68.564322204    90.3851   1   9   0.0002   0.0002   0.0008   0.0001   0.0001   0.0003   0.00   20.0
2019/07/14 03:15:00.000   77.693939525  -68.564322568    90.3963   1  10   0.0002   0.0002   0.0008   0.0001  -0.0001   0.0003   0.00   15.8
2019/07/14 03:30:00.000   77.693939433  -68.564322591    90.3785   1  10   0.0002   0.0002   0.0008  -0.0000  -0.0002   0.0002   0.00   64.8
2019/07/14 03:45:00.000   77.693939336  -68.564322756    90.3673   1  10   0.0002   0.0002   0.0008   0.0000   0.0001   0.0003   0.00    8.2
2019/07/14 04:00:00.000   77.693939238  -68.564322892    90.3815   1  11   0.0002   0.0002   0.0008   0.0001   0.0001   0.0003   0.00   49.8
2019/07/14 04:15:00.000   77.693939228  -68.564322928    90.4096   1  11   0.0002   0.0002   0.0008   0.0000   0.0001   0.0003   0.00   32.9
2019/07/14 04:30:00.000   77.693939057  -68.564323026    90.3980   1  11   0.0002   0.0002   0.0007  -0.0000   0.0000   0.0002   0.00   36.3
2019/07/14 04:45:00.000   77.693938918  -68.564323368    90.3777   1  11   0.0002   0.0002   0.0007   0.0001   0.0001   0.0003   0.00   14.1
2019/07/14 05:00:00.000   77.693938897  -68.564323408    90.3970   1  11   0.0002   0.0002   0.0006   0.0001   0.0001   0.0002   0.00   30.9
2019/07/14 05:15:00.000   77.693938759  -68.564323324    90.3792   1  11   0.0002   0.0002   0.0006   0.0001   0.0000   0.0002   0.00   12.5
2019/07/14 05:30:00.000   77.693938655  -68.564323554    90.3911   1  10   0.0002   0.0002   0.0008   0.0000  -0.0002   0.0003   0.00   24.9
2019/07/14 05:45:00.000   77.693938586  -68.564323716    90.3922   1  10   0.0002   0.0002   0.0011   0.0001  -0.0000   0.0004   0.00   27.9
2019/07/14 06:00:00.000   77.693938463  -68.564323707    90.3755   1   9   0.0003   0.0002   0.0013   0.0001   0.0002   0.0005   0.00   52.1
2019/07/14 06:15:00.000   77.693938467  -68.564323900    90.4166   1   9   0.0003   0.0002   0.0011   0.0001   0.0001   0.0004   0.00   35.7
2019/07/14 06:30:00.000   77.693938311  -68.564324020    90.3871   1   9   0.0002   0.0002   0.0008  -0.0000  -0.0001   0.0003   0.00   21.2
2019/07/14 06:45:00.000   77.693938190  -68.564324092    90.3786   1  10   0.0002   0.0002   0.0007  -0.0001  -0.0001   0.0002   0.00   56.4
2019/07/14 07:00:00.000   77.693938125  -68.564324140    90.3749   1  11   0.0002   0.0002   0.0006  -0.0001  -0.0000   0.0002   0.00    4.5
2019/07/14 07:15:00.000   77.693938053  -68.564324349    90.3831   1  10   0.0002   0.0002   0.0006  -0.0000  -0.0001   0.0000   0.00   29.4
2019/07/14 07:30:00.000   77.693937965  -68.564324808    90.3907   1   9   0.0002   0.0002   0.0008   0.0000  -0.0001   0.0001   0.00   11.8
2019/07/14 07:45:00.000   77.693937867  -68.564324747    90.3841   1   9   0.0002   0.0002   0.0009  -0.0001  -0.0002   0.0003   0.00   21.8
2019/07/14 08:00:00.000   77.693937781  -68.564324450    90.3525   1  10   0.0002   0.0002   0.0008  -0.0001  -0.0002   0.0003   0.00   21.2
2019/07/14 08:15:00.000   77.693937684  -68.564324690    90.3662   1   9   0.0002   0.0002   0.0008   0.0000  -0.0001   0.0003   0.00   16.9
2019/07/14 08:30:00.000   77.693937576  -68.564324876    90.3909   1   7   0.0002   0.0002   0.0010   0.0001  -0.0000   0.0003   0.00   50.8
2019/07/14 08:45:00.000   77.693937474  -68.564325064    90.3614   1   7   0.0002   0.0002   0.0010   0.0001   0.0002   0.0003   0.00   46.5
2019/07/14 09:00:00.000   77.693937358  -68.564325215    90.3349   1   7   0.0002   0.0002   0.0009   0.0001   0.0002   0.0003   0.00   15.4
2019/07/14 09:15:00.000   77.693937351  -68.564325464    90.3721   1   7   0.0004   0.0003   0.0014  -0.0002  -0.0004   0.0007   0.00   15.5
2019/07/14 09:30:00.000   77.693937254  -68.564325626    90.3897   1   7   0.0004   0.0003   0.0011  -0.0002  -0.0004   0.0006   0.00   29.5
2019/07/14 09:45:00.000   77.693937063  -68.564325663    90.3823   1   8   0.0003   0.0002   0.0007  -0.0001  -0.0001   0.0003   0.00   20.6
2019/07/14 10:00:00.000   77.693936908  -68.564325522    90.3575   1   9   0.0002   0.0002   0.0006  -0.0001  -0.0001   0.0002   0.00   17.0
2019/07/14 10:15:00.000   77.693936876  -68.564325613    90.3649   1   8   0.0002   0.0002   0.0007   0.0001  -0.0001   0.0000   0.00   12.4
2019/07/14 10:30:00.000   77.693936743  -68.564325954    90.3485   1   8   0.0003   0.0002   0.0009   0.0001  -0.0001   0.0002   0.00   15.3
2019/07/14 10:45:00.000   77.693936635  -68.564325707    90.3606   1   8   0.0003   0.0002   0.0009   0.0001  -0.0002   0.0003   0.00    6.1
2019/07/14 11:00:00.000   77.693936602  -68.564325931    90.3966   1   9   0.0002   0.0002   0.0007   0.0001  -0.0001   0.0001   0.00   11.9
2019/07/14 11:15:00.000   77.693936458  -68.564326162    90.3866   1   8   0.0002   0.0002   0.0008   0.0001  -0.0002   0.0001   0.00    3.9
2019/07/14 11:30:00.000   77.693936487  -68.564326632    90.3841   1   8   0.0002   0.0002   0.0008   0.0001  -0.0001   0.0003   0.00    6.8
2019/07/14 11:45:00.000   77.693936297  -68.564326360    90.3598   1   7   0.0003   0.0002   0.0010   0.0001   0.0002   0.0004   0.00    8.3
2019/07/14 12:00:00.000   77.693936203  -68.564326236    90.3483   1   8   0.0003   0.0002   0.0009   0.0001   0.0003   0.0004   0.00   17.7
2019/07/14 12:15:00.000   77.693936102  -68.564326476    90.3715   1   8   0.0003   0.0002   0.0012   0.0001   0.0002   0.0006   0.00   45.2
2019/07/14 12:45:50.000   77.693936031  -68.564326775    90.4080   1   9   0.0003   0.0002   0.0009  -0.0001  -0.0002   0.0004   0.00    3.4
2019/07/14 13:00:00.000   77.693935830  -68.564327278    90.3458   1  11   0.0002   0.0002   0.0007  -0.0001   0.0001   0.0002   0.00    4.5
2019/07/14 13:15:00.000   77.693935682  -68.564327641    90.3527   1  11   0.0002   0.0002   0.0007  -0.0000   0.0001   0.0001   0.00   15.5
2019/07/14 13:30:00.000   77.693935587  -68.564327495    90.3701   1  10   0.0002   0.0002   0.0009   0.0000   0.0001   0.0002   0.00   25.3
2019/07/14 13:45:00.000   77.693935477  -68.564327442    90.3832   1  11   0.0002   0.0002   0.0007   0.0000   0.0001   0.0002   0.00   14.9
2019/07/14 14:00:00.000   77.693935403  -68.564328194    90.3841   1  10   0.0002   0.0002   0.0008   0.0000  -0.0002   0.0002   0.00   21.1
2019/07/14 14:15:00.000   77.693935297  -68.564328071    90.3944   1  10   0.0002   0.0002   0.0007  -0.0000  -0.0002   0.0002   0.00   18.5
2019/07/14 14:30:00.000   77.693935180  -68.564328382    90.3817   1  10   0.0002   0.0002   0.0008   0.0000  -0.0002   0.0003   0.00   11.8
2019/07/14 14:45:00.000   77.693935092  -68.564328227    90.3768   1   8   0.0003   0.0002   0.0008  -0.0001  -0.0002   0.0003   0.00   15.5
2019/07/14 15:00:00.000   77.693935061  -68.564328745    90.4147   1   8   0.0003   0.0002   0.0008  -0.0001  -0.0002   0.0004   0.00   12.6
2019/07/14 15:15:00.000   77.693934811  -68.564328774    90.3746   1  10   0.0002   0.0002   0.0007  -0.0001  -0.0002   0.0003   0.00   17.1
2019/07/14 15:30:00.000   77.693934676  -68.564328376    90.3685   1   9   0.0003   0.0002   0.0007  -0.0001  -0.0002   0.0003   0.00    8.4
2019/07/14 15:45:00.000   77.693934547  -68.564328627    90.3747   1   9   0.0003   0.0002   0.0009  -0.0001  -0.0001   0.0003   0.00    9.3
2019/07/14 16:00:00.000   77.693934472  -68.564329345    90.3667   1  11   0.0002   0.0002   0.0008  -0.0000   0.0002   0.0002   0.00   13.3
2019/07/14 16:15:00.000   77.693934313  -68.564329033    90.3978   1  11   0.0002   0.0002   0.0008  -0.0000   0.0002   0.0002   0.00    9.9
2019/07/14 16:30:00.000   77.693934203  -68.564329066    90.3826   1  12   0.0002   0.0002   0.0006   0.0001   0.0002   0.0002   0.00    8.0
2019/07/14 16:45:00.000   77.693934047  -68.564329248    90.3615   1  10   0.0002   0.0002   0.0007  -0.0001  -0.0001   0.0003   0.00    9.3
2019/07/14 17:00:00.000   77.693933951  -68.564329333    90.3645   1  10   0.0002   0.0002   0.0007  -0.0001  -0.0002   0.0003   0.00   28.6
2019/07/14 17:15:00.000   77.693933831  -68.564329464    90.3671   1  10   0.0002   0.0002   0.0007  -0.0001  -0.0002   0.0003   0.00   27.1
2019/07/14 17:30:00.000   77.693933691  -68.564330233    90.3690   1  10   0.0003   0.0002   0.0009  -0.0000   0.0000   0.0004   0.00    5.1
2019/07/14 17:45:00.000   77.693933587  -68.564330734    90.3879   1   9   0.0003   0.0002   0.0012  -0.0001  -0.0002   0.0006   0.00   15.8
2019/07/14 18:00:00.000   77.693933471  -68.564330730    90.3963   1  11   0.0002   0.0002   0.0008  -0.0001  -0.0001   0.0003   0.00    3.4
2019/07/14 18:15:00.000   77.693933286  -68.564330351    90.3846   1  11   0.0002   0.0002   0.0007   0.0001   0.0002   0.0003   0.00   20.0
2019/07/14 18:30:00.000   77.693933094  -68.564330730    90.3690   1  11   0.0002   0.0002   0.0007   0.0001   0.0002   0.0003   0.00   15.4
2019/07/14 18:45:00.000   77.693933001  -68.564331053    90.3728   1   9   0.0002   0.0002   0.0008   0.0001   0.0002   0.0002   0.00   30.9
2019/07/14 19:00:00.000   77.693932887  -68.564331125    90.3853   1   9   0.0002   0.0002   0.0008   0.0000   0.0002   0.0002   0.00   30.9
2019/07/14 19:15:00.000   77.693932771  -68.564331627    90.3942   1  10   0.0002   0.0002   0.0007   0.0001   0.0002   0.0002   0.00    4.9
2019/07/14 19:30:00.000   77.693932655  -68.564331613    90.3727   1   8   0.0003   0.0002   0.0008   0.0001  -0.0001   0.0003   0.00   30.1
2019/07/14 19:45:00.000   77.693932484  -68.564331565    90.3668   1   8   0.0003   0.0002   0.0008   0.0001  -0.0002   0.0003   0.00   20.3
2019/07/14 20:00:00.000   77.693932395  -68.564331736    90.3757   1   8   0.0003   0.0002   0.0009   0.0001  -0.0002   0.0004   0.00    4.1
2019/07/14 20:15:00.000   77.693932314  -68.564331785    90.3902   1   9   0.0002   0.0002   0.0007  -0.0000  -0.0002   0.0003   0.00   10.3
2019/07/14 20:30:00.000   77.693932169  -68.564331961    90.3781   1   8   0.0002   0.0002   0.0007  -0.0001  -0.0001   0.0002   0.00   28.1
2019/07/14 20:45:00.000   77.693932077  -68.564332134    90.3809   1   8   0.0002   0.0002   0.0007  -0.0001  -0.0000   0.0002   0.00   11.8
2019/07/14 21:00:00.000   77.693931927  -68.564332084    90.3676   1   6   0.0003   0.0003   0.0014   0.0000   0.0003   0.0006   0.00   31.3
2019/07/14 21:15:00.000   77.693931853  -68.564332073    90.3548   1   6   0.0004   0.0003   0.0018   0.0002   0.0004   0.0007   0.00   37.1
2019/07/14 21:30:00.000   77.693931798  -68.564332461    90.3827   1   7   0.0003   0.0003   0.0014   0.0002   0.0005   0.0006   0.00   15.4
2019/07/14 21:45:00.000   77.693931681  -68.564332660    90.3710   1   8   0.0003   0.0003   0.0011   0.0002   0.0004   0.0004   0.00    9.7
2019/07/14 22:00:00.000   77.693931569  -68.564332609    90.3729   1   8   0.0002   0.0002   0.0008   0.0001   0.0001   0.0003   0.00   16.1
2019/07/14 22:15:00.000   77.693931517  -68.564332877    90.3825   1  10   0.0002   0.0002   0.0007   0.0001   0.0001   0.0002   0.00   24.4
2019/07/14 22:30:00.000   77.693931382  -68.564333252    90.3901   1   8   0.0002   0.0002   0.0008   0.0001  -0.0002   0.0001   0.00   28.1
2019/07/14 22:45:00.000   77.693931261  -68.564333212    90.3749   1   8   0.0002   0.0002   0.0009   0.0001  -0.0002   0.0001   0.00   27.2
2019/07/14 23:00:00.000   77.693931204  -68.564333319    90.3735   1   9   0.0002   0.0002   0.0009   0.0001  -0.0002   0.0001   0.00   26.6
2019/07/14 23:15:00.000   77.693931119  -68.564333410    90.3685   1   8   0.0002   0.0002   0.0010   0.0001  -0.0002   0.0002   0.00   45.5
2019/07/14 23:30:00.000   77.693931005  -68.564333533    90.3681   1   8   0.0002   0.0002   0.0010   0.0001  -0.0001   0.0003   0.00   82.9
2019/07/14 23:45:00.000   77.693930895  -68.564333541    90.3730   1   8   0.0002   0.0002   0.0008  -0.0000  -0.0001   0.0003   0.00   82.
2019/07/15 00:00:00.000   77.693930791  -68.564333830    90.3762   1   9   0.0002   0.0002   0.0008  -0.0000   0.0001   0.0003   0.00   26.3
2019/07/15 00:15:00.000   77.693930702  -68.564333911    90.3658   1   8   0.0003   0.0002   0.0013  -0.0002  -0.0003   0.0006   0.00   62.2
2019/07/15 00:30:00.000   77.693930640  -68.564333984    90.3811   1   8   0.0004   0.0003   0.0015  -0.0002  -0.0005   0.0007   0.00   27.6
2019/07/15 00:45:00.000   77.693930487  -68.564333989    90.3619   1   9   0.0003   0.0002   0.0009  -0.0001  -0.0002   0.0004   0.00   40.0
2019/07/15 01:00:00.000   77.693930451  -68.564334166    90.3784   1   9   0.0003   0.0002   0.0010  -0.0001  -0.0002   0.0005   0.00   86.3
2019/07/15 01:15:00.000   77.693930330  -68.564334285    90.3632   1  10   0.0003   0.0002   0.0008  -0.0001  -0.0001   0.0003   0.00   16.5
2019/07/15 01:30:00.000   77.693930254  -68.564334321    90.3717   1   9   0.0002   0.0002   0.0007  -0.0000  -0.0001   0.0001   0.00   76.7
2019/07/15 01:45:00.000   77.693930132  -68.564334421    90.3774   1   9   0.0002   0.0002   0.0007  -0.0000   0.0000   0.0001   0.00   68.6
2019/07/15 02:00:00.000   77.693930034  -68.564334532    90.3639   1   9   0.0003   0.0002   0.0009   0.0001   0.0003   0.0004   0.00   61.0
2019/07/15 02:15:00.000   77.693929974  -68.564334887    90.3248   1   9   0.0003   0.0003   0.0012   0.0002   0.0004   0.0006   0.00    3.1
2019/07/15 02:30:00.000   77.693929872  -68.564334812    90.3529   1   8   0.0015   0.0012   0.0059   0.0008   0.0015   0.0026   0.00    7.5
2019/07/15 02:45:00.000   77.693929768  -68.564334765    90.3618   1  10   0.0002   0.0002   0.0007   0.0001  -0.0001   0.0003   0.00   71.2
2019/07/15 03:00:00.000   77.693929684  -68.564334809    90.3632   1   9   0.0002   0.0002   0.0008   0.0001   0.0001   0.0003   0.00   39.7
2019/07/15 03:15:00.000   77.693929628  -68.564335146    90.3741   1  10   0.0002   0.0002   0.0008   0.0000  -0.0001   0.0003   0.00   31.1
2019/07/15 03:30:00.000   77.693929516  -68.564335169    90.3790   1  10   0.0002   0.0002   0.0008  -0.0000  -0.0001   0.0002   0.00   29.6
2019/07/15 03:45:00.000   77.693929426  -68.564335063    90.3727   1  10   0.0002   0.0002   0.0008   0.0001   0.0001   0.0002   0.00   19.9
2019/07/15 04:00:00.000   77.693929324  -68.564335324    90.3555   1  11   0.0002   0.0002   0.0008   0.0000   0.0001   0.0003   0.00   40.2
2019/07/15 04:15:00.000   77.693929239  -68.564335595    90.3697   1  11   0.0002   0.0002   0.0008   0.0000   0.0001   0.0002   0.00   34.1
2019/07/15 04:30:00.000   77.693929140  -68.564335590    90.3672   1  13   0.0002   0.0002   0.0007  -0.0000  -0.0000   0.0002   0.00    6.0
2019/07/15 04:45:00.000   77.693929069  -68.564335656    90.3629   1  12   0.0002   0.0002   0.0006   0.0001   0.0001   0.0002   0.00    8.4
2019/07/15 05:00:00.000   77.693928958  -68.564335730    90.3555   1  11   0.0002   0.0002   0.0006   0.0001   0.0001   0.0002   0.00   56.7
2019/07/15 05:15:00.000   77.693928880  -68.564335738    90.3682   1  10   0.0002   0.0002   0.0007   0.0000  -0.0002   0.0002   0.00   66.3
2019/07/15 05:30:00.000   77.693928789  -68.564335893    90.3605   1  10   0.0002   0.0002   0.0008   0.0000  -0.0002   0.0003   0.00   74.2
2019/07/15 05:45:00.000   77.693928682  -68.564335839    90.3510   1  10   0.0003   0.0002   0.0011   0.0001   0.0001   0.0005   0.00   52.3
2019/07/15 06:00:00.000   77.693928599  -68.564336064    90.3602   1   9   0.0003   0.0002   0.0013   0.0001   0.0002   0.0005   0.00   61.3
2019/07/15 06:15:00.000   77.693928507  -68.564336141    90.3591   1   9   0.0002   0.0002   0.0010   0.0000   0.0001   0.0004   0.00   84.3
2019/07/15 06:30:00.000   77.693928440  -68.564336219    90.3609   1   9   0.0002   0.0002   0.0008  -0.0000  -0.0001   0.0003   0.00   53.9
2019/07/15 06:45:00.000   77.693928356  -68.564336311    90.3660   1  11   0.0002   0.0002   0.0006  -0.0000   0.0000   0.0002   0.00   14.3
2019/07/15 07:00:00.000   77.693928257  -68.564336503    90.3525   1  11   0.0002   0.0002   0.0006  -0.0001  -0.0000   0.0002   0.00   43.2
2019/07/15 07:15:00.000   77.693928161  -68.564336591    90.3564   1  10   0.0002   0.0002   0.0007  -0.0000  -0.0001  -0.0000   0.00  103.8
2019/07/15 07:30:00.000   77.693928076  -68.564336737    90.3554   1   9   0.0002   0.0002   0.0008   0.0000  -0.0001   0.0001   0.00   71.8
2019/07/15 07:45:00.000   77.693927990  -68.564336645    90.3441   1   9   0.0002   0.0002   0.0009  -0.0001  -0.0002   0.0003   0.00   76.4
2019/07/15 08:00:00.000   77.693927887  -68.564336889    90.3494   1   9   0.0002   0.0002   0.0009   0.0000  -0.0001   0.0003   0.00   29.0
2019/07/15 08:15:00.000   77.693927812  -68.564336917    90.3444   1   8   0.0002   0.0002   0.0008   0.0000   0.0001   0.0002   0.00   49.6
2019/07/15 08:30:00.000   77.693927683  -68.564337043    90.3462   1   7   0.0002   0.0002   0.0010   0.0001   0.0001   0.0003   0.00   81.8
2019/07/15 08:45:00.000   77.693927585  -68.564337352    90.3611   1   7   0.0002   0.0002   0.0010   0.0001   0.0002   0.0003   0.00   33.5
2019/07/15 09:00:00.000   77.693927528  -68.564337437    90.3510   1   7   0.0002   0.0002   0.0009   0.0001   0.0002   0.0003   0.00   94.3
2019/07/15 09:15:00.000   77.693927395  -68.564337426    90.3361   1   7   0.0004   0.0003   0.0013  -0.0002  -0.0004   0.0007   0.00   71.2
2019/07/15 09:30:00.000   77.693927328  -68.564337508    90.3436   1   8   0.0003   0.0002   0.0009  -0.0002  -0.0003   0.0004   0.00   32.3
2019/07/15 09:45:00.000   77.693927252  -68.564337602    90.3401   1   9   0.0003   0.0002   0.0007  -0.0001  -0.0001   0.0003   0.00    4.3
2019/07/15 10:00:00.000   77.693927213  -68.564337783    90.3500   1   9   0.0002   0.0002   0.0006  -0.0001  -0.0001   0.0002   0.00   59.4
2019/07/15 10:15:00.000   77.693927079  -68.564337863    90.3502   1   7   0.0003   0.0002   0.0009   0.0001  -0.0001   0.0002   0.00   37.1
2019/07/15 10:30:00.000   77.693926962  -68.564337896    90.3389   1   8   0.0003   0.0002   0.0009   0.0001  -0.0002   0.0003   0.00   50.9
2019/07/15 10:45:00.000   77.693926876  -68.564338089    90.3448   1   8   0.0003   0.0002   0.0009   0.0001  -0.0002   0.0003   0.00   46.6
2019/07/15 11:00:00.000   77.693926809  -68.564338114    90.3649   1   9   0.0002   0.0002   0.0007   0.0001  -0.0001   0.0001   0.00   49.9
2019/07/15 11:15:00.000   77.693926724  -68.564338273    90.3555   1   8   0.0002   0.0002   0.0008   0.0001  -0.0002   0.0003   0.00   27.5
2019/07/15 11:30:00.000   77.693926555  -68.564338477    90.3355   1   8   0.0003   0.0002   0.0008   0.0001  -0.0001   0.0003   0.00   41.8
2019/07/15 11:45:00.000   77.693926455  -68.564338608    90.3376   1   7   0.0003   0.0002   0.0010   0.0001   0.0002   0.0004   0.00   33.6
2019/07/15 12:00:00.000   77.693926376  -68.564338685    90.3327   1   8   0.0003   0.0002   0.0009   0.0001   0.0003   0.0004   0.00   39.5
2019/07/15 12:15:00.000   77.693926307  -68.564338817    90.3474   1   8   0.0003   0.0002   0.0012   0.0001   0.0002   0.0006   0.00   19.2
2019/07/15 12:30:00.000   77.693926226  -68.564338678    90.3393   1   9   0.0003   0.0002   0.0009  -0.0001  -0.0002   0.0004   0.00   25.9
2019/07/15 12:45:00.000   77.693926166  -68.564338984    90.3525   1  11   0.0002   0.0002   0.0007  -0.0001  -0.0001   0.0002   0.00    3.9
2019/07/15 13:00:00.000   77.693926079  -68.564339243    90.3475   1  11   0.0002   0.0002   0.0006  -0.0000   0.0001   0.0001   0.00   53.0
2019/07/15 13:15:00.000   77.693925991  -68.564339280    90.3512   1  11   0.0002   0.0002   0.0007  -0.0000   0.0001   0.0001   0.00   51.8
2019/07/15 13:30:00.000   77.693925896  -68.564339299    90.3479   1  11   0.0002   0.0002   0.0009   0.0000   0.0001   0.0002   0.00   14.7
2019/07/15 13:45:00.000   77.693925813  -68.564339400    90.3516   1  11   0.0002   0.0002   0.0007   0.0000   0.0001   0.0002   0.00   68.6
2019/07/15 14:00:00.000   77.693925742  -68.564339454    90.3530   1  10   0.0002   0.0002   0.0007   0.0000  -0.0002   0.0002   0.00   73.8
2019/07/15 14:15:00.000   77.693925649  -68.564339565    90.3387   1  10   0.0002   0.0002   0.0007   0.0000  -0.0001   0.0002   0.00    4.7
2019/07/15 14:30:00.000   77.693925590  -68.564339672    90.3473   1  10   0.0002   0.0002   0.0007  -0.0000  -0.0002   0.0003   0.00   37.4
2019/07/15 14:45:00.000   77.693925511  -68.564339889    90.3509   1   8   0.0003   0.0002   0.0008  -0.0001  -0.0002   0.0004   0.00   30.4
2019/07/15 15:00:00.000   77.693925494  -68.564340007    90.3681   1   8   0.0003   0.0002   0.0009  -0.0001  -0.0002   0.0004   0.00   40.4
2019/07/15 15:15:00.000   77.693925358  -68.564339975    90.3387   1  10   0.0002   0.0002   0.0007  -0.0001  -0.0002   0.0003   0.00   55.8
2019/07/15 15:30:00.000   77.693925258  -68.564340105    90.3428   1   9   0.0003   0.0002   0.0008  -0.0001  -0.0001   0.0003   0.00   69.0
2019/07/15 15:45:00.000   77.693925179  -68.564340094    90.3497   1  11   0.0002   0.0002   0.0008  -0.0000   0.0001   0.0002   0.00    4.8
2019/07/15 16:00:00.000   77.693925131  -68.564340184    90.3423   1  11   0.0002   0.0002   0.0008  -0.0000   0.0002   0.0002   0.00   43.9
2019/07/15 16:15:00.000   77.693925020  -68.564340335    90.3513   1  12   0.0002   0.0002   0.0007   0.0000   0.0002   0.0002   0.00   12.7
2019/07/15 16:30:00.000   77.693924960  -68.564340421    90.3374   1  12   0.0002   0.0002   0.0006   0.0001   0.0002   0.0002   0.00   71.8
2019/07/15 16:45:00.000   77.693924877  -68.564340458    90.3332   1  10   0.0002   0.0002   0.0007  -0.0001  -0.0001   0.0003   0.00   63.3
2019/07/15 17:00:00.000   77.693924746  -68.564340678    90.3338   1  10   0.0002   0.0002   0.0007  -0.0001  -0.0002   0.0003   0.00   45.4
2019/07/15 17:15:00.000   77.693924669  -68.564340740    90.3270   1  10   0.0002   0.0002   0.0007  -0.0001  -0.0002   0.0003   0.00   80.0
2019/07/15 17:30:00.000   77.693924548  -68.564340837    90.3129   1   8   0.0003   0.0002   0.0012  -0.0001  -0.0003   0.0005   0.00   50.8
2019/07/15 17:45:00.000   77.693924470  -68.564341001    90.3042   1   8   0.0003   0.0002   0.0017   0.0000   0.0002   0.0007   0.00    6.4
2019/07/15 18:00:00.000   77.693924431  -68.564341167    90.3414   1  10   0.0002   0.0002   0.0007  -0.0001   0.0001   0.0003   0.00   35.4
2019/07/15 18:15:00.000   77.693924318  -68.564341212    90.3230   1  10   0.0002   0.0002   0.0007  -0.0000   0.0002   0.0003   0.00   28.8
2019/07/15 18:30:00.000   77.693924233  -68.564341253    90.3238   1   9   0.0002   0.0002   0.0008  -0.0001   0.0002   0.0002   0.00   61.7
2019/07/15 18:45:00.000   77.693924145  -68.564341449    90.3360   1   8   0.0002   0.0002   0.0008  -0.0001   0.0002   0.0002   0.00   12.5
2019/07/15 19:00:00.000   77.693924077  -68.564341588    90.3195   1   8   0.0002   0.0002   0.0008  -0.0001   0.0002   0.0002   0.00   23.2
2019/07/15 19:15:00.000   77.693924004  -68.564341665    90.3363   1   9   0.0002   0.0002   0.0006   0.0001   0.0001   0.0002   0.00   22.1
2019/07/15 19:30:00.000   77.693923879  -68.564341694    90.3331   1   7   0.0003   0.0002   0.0008   0.0000  -0.0002   0.0003   0.00   57.4
2019/07/15 19:45:00.000   77.693923759  -68.564341839    90.3278   1   7   0.0003   0.0002   0.0008   0.0000  -0.0002   0.0003   0.00   58.3
2019/07/15 20:00:00.000   77.693923686  -68.564341751    90.3088   1   8   0.0003   0.0002   0.0008   0.0001  -0.0001   0.0003   0.00   19.4
2019/07/15 20:15:00.000   77.693923594  -68.564342010    90.3209   1   8   0.0002   0.0002   0.0007   0.0000  -0.0001   0.0003   0.00   39.5
2019/07/15 20:30:00.000   77.693923487  -68.564342206    90.3179   1   7   0.0002   0.0002   0.0008   0.0000   0.0002   0.0003   0.00   48.9
2019/07/15 20:45:00.000   77.693923430  -68.564342222    90.3228   1   7   0.0002   0.0002   0.0009   0.0001   0.0003   0.0003   0.00   27.8
2019/07/15 21:00:00.000   77.693923328  -68.564342241    90.3139   1   7   0.0003   0.0003   0.0014   0.0001   0.0003   0.0006   0.00   48.2
2019/07/15 21:15:00.000   77.693923238  -68.564342555    90.3094   1   7   0.0003   0.0003   0.0015   0.0002   0.0005   0.0006   0.00   16.3
2019/07/15 21:30:00.000   77.693923156  -68.564342826    90.3005   1   7   0.0003   0.0003   0.0014   0.0002   0.0005   0.0006   0.00   35.9
2019/07/15 21:45:00.000   77.693923109  -68.564342758    90.3315   1   8   0.0003   0.0002   0.0010   0.0001   0.0003   0.0004   0.00   34.9
2019/07/15 22:00:00.000   77.693923030  -68.564342728    90.3319   1   8   0.0002   0.0002   0.0008   0.0001   0.0001   0.0003   0.00   64.2
2019/07/15 22:15:00.000   77.693922926  -68.564342909    90.3305   1  10   0.0002   0.0002   0.0006   0.0001   0.0001   0.0001   0.00   79.5
2019/07/15 22:30:00.000   77.693922834  -68.564342969    90.3232   1   8   0.0002   0.0002   0.0008   0.0001  -0.0002   0.0001   0.00   52.1
2019/07/15 22:45:00.000   77.693922741  -68.564343123    90.3263   1   8   0.0002   0.0002   0.0009   0.0001  -0.0002   0.0001   0.00   30.9
2019/07/15 23:00:00.000   77.693922652  -68.564343133    90.3169   1   8   0.0002   0.0002   0.0010   0.0001  -0.0001   0.0003   0.00   81.2
2019/07/15 23:15:00.000   77.693922563  -68.564343340    90.3241   1   8   0.0002   0.0002   0.0010   0.0001  -0.0002   0.0002   0.00  110.9
2019/07/15 23:30:00.000   77.693922452  -68.564343421    90.3227   1   9   0.0002   0.0002   0.0009   0.0000  -0.0001   0.0003   0.00   26.2
2019/07/15 23:45:00.000   77.693922377  -68.564343495    90.3240   1   8   0.0002   0.0002   0.0008  -0.0000  -0.0001   0.0002   0.00   30.4
2019/07/16 00:00:00.000   77.693922307  -68.564343673    90.3213   1   9   0.0002   0.0002   0.0008  -0.0000   0.0001   0.0003   0.00   41.9
2019/07/16 00:15:00.000   77.693922201  -68.564343808    90.3117   1   7   0.0004   0.0003   0.0016  -0.0002  -0.0004   0.0007   0.00   51.5
2019/07/16 00:30:00.000   77.693922166  -68.564344014    90.3334   1   9   0.0003   0.0002   0.0013  -0.0002  -0.0004   0.0006   0.00   10.1
2019/07/16 00:45:00.000   77.693922033  -68.564343629    90.3108   1   9   0.0003   0.0002   0.0009  -0.0001  -0.0002   0.0004   0.00   53.7
2019/07/16 01:00:00.000   77.693921971  -68.564344046    90.3185   1   9   0.0003   0.0002   0.0010  -0.0001  -0.0002   0.0004   0.00   40.8
2019/07/16 01:15:00.000   77.693921917  -68.564344180    90.3102   1   9   0.0002   0.0002   0.0008  -0.0001  -0.0001   0.0002   0.00   32.5
2019/07/16 01:30:00.000   77.693921822  -68.564344130    90.3141   1   9   0.0002   0.0002   0.0007  -0.0000  -0.0001   0.0001   0.00   99.8
2019/07/16 01:45:00.000   77.693921755  -68.564344308    90.3226   1  10   0.0002   0.0002   0.0006   0.0000  -0.0000   0.0002   0.00   25.5
2019/07/16 02:00:00.000   77.693921624  -68.564344351    90.3039   1   9   0.0003   0.0002   0.0009   0.0002   0.0003   0.0004   0.00   92.7
2019/07/16 02:15:00.000   77.693921531  -68.564344499    90.3186   1   8   0.0003   0.0002   0.0012   0.0002   0.0003   0.0005   0.00   27.7
2019/07/16 02:30:00.000   77.693921468  -68.564344819    90.3165   1  10   0.0002   0.0002   0.0008   0.0001  -0.0001   0.0003   0.00   18.8
2019/07/16 02:45:00.000   77.693921392  -68.564344811    90.3147   1   9   0.0002   0.0002   0.0008   0.0001   0.0000   0.0003   0.00   78.4
2019/07/16 03:00:00.000   77.693921353  -68.564344813    90.3247   1  10   0.0002   0.0002   0.0008   0.0001   0.0002   0.0003   0.00   23.4
2019/07/16 03:15:00.000   77.693921266  -68.564344920    90.3209   1  10   0.0002   0.0002   0.0008   0.0000  -0.0002   0.0002   0.00   74.0
2019/07/16 03:30:00.000   77.693921205  -68.564344982    90.3286   1  11   0.0002   0.0002   0.0007   0.0000  -0.0001   0.0002   0.00   19.4
2019/07/16 03:45:00.000   77.693921100  -68.564344950    90.3181   1  11   0.0002   0.0002   0.0008   0.0001   0.0001   0.0002   0.00   17.0
2019/07/16 04:00:00.000   77.693921007  -68.564345152    90.3069   1  11   0.0002   0.0002   0.0008   0.0000   0.0001   0.0003   0.00   53.8
2019/07/16 04:15:00.000   77.693920946  -68.564345213    90.3224   1  11   0.0002   0.0002   0.0007   0.0000   0.0001   0.0002   0.00   52.4
2019/07/16 04:30:00.000   77.693920869  -68.564345282    90.3142   1  12   0.0002   0.0002   0.0006   0.0000   0.0001   0.0002   0.00   26.3
2019/07/16 04:45:00.000   77.693920789  -68.564345398    90.3052   1  12   0.0002   0.0002   0.0006   0.0000   0.0000   0.0002   0.00   23.0
2019/07/16 05:00:00.000   77.693920710  -68.564345409    90.3082   1  11   0.0002   0.0002   0.0006   0.0001   0.0001   0.0002   0.00   58.5
2019/07/16 05:15:00.000   77.693920626  -68.564345629    90.3173   1  10   0.0002   0.0002   0.0008   0.0000  -0.0002   0.0002   0.00   69.5
2019/07/16 05:30:00.000   77.693920529  -68.564345593    90.2996   1  10   0.0002   0.0002   0.0009  -0.0000  -0.0002   0.0003   0.00  125.3
2019/07/16 05:45:00.000   77.693920469  -68.564345570    90.3118   1  10   0.0003   0.0002   0.0011   0.0001   0.0001   0.0005   0.00   49.7
2019/07/16 06:00:00.000   77.693920372  -68.564345747    90.3034   1   9   0.0003   0.0002   0.0012   0.0001   0.0002   0.0005   0.00   98.6
2019/07/16 06:15:00.000   77.693920317  -68.564345972    90.3141   1  10   0.0002   0.0002   0.0009  -0.0000  -0.0001   0.0004   0.00   16.9
2019/07/16 06:30:00.000   77.693920256  -68.564345993    90.3167   1  10   0.0002   0.0002   0.0007  -0.0000  -0.0001   0.0003   0.00   10.6
2019/07/16 06:45:00.000   77.693920164  -68.564345969    90.3079   1  10   0.0002   0.0002   0.0007  -0.0001  -0.0001   0.0003   0.00   56.8
2019/07/16 07:00:00.000   77.693920109  -68.564346174    90.3154   1  11   0.0002   0.0002   0.0006  -0.0001  -0.0001   0.0001   0.00   43.7
2019/07/16 07:15:00.000   77.693920025  -68.564346410    90.3136   1  10   0.0002   0.0002   0.0007  -0.0000  -0.0001  -0.0001   0.00   50.1
2019/07/16 07:30:00.000   77.693919936  -68.564346385    90.3076   1   9   0.0002   0.0002   0.0010  -0.0001  -0.0002   0.0003   0.00   14.6
2019/07/16 07:45:00.000   77.693919825  -68.564346441    90.3008   1   9   0.0002   0.0002   0.0009  -0.0001  -0.0002   0.0003   0.00   92.9
2019/07/16 08:00:00.000   77.693919781  -68.564346570    90.3032   1   9   0.0002   0.0002   0.0008   0.0000  -0.0001   0.0003   0.00   68.4
2019/07/16 08:15:00.000   77.693919688  -68.564346695    90.3049   1   7   0.0002   0.0002   0.0010   0.0000  -0.0001   0.0002   0.00   57.9
2019/07/16 08:30:00.000   77.693919627  -68.564346786    90.3007   1   7   0.0002   0.0002   0.0010   0.0001   0.0001   0.0003   0.00   82.5
2019/07/16 08:45:00.001   77.693919529  -68.564346944    90.3113   1   7   0.0002   0.0002   0.0009   0.0001   0.0002   0.0003   0.00   31.4
2019/07/16 09:00:00.000   77.693919427  -68.564347096    90.3031   1   8   0.0002   0.0002   0.0008   0.0001   0.0002   0.0003   0.00   25.4
2019/07/16 09:15:00.000   77.693919332  -68.564347093    90.2921   1   7   0.0004   0.0003   0.0013  -0.0002  -0.0004   0.0006   0.00   20.6
2019/07/16 09:30:00.000   77.693919293  -68.564347178    90.3075   1   8   0.0003   0.0002   0.0008  -0.0001  -0.0002   0.0004   0.00   13.8
2019/07/16 09:45:00.000   77.693919225  -68.564347259    90.3090   1   9   0.0002   0.0002   0.0006  -0.0001  -0.0001   0.0002   0.00   31.8
2019/07/16 10:00:00.000   77.693919163  -68.564347484    90.3098   1   9   0.0002   0.0002   0.0006  -0.0000  -0.0001   0.0002   0.00   51.2
2019/07/16 10:15:00.000   77.693919062  -68.564347384    90.2991   1   7   0.0003   0.0002   0.0009   0.0001  -0.0001   0.0002   0.00   26.7
2019/07/16 10:30:00.000   77.693918966  -68.564347511    90.2946   1   8   0.0003   0.0002   0.0009   0.0001  -0.0002   0.0003   0.00   40.2
2019/07/16 10:45:00.000   77.693918909  -68.564347581    90.3068   1   9   0.0003   0.0002   0.0008   0.0001  -0.0002   0.0002   0.00    6.4
2019/07/16 11:00:00.000   77.693918823  -68.564347719    90.3095   1   9   0.0002   0.0002   0.0007   0.0001  -0.0001   0.0001   0.00   42.0
2019/07/16 11:15:00.000   77.693918713  -68.564347901    90.2959   1   8   0.0002   0.0002   0.0008   0.0001  -0.0001   0.0003   0.00   80.5
2019/07/16 11:30:00.000   77.693918667  -68.564347979    90.2950   1   8   0.0003   0.0002   0.0008   0.0001   0.0000   0.0003   0.00   71.9
2019/07/16 11:45:00.000   77.693918566  -68.564348082    90.3007   1   8   0.0003   0.0002   0.0010   0.0001   0.0003   0.0004   0.00   17.5
2019/07/16 12:00:00.000   77.693918505  -68.564348099    90.2963   1   9   0.0003   0.0002   0.0009   0.0001   0.0003   0.0004   0.00   23.6
2019/07/16 12:15:00.000   77.693918431  -68.564348303    90.3021   1   9   0.0003   0.0002   0.0010  -0.0001  -0.0001   0.0005   0.00   10.9
2019/07/16 12:30:00.000   77.693918352  -68.564348358    90.2999   1  10   0.0003   0.0002   0.0008  -0.0001  -0.0002   0.0004   0.00   11.3
2019/07/16 12:45:00.000   77.693918288  -68.564348341    90.3010   1  11   0.0002   0.0002   0.0006  -0.0001   0.0000   0.0002   0.00   17.7
2019/07/16 13:00:00.000   77.693918203  -68.564348525    90.3000   1  11   0.0002   0.0002   0.0007  -0.0000   0.0001   0.0001   0.00  105.4
2019/07/16 13:15:00.000   77.693918130  -68.564348583    90.2999   1  11   0.0002   0.0002   0.0007  -0.0000   0.0001   0.0001   0.00   69.3
2019/07/16 13:30:00.000   77.693918036  -68.564348784    90.2921   1  11   0.0002   0.0002   0.0008   0.0000   0.0001   0.0002   0.00   21.1
2019/07/16 13:45:00.000   77.693917963  -68.564348863    90.2981   1  11   0.0002   0.0002   0.0007   0.0000   0.0000   0.0002   0.00   44.8
2019/07/16 14:00:00.000   77.693917877  -68.564348846    90.2891   1  10   0.0002   0.0002   0.0007  -0.0000  -0.0002   0.0002   0.00   49.8
2019/07/16 14:15:00.000   77.693917795  -68.564349010    90.2864   1  10   0.0003   0.0002   0.0009   0.0001   0.0002   0.0004   0.00    7.0
2019/07/16 14:30:00.000   77.693917740  -68.564349029    90.2958   1   9   0.0003   0.0002   0.0007  -0.0001  -0.0002   0.0003   0.00   61.4
2019/07/16 14:45:00.000   77.693917710  -68.564349175    90.3167   1   8   0.0003   0.0002   0.0008  -0.0001  -0.0002   0.0004   0.00   58.5
2019/07/16 15:00:00.000   77.693917634  -68.564349215    90.2934   1  10   0.0003   0.0003   0.0010  -0.0002  -0.0004   0.0004   0.00   31.9
2019/07/16 15:15:00.000   77.693917537  -68.564349250    90.2928   1  10   0.0002   0.0002   0.0007  -0.0001  -0.0002   0.0003   0.00   61.1
2019/07/16 15:30:00.000   77.693917489  -68.564349270    90.3050   1   9   0.0003   0.0002   0.0008  -0.0001  -0.0001   0.0003   0.00  149.2
2019/07/16 15:45:00.000   77.693917396  -68.564349460    90.2940   1  11   0.0002   0.0002   0.0008  -0.0000   0.0002   0.0002   0.00   18.9
2019/07/16 16:00:00.000   77.693917276  -68.564349568    90.2909   1  11   0.0002   0.0002   0.0008  -0.0000   0.0002   0.0002   0.00   53.4
2019/07/16 16:15:00.000   77.693917215  -68.564349651    90.2974   1  12   0.0002   0.0002   0.0007   0.0000   0.0002   0.0002   0.00   37.1
2019/07/16 16:30:00.000   77.693917157  -68.564349790    90.3010   1  12   0.0002   0.0002   0.0006   0.0000   0.0001   0.0002   0.00   11.8
2019/07/16 16:45:00.000   77.693917062  -68.564349920    90.2905   1  10   0.0002   0.0002   0.0007  -0.0001  -0.0002   0.0003   0.00   33.1
2019/07/16 17:00:00.000   77.693916986  -68.564350100    90.2948   1  10   0.0002   0.0002   0.0007  -0.0001  -0.0002   0.0003   0.00   56.2
2019/07/16 17:15:00.000   77.693916885  -68.564350072    90.2799   1   9   0.0002   0.0002   0.0009  -0.0001   0.0001   0.0004   0.00   46.5
2019/07/16 17:30:00.000   77.693916830  -68.564350088    90.2895   1   9   0.0003   0.0002   0.0012  -0.0001  -0.0003   0.0005   0.00  147.2
2019/07/16 17:45:00.000   77.693916730  -68.564350294    90.2958   1  10   0.0003   0.0002   0.0011  -0.0001  -0.0002   0.0005   0.00   18.6
2019/07/16 18:00:00.000   77.693916685  -68.564350222    90.3117   1  11   0.0002   0.0002   0.0007   0.0000   0.0001   0.0003   0.00   17.5
2019/07/16 18:15:00.000   77.693916573  -68.564350566    90.2938   1  11   0.0002   0.0002   0.0007   0.0001   0.0002   0.0003   0.00   49.5
2019/07/16 18:30:00.000   77.693916477  -68.564350755    90.2786   1  10   0.0002   0.0002   0.0008   0.0001   0.0002   0.0002   0.00   38.9
2019/07/16 18:45:00.000   77.693916371  -68.564350926    90.2753   1   8   0.0002   0.0002   0.0009   0.0000   0.0002   0.0003   0.00   87.5
2019/07/16 19:00:00.000   77.693916306  -68.564350875    90.2814   1   9   0.0002   0.0002   0.0007   0.0001   0.0002   0.0002   0.00   59.1
2019/07/16 19:15:00.000   77.693916232  -68.564350875    90.2810   1   9   0.0003   0.0002   0.0007   0.0001   0.0001   0.0003   0.00   57.2
2019/07/16 19:30:00.000   77.693916136  -68.564351068    90.2834   1   8   0.0003   0.0002   0.0008   0.0001  -0.0002   0.0003   0.00   72.5
2019/07/16 19:45:00.000   77.693916027  -68.564351169    90.2904   1   7   0.0004   0.0002   0.0013   0.0001   0.0001   0.0007   0.00  105.0
2019/07/16 20:00:00.000   77.693915928  -68.564351381    90.2807   1   9   0.0002   0.0002   0.0007   0.0000  -0.0002   0.0003   0.00   26.8
2019/07/16 20:15:00.000   77.693915846  -68.564351494    90.2888   1   8   0.0002   0.0002   0.0007  -0.0001  -0.0002   0.0002   0.00   42.0
2019/07/16 20:30:00.000   77.693915768  -68.564351484    90.2910   1   8   0.0002   0.0002   0.0007  -0.0001  -0.0001   0.0002   0.00   34.8
2019/07/16 20:45:00.000   77.693915685  -68.564351577    90.2873   1   7   0.0002   0.0002   0.0009   0.0001   0.0003   0.0003   0.00   96.3
2019/07/16 21:00:00.000   77.693915609  -68.564351588    90.2976   1   7   0.0003   0.0003   0.0014   0.0001   0.0003   0.0006   0.00   47.1
2019/07/16 21:15:00.000   77.693915539  -68.564351932    90.2840   1   7   0.0003   0.0003   0.0014   0.0002   0.0005   0.0006   0.00   24.4
2019/07/16 21:30:00.000   77.693915421  -68.564352136    90.2746   1   7   0.0003   0.0003   0.0014   0.0002   0.0005   0.0006   0.00   23.8
2019/07/16 21:45:00.000   77.693915363  -68.564352215    90.2895   1   8   0.0002   0.0002   0.0009   0.0001   0.0002   0.0003   0.00   57.4
2019/07/16 22:00:00.000   77.693915279  -68.564352217    90.2939   1   9   0.0002   0.0002   0.0008   0.0001   0.0001   0.0003   0.00   26.8
2019/07/16 22:15:00.000   77.693915178  -68.564352339    90.2946   1   9   0.0002   0.0002   0.0007   0.0001   0.0000   0.0002   0.00   25.6
2019/07/16 22:30:00.000   77.693915073  -68.564352585    90.2806   1   8   0.0002   0.0002   0.0008   0.0001  -0.0002   0.0001   0.00   31.8
2019/07/16 22:45:00.000   77.693914969  -68.564352458    90.2774   1   8   0.0002   0.0002   0.0010   0.0001  -0.0002   0.0001   0.00   11.3
2019/07/16 23:00:00.000   77.693914902  -68.564352484    90.2831   1   8   0.0002   0.0002   0.0009   0.0001  -0.0002   0.0002   0.00   61.7
2019/07/16 23:15:00.000   77.693914802  -68.564352613    90.2752   1   8   0.0002   0.0002   0.0010   0.0001  -0.0001   0.0003   0.00   69.9
2019/07/16 23:30:00.000   77.693914737  -68.564352829    90.2733   1   9   0.0002   0.0002   0.0008   0.0000  -0.0002   0.0003   0.00   36.1
2019/07/16 23:45:00.000   77.693914616  -68.564353025    90.2786   1   8   0.0002   0.0002   0.0008  -0.0000   0.0000   0.0003   0.00   25.6
2019/07/17 00:00:00.000   77.693914551  -68.564353169    90.2786   1   9   0.0002   0.0002   0.0008  -0.0000   0.0001   0.0003   0.00   42.9
2019/07/17 00:15:00.000   77.693914495  -68.564353246    90.2838   1   7   0.0004   0.0003   0.0018  -0.0002  -0.0005   0.0008   0.00   70.1
2019/07/17 00:30:00.000   77.693914395  -68.564353256    90.2694   1   9   0.0003   0.0002   0.0010  -0.0002  -0.0003   0.0005   0.00   42.2
2019/07/17 00:45:00.000   77.693914305  -68.564353338    90.2669   1   9   0.0003   0.0002   0.0010  -0.0001  -0.0002   0.0005   0.00   76.3
2019/07/17 01:00:00.000   77.693914231  -68.564353503    90.2746   1   9   0.0003   0.0002   0.0009  -0.0001  -0.0002   0.0004   0.00   88.7
2019/07/17 01:15:00.000   77.693914140  -68.564353608    90.2772   1   9   0.0002   0.0002   0.0007  -0.0000  -0.0001   0.0002   0.00   56.4
2019/07/17 01:30:00.000   77.693914061  -68.564353683    90.2710   1   9   0.0002   0.0002   0.0007  -0.0000  -0.0000   0.0001   0.00   68.6
2019/07/17 01:45:00.000   77.693914008  -68.564353757    90.2755   1  10   0.0002   0.0002   0.0007   0.0001   0.0001   0.0003   0.00   25.9
2019/07/17 02:00:00.000   77.693913909  -68.564353849    90.2715   1   9   0.0003   0.0002   0.0010   0.0002   0.0003   0.0005   0.00   97.9
2019/07/17 02:15:00.000   77.693913829  -68.564353974    90.2732   1   8   0.0003   0.0002   0.0012   0.0002   0.0003   0.0006   0.00   55.4
2019/07/17 02:30:00.000   77.693913787  -68.564354021    90.2718   1  10   0.0002   0.0002   0.0008   0.0001  -0.0001   0.0003   0.00   81.5
2019/07/17 02:45:00.000   77.693913698  -68.564354130    90.2626   1   9   0.0002   0.0002   0.0008   0.0001   0.0001   0.0003   0.00   63.3
2019/07/17 03:00:00.000   77.693913614  -68.564354313    90.2699   1   9   0.0002   0.0002   0.0009   0.0001  -0.0002   0.0003   0.00   51.6
2019/07/17 03:15:00.000   77.693913562  -68.564354355    90.2768   1  10   0.0002   0.0002   0.0007  -0.0000  -0.0002   0.0002   0.00   83.7
2019/07/17 03:30:00.000   77.693913480  -68.564354411    90.2760   1  11   0.0002   0.0002   0.0007   0.0001   0.0000   0.0001   0.00   18.3
2019/07/17 03:45:00.000   77.693913381  -68.564354499    90.2719   1  11   0.0002   0.0002   0.0008   0.0001   0.0001   0.0003   0.00   50.3
2019/07/17 04:00:00.000   77.693913302  -68.564354591    90.2662   1  11   0.0002   0.0002   0.0008   0.0000   0.0001   0.0003   0.00   44.2
2019/07/17 04:15:00.000   77.693913251  -68.564354785    90.2768   1  11   0.0002   0.0002   0.0007  -0.0000   0.0000   0.0002   0.00   51.8
2019/07/17 04:30:00.000   77.693913161  -68.564354833    90.2739   1  11   0.0002   0.0002   0.0007   0.0001   0.0001   0.0003   0.00   36.3
2019/07/17 04:45:00.000   77.693913098  -68.564354878    90.2713   1  12   0.0002   0.0002   0.0006   0.0000  -0.0000   0.0002   0.00   41.9
2019/07/17 05:00:00.000   77.693913013  -68.564354953    90.2698   1  11   0.0002   0.0002   0.0006   0.0001   0.0001   0.0002   0.00   42.8
2019/07/17 05:15:00.000   77.693912922  -68.564355075    90.2804   1  10   0.0002   0.0002   0.0008   0.0000  -0.0002   0.0003   0.00   40.3
2019/07/17 05:30:00.000   77.693912839  -68.564355092    90.2639   1  11   0.0002   0.0002   0.0009  -0.0000  -0.0002   0.0003   0.00   47.2
2019/07/17 05:45:00.000   77.693912768  -68.564355211    90.2620   1   9   0.0003   0.0002   0.0013   0.0001   0.0002   0.0005   0.00   93.0
2019/07/17 06:00:00.000   77.693912722  -68.564355310    90.2761   1   9   0.0003   0.0002   0.0011   0.0001   0.0001   0.0005   0.00   84.1
2019/07/17 06:15:00.000   77.693912624  -68.564355433    90.2707   1   9   0.0002   0.0002   0.0008  -0.0000  -0.0001   0.0003   0.00   49.4
2019/07/17 06:30:00.000   77.693912558  -68.564355563    90.2712   1  10   0.0002   0.0002   0.0007  -0.0000  -0.0001   0.0002   0.00   31.1
2019/07/17 06:45:00.000   77.693912472  -68.564355474    90.2665   1  11   0.0002   0.0002   0.0007  -0.0001  -0.0000   0.0002   0.00    3.8
2019/07/17 07:00:00.000   77.693912413  -68.564355610    90.2603   1  10   0.0002   0.0002   0.0006  -0.0000  -0.0001   0.0001   0.00  108.6
2019/07/17 07:15:00.000   77.693912316  -68.564355698    90.2731   1   9   0.0002   0.0002   0.0008   0.0000  -0.0001   0.0001   0.00   89.9
2019/07/17 07:30:00.000   77.693912236  -68.564355839    90.2685   1   9   0.0002   0.0002   0.0009  -0.0001  -0.0002   0.0003   0.00   20.1
2019/07/17 07:45:00.000   77.693912178  -68.564355934    90.2676   1  10   0.0002   0.0002   0.0009  -0.0001  -0.0002   0.0003   0.00   16.0
2019/07/17 08:00:00.000   77.693912133  -68.564356011    90.2651   1   9   0.0002   0.0002   0.0008   0.0000  -0.0001   0.0003   0.00   36.8
2019/07/17 08:15:00.000   77.693912024  -68.564356191    90.2710   1   7   0.0002   0.0002   0.0010   0.0001  -0.0001   0.0002   0.00   83.3
2019/07/17 08:30:00.000   77.693911945  -68.564356169    90.2660   1   7   0.0002   0.0002   0.0010   0.0001   0.0002   0.0003   0.00   40.2
2019/07/17 08:45:00.000   77.693911872  -68.564356349    90.2708   1   7   0.0002   0.0002   0.0009   0.0001   0.0002   0.0003   0.00   33.0
2019/07/17 09:00:00.000   77.693911789  -68.564356483    90.2738   1   7   0.0004   0.0003   0.0014  -0.0002  -0.0004   0.0007   0.00   53.0
2019/07/17 09:15:00.000   77.693911713  -68.564356543    90.2639   1   7   0.0004   0.0003   0.0012  -0.0002  -0.0004   0.0006   0.00   33.2
2019/07/17 09:30:00.000   77.693911651  -68.564356612    90.2638   1   8   0.0003   0.0002   0.0007  -0.0001  -0.0002   0.0003   0.00   68.6
2019/07/17 09:45:00.000   77.693911600  -68.564356793    90.2691   1   9   0.0002   0.0002   0.0006  -0.0001  -0.0001   0.0002   0.00   44.2
2019/07/17 10:00:00.000   77.693911500  -68.564356827    90.2662   1   8   0.0002   0.0002   0.0007   0.0001  -0.0001   0.0000   0.00   49.5
2019/07/17 10:15:00.000   77.693911399  -68.564356852    90.2560   1   8   0.0003   0.0002   0.0009   0.0001  -0.0001   0.0002   0.00   14.2
2019/07/17 10:30:00.000   77.693911325  -68.564357015    90.2588   1   8   0.0003   0.0002   0.0009   0.0001  -0.0002   0.0003   0.00   61.2
2019/07/17 10:45:00.000   77.693911286  -68.564357047    90.2671   1   9   0.0002   0.0002   0.0008   0.0001  -0.0002   0.0002   0.00   62.6
2019/07/17 11:00:00.000   77.693911193  -68.564357116    90.2663   1   8   0.0002   0.0002   0.0008   0.0001  -0.0002   0.0001   0.00   83.2
2019/07/17 11:15:00.000   77.693911121  -68.564357328    90.2601   1   8   0.0002   0.0002   0.0008   0.0001  -0.0001   0.0003   0.00  108.8
2019/07/17 11:30:00.000   77.693911010  -68.564357357    90.2584   1   7   0.0003   0.0002   0.0009   0.0001   0.0002   0.0003   0.00   49.6
2019/07/17 11:45:00.000   77.693910966  -68.564357546    90.2508   1   8   0.0003   0.0002   0.0009   0.0001   0.0003   0.0004   0.00   55.2
2019/07/17 12:00:00.000   77.693910885  -68.564357624    90.2593   1   8   0.0003   0.0002   0.0012   0.0001   0.0003   0.0006   0.00   33.2
2019/07/17 12:15:00.000   77.693910786  -68.564357624    90.2559   1   9   0.0003   0.0002   0.0009  -0.0001  -0.0002   0.0005   0.00   33.5
2019/07/17 12:30:00.000   77.693910710  -68.564357724    90.2566   1  10   0.0003   0.0002   0.0008  -0.0001  -0.0001   0.0004   0.00   26.3
2019/07/17 12:45:00.000   77.693910686  -68.564357847    90.2586   1  11   0.0002   0.0002   0.0006  -0.0001   0.0001   0.0001   0.00   45.5
2019/07/17 13:00:00.000   77.693910591  -68.564357900    90.2609   1  11   0.0002   0.0002   0.0007  -0.0000   0.0001   0.0001   0.00   65.3
2019/07/17 13:15:00.000   77.693910514  -68.564358017    90.2612   1  11   0.0002   0.0002   0.0008  -0.0000   0.0001   0.0001   0.00   74.1
2019/07/17 13:30:00.000   77.693910435  -68.564358191    90.2615   1  11   0.0002   0.0002   0.0008   0.0000   0.0001   0.0002   0.00   26.2
2019/07/17 13:45:00.000   77.693910371  -68.564358254    90.2602   1  10   0.0002   0.0002   0.0008   0.0000  -0.0002   0.0002   0.00   75.7
2019/07/17 14:00:00.000   77.693910279  -68.564358294    90.2536   1  10   0.0002   0.0002   0.0007  -0.0000  -0.0002   0.0002   0.00   70.1
2019/07/17 14:15:00.000   77.693910173  -68.564358364    90.2492   1  10   0.0003   0.0002   0.0008   0.0001  -0.0001   0.0004   0.00    6.2
2019/07/17 14:30:00.000   77.693910101  -68.564358543    90.2544   1   9   0.0003   0.0002   0.0007  -0.0001  -0.0002   0.0003   0.00   60.1
2019/07/17 14:45:00.000   77.693910098  -68.564358642    90.2646   1   8   0.0003   0.0002   0.0008  -0.0001  -0.0002   0.0004   0.00   42.6
2019/07/17 15:00:00.000   77.693910002  -68.564358636    90.2573   1  10   0.0003   0.0002   0.0008  -0.0001  -0.0002   0.0003   0.00   53.3
2019/07/17 15:15:00.000   77.693909912  -68.564358631    90.2573   1  10   0.0002   0.0002   0.0007  -0.0001  -0.0002   0.0003   0.00   50.3
2019/07/17 15:30:00.000   77.693909823  -68.564358993    90.2596   1   9   0.0003   0.0002   0.0009  -0.0001  -0.0001   0.0003   0.00   48.7
2019/07/17 15:45:00.000   77.693909747  -68.564359005    90.2615   1  11   0.0002   0.0002   0.0007  -0.0000   0.0002   0.0002   0.00   62.3
2019/07/17 16:00:00.000   77.693909683  -68.564359077    90.2674   1  11   0.0002   0.0002   0.0008  -0.0000   0.0002   0.0002   0.00   41.2
2019/07/17 16:15:00.000   77.693909612  -68.564359315    90.2619   1  12   0.0002   0.0002   0.0006   0.0000   0.0002   0.0002   0.00   54.9
2019/07/17 16:30:00.000   77.693909511  -68.564359322    90.2565   1  12   0.0002   0.0002   0.0005  -0.0000   0.0001   0.0002   0.00   21.7
2019/07/17 16:45:00.000   77.693909433  -68.564359336    90.2481   1  10   0.0002   0.0002   0.0007  -0.0001  -0.0002   0.0003   0.00   60.4
2019/07/17 17:00:00.000   77.693909312  -68.564359531    90.2466   1  10   0.0002   0.0002   0.0007  -0.0001  -0.0002   0.0003   0.00   46.6
2019/07/17 17:15:00.000   77.693909213  -68.564359614    90.2495   1  10   0.0003   0.0002   0.0009  -0.0001   0.0001   0.0004   0.00   11.9
2019/07/17 17:30:00.000   77.693909116  -68.564359743    90.2382   1   9   0.0003   0.0002   0.0012  -0.0001  -0.0003   0.0006   0.00   76.7
2019/07/17 17:45:00.000   77.693909031  -68.564359870    90.2492   1  10   0.0002   0.0002   0.0009  -0.0001  -0.0002   0.0004   0.00   31.3
2019/07/17 18:00:00.000   77.693908987  -68.564359867    90.2570   1  11   0.0002   0.0002   0.0007   0.0000   0.0001   0.0003   0.00   39.8
2019/07/17 18:15:00.000   77.693908894  -68.564360048    90.2401   1  11   0.0002   0.0002   0.0007   0.0001   0.0002   0.0003   0.00   68.6
2019/07/17 18:30:00.000   77.693908808  -68.564360155    90.2413   1   9   0.0002   0.0002   0.0008   0.0001   0.0002   0.0002   0.00   48.1
2019/07/17 18:45:00.000   77.693908721  -68.564360264    90.2459   1   8   0.0002   0.0002   0.0009   0.0000   0.0002   0.0003   0.00   56.8
2019/07/17 19:00:00.000   77.693908650  -68.564360216    90.2481   1  10   0.0002   0.0002   0.0007   0.0001   0.0002   0.0001   0.00    4.4
2019/07/17 19:15:00.000   77.693908520  -68.564360390    90.2494   1   8   0.0003   0.0002   0.0008   0.0001  -0.0001   0.0003   0.00   76.7
2019/07/17 19:30:00.000   77.693908464  -68.564360500    90.2561   1   8   0.0003   0.0002   0.0008   0.0001  -0.0002   0.0003   0.00   95.2
2019/07/17 19:45:00.000   77.693908348  -68.564360606    90.2466   1   8   0.0003   0.0002   0.0010   0.0001  -0.0001   0.0005   0.00   21.6
2019/07/17 20:00:00.000   77.693908236  -68.564360837    90.2426   1   9   0.0002   0.0002   0.0007  -0.0000  -0.0002   0.0003   0.00   63.7
2019/07/17 20:15:00.000   77.693908138  -68.564361047    90.2450   1   8   0.0002   0.0002   0.0007  -0.0001  -0.0001   0.0002   0.00   29.5
2019/07/17 20:30:00.000   77.693908045  -68.564360991    90.2463   1   8   0.0002   0.0002   0.0007  -0.0001  -0.0001   0.0002   0.00   30.1
2019/07/17 20:45:00.000   77.693907952  -68.564361170    90.2387   1   7   0.0002   0.0003   0.0009   0.0001   0.0003   0.0003   0.00   39.4
2019/07/17 21:00:00.000   77.693907830  -68.564361241    90.2307   1   7   0.0003   0.0003   0.0015   0.0001   0.0004   0.0007   0.00   57.3
2019/07/17 21:15:00.000   77.693907756  -68.564361379    90.2386   1   7   0.0003   0.0003   0.0014   0.0002   0.0005   0.0006   0.00   34.4
2019/07/17 21:30:00.000   77.693907694  -68.564361525    90.2445   1   7   0.0003   0.0003   0.0013   0.0002   0.0005   0.0005   0.00  121.7
2019/07/17 21:45:00.000   77.693907618  -68.564361577    90.2520   1   8   0.0002   0.0002   0.0008   0.0001   0.0001   0.0003   0.00   59.6
2019/07/17 22:00:00.000   77.693907525  -68.564361655    90.2443   1   9   0.0002   0.0002   0.0007   0.0001  -0.0000   0.0002   0.00   43.7
2019/07/17 22:15:00.000   77.693907415  -68.564361780    90.2371   1   8   0.0002   0.0002   0.0008   0.0000  -0.0002   0.0002   0.00   71.9
2019/07/17 22:30:00.000   77.693907317  -68.564361970    90.2438   1   7   0.0002   0.0003   0.0010   0.0001  -0.0004  -0.0001   0.00   87.1
2019/07/17 22:45:00.000   77.693907240  -68.564362017    90.2497   1   8   0.0002   0.0002   0.0010   0.0001  -0.0003   0.0001   0.00   11.4
2019/07/17 23:00:00.000   77.693907157  -68.564362084    90.2387   1   7   0.0002   0.0002   0.0009   0.0001  -0.0002   0.0002   0.00   89.0
2019/07/17 23:15:00.000   77.693907060  -68.564362285    90.2380   1   7   0.0002   0.0002   0.0010   0.0001  -0.0001   0.0003   0.00   50.3
2019/07/17 23:30:00.000   77.693906964  -68.564362318    90.2433   1   8   0.0002   0.0002   0.0008   0.0001  -0.0001   0.0003   0.00   37.8
2019/07/17 23:45:00.000   77.693906887  -68.564362483    90.2370   1   8   0.0002   0.0002   0.0008   0.0001   0.0001   0.0003   0.00   21.5
2019/07/18 00:00:00.000   77.693906809  -68.564362601    90.2431   1   8   0.0003   0.0002   0.0008   0.0001   0.0002   0.0004   0.00   59.1
2019/07/18 00:15:00.000   77.693906717  -68.564362658    90.2254   1   7   0.0004   0.0003   0.0017  -0.0002  -0.0006   0.0007   0.00   35.5
2019/07/18 00:30:00.000   77.693906643  -68.564362739    90.2346   1   8   0.0003   0.0002   0.0010  -0.0001  -0.0003   0.0004   0.00   64.9
2019/07/18 00:45:00.000   77.693906560  -68.564362849    90.2450   1   9   0.0003   0.0002   0.0010  -0.0001  -0.0002   0.0004   0.00   14.6
2019/07/18 01:00:00.000   77.693906470  -68.564362944    90.2400   1   9   0.0003   0.0002   0.0009  -0.0001  -0.0002   0.0004   0.00   62.4
2019/07/18 01:15:00.000   77.693906405  -68.564363061    90.2394   1   9   0.0002   0.0002   0.0007  -0.0000  -0.0001   0.0001   0.00   87.8
2019/07/18 01:30:00.000   77.693906324  -68.564363178    90.2426   1   9   0.0002   0.0002   0.0007  -0.0000  -0.0000   0.0001   0.00   75.4
2019/07/18 01:45:00.000   77.693906261  -68.564363292    90.2381   1   9   0.0003   0.0002   0.0009   0.0001   0.0003   0.0004   0.00   72.0
2019/07/18 02:00:00.000   77.693906154  -68.564363434    90.2331   1   9   0.0003   0.0002   0.0010   0.0002   0.0003   0.0005   0.00  113.2
2019/07/18 02:15:00.000   77.693906066  -68.564363527    90.2275   1   9   0.0003   0.0002   0.0011   0.0001   0.0002   0.0005   0.00   20.5
2019/07/18 02:30:00.000   77.693906027  -68.564363496    90.2426   1  10   0.0002   0.0002   0.0008   0.0001  -0.0002   0.0003   0.00   92.9
2019/07/18 02:45:00.000   77.693905942  -68.564363681    90.2399   1   9   0.0002   0.0002   0.0008   0.0001   0.0001   0.0003   0.00   75.5
2019/07/18 03:00:00.000   77.693905852  -68.564363733    90.2355   1  10   0.0002   0.0002   0.0008   0.0000  -0.0001   0.0003   0.00   27.4
2019/07/18 03:15:00.000   77.693905793  -68.564363856    90.2461   1  10   0.0002   0.0002   0.0008  -0.0000  -0.0001   0.0002   0.00   82.6
2019/07/18 03:30:00.000   77.693905703  -68.564363900    90.2488   1  10   0.0002   0.0002   0.0008   0.0000   0.0001   0.0002   0.00   36.8
2019/07/18 03:45:00.000   77.693905592  -68.564364092    90.2400   1  11   0.0002   0.0002   0.0008   0.0001   0.0001   0.0003   0.00   44.6
2019/07/18 04:00:00.000   77.693905502  -68.564364194    90.2395   1  11   0.0002   0.0002   0.0008   0.0000   0.0001   0.0002   0.00   51.1
2019/07/18 04:15:00.000   77.693905424  -68.564364432    90.2462   1  11   0.0002   0.0002   0.0007  -0.0000  -0.0000   0.0002   0.00   39.4
2019/07/18 04:30:00.000   77.693905347  -68.564364464    90.2439   1  11   0.0002   0.0002   0.0007   0.0001   0.0001   0.0002   0.00   57.0
2019/07/18 04:45:00.000   77.693905282  -68.564364507    90.2437   1  11   0.0002   0.0002   0.0006   0.0001   0.0001   0.0002   0.00   57.8
2019/07/18 05:00:00.000   77.693905224  -68.564364755    90.2486   1  10   0.0002   0.0002   0.0007   0.0001  -0.0002   0.0002   0.00   74.2
2019/07/18 05:15:00.000   77.693905122  -68.564364816    90.2414   1  10   0.0002   0.0002   0.0008   0.0000  -0.0002   0.0003   0.00  106.8
2019/07/18 05:30:00.000   77.693905046  -68.564364878    90.2407   1  10   0.0003   0.0002   0.0011   0.0001   0.0000   0.0004   0.00   27.3
2019/07/18 05:45:00.000   77.693904947  -68.564365027    90.2191   1   9   0.0003   0.0002   0.0013   0.0001   0.0002   0.0005   0.00   90.1
2019/07/18 06:00:00.000   77.693904905  -68.564365081    90.2426   1   9   0.0003   0.0002   0.0011   0.0001   0.0001   0.0004   0.00  120.5
2019/07/18 06:15:00.000   77.693904847  -68.564365248    90.2400   1   9   0.0002   0.0002   0.0008  -0.0000  -0.0001   0.0003   0.00   42.4
2019/07/18 06:30:00.000   77.693904766  -68.564365202    90.2385   1  11   0.0002   0.0002   0.0006  -0.0000  -0.0001   0.0002   0.00    4.3
2019/07/18 06:45:00.000   77.693904701  -68.564365237    90.2271   1  11   0.0002   0.0002   0.0006  -0.0001  -0.0000   0.0002   0.00   39.4
2019/07/18 07:00:00.000   77.693904669  -68.564365405    90.2350   1  10   0.0002   0.0002   0.0006  -0.0000  -0.0001  -0.0000   0.00   69.4
2019/07/18 07:15:00.000   77.693904565  -68.564365432    90.2374   1   9   0.0002   0.0002   0.0008   0.0000  -0.0001   0.0001   0.00   47.7
2019/07/18 07:30:00.000   77.693904444  -68.564365535    90.2199   1   9   0.0002   0.0002   0.0009  -0.0001  -0.0002   0.0003   0.00   65.5
2019/07/18 07:45:00.000   77.693904367  -68.564365540    90.2262   1  10   0.0002   0.0002   0.0008  -0.0001  -0.0002   0.0002   0.00   40.7
2019/07/18 08:00:00.000   77.693904288  -68.564365800    90.2337   1   9   0.0002   0.0002   0.0008   0.0000  -0.0001   0.0003   0.00   24.1
2019/07/18 08:15:00.000   77.693904199  -68.564365874    90.2417   1   7   0.0002   0.0002   0.0010   0.0001   0.0001   0.0003   0.00   55.9
2019/07/18 08:30:00.000   77.693904137  -68.564366039    90.2182   1   7   0.0002   0.0002   0.0010   0.0001   0.0002   0.0003   0.00   82.7
2019/07/18 08:45:00.000   77.693904052  -68.564366142    90.2295   1   7   0.0002   0.0002   0.0009   0.0001   0.0002   0.0003   0.00   44.2
2019/07/18 09:00:00.000   77.693903946  -68.564365837    90.2059   1   7   0.0004   0.0003   0.0014  -0.0002  -0.0004   0.0007   0.00   43.7
2019/07/18 09:15:00.000   77.693903900  -68.564365965    90.2049   1   7   0.0003   0.0003   0.0011  -0.0002  -0.0004   0.0005   0.00   46.5
2019/07/18 09:30:00.000   77.693903843  -68.564366196    90.2203   1   8   0.0003   0.0002   0.0007  -0.0001  -0.0001   0.0003   0.00   57.2
2019/07/18 09:45:00.000   77.693903793  -68.564366500    90.2305   1   9   0.0002   0.0002   0.0006  -0.0001  -0.0001   0.0002   0.00   39.6
2019/07/18 10:00:00.000   77.693903735  -68.564366355    90.2211   1   7   0.0003   0.0002   0.0008   0.0001  -0.0001   0.0002   0.00   26.1
2019/07/18 10:15:00.000   77.693903642  -68.564366516    90.2170   1   8   0.0003   0.0002   0.0009   0.0001  -0.0001   0.0002   0.00   31.9
2019/07/18 10:30:00.000   77.693903555  -68.564366531    90.2134   1   8   0.0003   0.0002   0.0009   0.0001  -0.0002   0.0003   0.00   50.7
2019/07/18 10:45:00.000   77.693903503  -68.564366608    90.2266   1   9   0.0002   0.0002   0.0007   0.0001  -0.0001   0.0001   0.00   84.1
2019/07/18 11:00:00.000   77.693903409  -68.564366685    90.2293   1   9   0.0002   0.0002   0.0007   0.0000  -0.0002   0.0001   0.00   34.9
2019/07/18 11:15:00.000   77.693903322  -68.564366972    90.2221   1   8   0.0003   0.0002   0.0008   0.0001  -0.0001   0.0003   0.00   38.1
2019/07/18 11:30:00.000   77.693903221  -68.564366973    90.2084   1   7   0.0003   0.0002   0.0010   0.0001   0.0002   0.0004   0.00   92.2
2019/07/18 11:45:00.000   77.693903135  -68.564367040    90.2029   1   8   0.0003   0.0002   0.0009   0.0001   0.0003   0.0004   0.00   39.8
2019/07/18 12:00:00.000   77.693903067  -68.564367105    90.2252   1   8   0.0003   0.0002   0.0012   0.0001   0.0002   0.0006   0.00   38.4
2019/07/18 12:15:00.000   77.693903004  -68.564367352    90.2336   1   9   0.0003   0.0002   0.0009  -0.0001  -0.0002   0.0004   0.00   30.0
2019/07/18 12:30:00.000   77.693902904  -68.564367475    90.2138   1  11   0.0002   0.0002   0.0007  -0.0001  -0.0001   0.0003   0.00    8.1
2019/07/18 12:45:00.000   77.693902846  -68.564367386    90.2236   1  11   0.0002   0.0002   0.0006  -0.0001   0.0001   0.0001   0.00   62.8
2019/07/18 13:00:00.000   77.693902779  -68.564367519    90.2321   1  11   0.0002   0.0002   0.0007  -0.0000   0.0001   0.0001   0.00  112.2
2019/07/18 13:15:00.000   77.693902713  -68.564367588    90.2205   1  10   0.0002   0.0002   0.0009   0.0000   0.0001   0.0002   0.00   86.6
2019/07/18 13:30:00.000   77.693902627  -68.564367690    90.2198   1  11   0.0002   0.0002   0.0007   0.0000   0.0001   0.0002   0.00   49.8
2019/07/18 13:45:00.000   77.693902556  -68.564367869    90.2262   1  10   0.0002   0.0002   0.0008   0.0000  -0.0002   0.0002   0.00   71.8
2019/07/18 14:00:00.000   77.693902493  -68.564368046    90.2323   1  10   0.0002   0.0002   0.0007  -0.0000  -0.0002   0.0002   0.00   70.3
2019/07/18 14:15:00.000   77.693902398  -68.564368130    90.2164   1  10   0.0002   0.0002   0.0007  -0.0000  -0.0002   0.0003   0.00   38.1
2019/07/18 14:30:00.000   77.693902327  -68.564367932    90.2150   1   8   0.0003   0.0002   0.0008  -0.0001  -0.0002   0.0003   0.00   59.6
2019/07/18 14:45:00.000   77.693902284  -68.564368057    90.2261   1   8   0.0003   0.0002   0.0008  -0.0001  -0.0002   0.0004   0.00   33.6
2019/07/18 15:00:00.000   77.693902206  -68.564368148    90.2215   1  10   0.0002   0.0002   0.0007  -0.0001  -0.0002   0.0003   0.00   46.4
2019/07/18 15:15:00.000   77.693902118  -68.564368325    90.2118   1   9   0.0003   0.0002   0.0007  -0.0001  -0.0002   0.0003   0.00   80.0
2019/07/18 15:30:00.000   77.693902080  -68.564368261    90.2280   1  11   0.0002   0.0002   0.0008  -0.0001   0.0001   0.0003   0.00   12.3
2019/07/18 15:45:00.000   77.693901981  -68.564368444    90.2071   1  11   0.0002   0.0002   0.0008  -0.0000   0.0002   0.0002   0.00   46.6
2019/07/18 16:00:00.000   77.693901893  -68.564368476    90.2225   1  12   0.0002   0.0002   0.0007   0.0000   0.0002   0.0002   0.00    9.0
2019/07/18 16:15:00.000   77.693901844  -68.564368626    90.2163   1  12   0.0002   0.0002   0.0006   0.0001   0.0002   0.0002   0.00   52.5
2019/07/18 16:30:00.000   77.693901741  -68.564368660    90.2088   1  10   0.0002   0.0002   0.0007  -0.0001  -0.0001   0.0003   0.00   25.7
2019/07/18 16:45:00.000   77.693901638  -68.564368771    90.2089   1  10   0.0002   0.0002   0.0007  -0.0001  -0.0002   0.0003   0.00   44.9
2019/07/18 17:00:00.000   77.693901577  -68.564368917    90.2103   1  10   0.0002   0.0002   0.0007  -0.0001  -0.0002   0.0003   0.00   38.4
2019/07/18 17:15:00.000   77.693901483  -68.564369074    90.1937   1  10   0.0003   0.0002   0.0009  -0.0000   0.0000   0.0004   0.00   23.1
2019/07/18 17:30:00.000   77.693901436  -68.564369063    90.1991   1   9   0.0003   0.0002   0.0012  -0.0001  -0.0002   0.0006   0.00   77.6
2019/07/18 17:45:00.000   77.693901383  -68.564369256    90.2176   1  11   0.0002   0.0002   0.0008  -0.0001  -0.0001   0.0003   0.00   24.3
2019/07/18 18:00:00.000   77.693901282  -68.564369293    90.2054   1  11   0.0002   0.0002   0.0007   0.0001   0.0002   0.0003   0.00   41.7
2019/07/18 18:15:00.000   77.693901231  -68.564369437    90.2111   1  11   0.0002   0.0002   0.0007   0.0001   0.0002   0.0003   0.00   60.7
2019/07/18 18:30:00.000   77.693901142  -68.564369546    90.2075   1   9   0.0002   0.0002   0.0008   0.0001   0.0002   0.0002   0.00   64.9
2019/07/18 18:45:00.000   77.693901065  -68.564369689    90.2078   1   9   0.0002   0.0002   0.0008   0.0000   0.0002   0.0002   0.00   21.8
2019/07/18 19:00:00.000   77.693900981  -68.564369861    90.2210   1  10   0.0002   0.0002   0.0006   0.0001   0.0002   0.0002   0.00    6.4
2019/07/18 19:15:00.000   77.693900929  -68.564369856    90.2167   1   8   0.0003   0.0002   0.0008   0.0001  -0.0001   0.0003   0.00   37.5
2019/07/18 19:30:00.000   77.693900851  -68.564369948    90.2233   1   8   0.0003   0.0002   0.0008   0.0001  -0.0002   0.0003   0.00   68.6
2019/07/18 19:45:00.000   77.693900771  -68.564369999    90.2141   1   9   0.0003   0.0002   0.0009   0.0001  -0.0002   0.0003   0.00    6.4
2019/07/18 20:00:00.000   77.693900697  -68.564370196    90.2144   1   9   0.0002   0.0002   0.0007  -0.0000  -0.0002   0.0003   0.00   45.8
2019/07/18 20:15:00.000   77.693900614  -68.564370274    90.2136   1   8   0.0002   0.0002   0.0007  -0.0001  -0.0001   0.0002   0.00   44.0
2019/07/18 20:30:00.000   77.693900541  -68.564370427    90.2134   1   7   0.0002   0.0002   0.0009   0.0001   0.0003   0.0003   0.00   47.4
2019/07/18 20:45:00.000   77.693900385  -68.564370186    90.1850   1   7   0.0003   0.0003   0.0014   0.0001   0.0003   0.0006   0.00    6.1
2019/07/18 21:00:00.000   77.693900313  -68.564370415    90.1713   1   7   0.0004   0.0003   0.0017   0.0002   0.0004   0.0007   0.00    7.5
2019/07/18 21:15:00.000   77.693900293  -68.564370403    90.2077   1   7   0.0003   0.0003   0.0014   0.0002   0.0005   0.0006   0.00   16.0
2019/07/18 21:30:00.000   77.693900246  -68.564370554    90.2105   1   8   0.0003   0.0002   0.0011   0.0001   0.0003   0.0004   0.00   30.1
2019/07/18 21:45:00.000   77.693900160  -68.564370759    90.2232   1   8   0.0002   0.0002   0.0008   0.0001   0.0001   0.0003   0.00   54.7
2019/07/18 22:00:00.000   77.693900093  -68.564370906    90.2139   1  10   0.0002   0.0002   0.0007   0.0001   0.0001   0.0002   0.00  102.7
2019/07/18 22:15:00.000   77.693899995  -68.564370950    90.2091   1   8   0.0002   0.0002   0.0008   0.0001  -0.0002   0.0001   0.00  107.3
2019/07/18 22:30:00.000   77.693899894  -68.564371172    90.2100   1   8   0.0002   0.0002   0.0009   0.0001  -0.0002   0.0001   0.00   40.1
2019/07/18 22:45:00.000   77.693899836  -68.564371105    90.2129   1   9   0.0002   0.0002   0.0009   0.0001  -0.0002   0.0001   0.00   38.9
2019/07/18 23:00:00.000   77.693899763  -68.564371120    90.2016   1   8   0.0002   0.0002   0.0010   0.0001  -0.0002   0.0002   0.00   61.4
2019/07/18 23:15:00.000   77.693899660  -68.564371275    90.2040   1   9   0.0002   0.0002   0.0009   0.0001  -0.0001   0.0003   0.00   15.5
2019/07/18 23:30:00.000   77.693899587  -68.564371383    90.1984   1   8   0.0002   0.0002   0.0008  -0.0000  -0.0001   0.0002   0.00   54.8
2019/07/18 23:45:00.000   77.693899507  -68.564371581    90.1999   1   9   0.0002   0.0002   0.0008  -0.0000   0.0001   0.0003   0.00   46.0
2019/07/19 00:00:00.000   77.693899461  -68.564371708    90.2131   1   7   0.0004   0.0003   0.0014  -0.0002  -0.0004   0.0006   0.00   56.1
2019/07/19 00:15:00.000   77.693899347  -68.564371655    90.2007   1   8   0.0004   0.0003   0.0015  -0.0002  -0.0005   0.0007   0.00   41.9
2019/07/19 00:30:00.000   77.693899263  -68.564371759    90.1895   1   9   0.0003   0.0002   0.0009  -0.0001  -0.0002   0.0004   0.00  102.5
2019/07/19 00:45:00.000   77.693899197  -68.564371888    90.1952   1   9   0.0003   0.0002   0.0010  -0.0001  -0.0002   0.0004   0.00  140.7
2019/07/19 01:00:00.000   77.693899135  -68.564371978    90.2027   1  10   0.0002   0.0002   0.0008  -0.0001  -0.0001   0.0003   0.00   17.5
2019/07/19 01:15:00.000   77.693899065  -68.564372149    90.2059   1   9   0.0002   0.0002   0.0007  -0.0000  -0.0001   0.0001   0.00   88.5
2019/07/19 01:30:00.000   77.693898986  -68.564372179    90.2029   1  10   0.0002   0.0002   0.0006  -0.0000   0.0000   0.0001   0.00    9.7
2019/07/19 01:45:00.000   77.693898901  -68.564372258    90.1941   1   9   0.0003   0.0002   0.0009   0.0001   0.0003   0.0004   0.00   95.1
2019/07/19 02:00:00.000   77.693898781  -68.564372501    90.1818   1   8   0.0003   0.0002   0.0012   0.0002   0.0003   0.0005   0.00   58.4
2019/07/19 02:15:00.000   77.693898734  -68.564372400    90.1927   1  10   0.0002   0.0002   0.0009   0.0001  -0.0001   0.0004   0.00    9.6
2019/07/19 02:30:00.000   77.693898686  -68.564372456    90.2032   1  10   0.0002   0.0002   0.0007   0.0001  -0.0001   0.0003   0.00  138.2
2019/07/19 02:45:00.000   77.693898610  -68.564372528    90.2045   1  10   0.0002   0.0002   0.0008   0.0001   0.0001   0.0003   0.00    5.1
2019/07/19 03:00:00.000   77.693898545  -68.564372746    90.1996   1  10   0.0002   0.0002   0.0008   0.0000  -0.0001   0.0003   0.00   46.8
2019/07/19 03:15:00.000   77.693898460  -68.564372810    90.2064   1  10   0.0002   0.0002   0.0008  -0.0000  -0.0001   0.0002   0.00   94.6
2019/07/19 03:30:00.000   77.693898394  -68.564372891    90.2014   1  11   0.0002   0.0002   0.0008   0.0001   0.0002   0.0002   0.00    5.5
2019/07/19 03:45:00.000   77.693898324  -68.564373085    90.1941   1  11   0.0002   0.0002   0.0008   0.0000   0.0001   0.0003   0.00   43.9
2019/07/19 04:00:00.000   77.693898246  -68.564373099    90.2030   1  11   0.0002   0.0002   0.0008   0.0000   0.0001   0.0002   0.00   65.0
2019/07/19 04:15:00.000   77.693898183  -68.564373193    90.1996   1  13   0.0002   0.0002   0.0006   0.0000  -0.0000   0.0002   0.00   13.2
2019/07/19 04:30:00.000   77.693898133  -68.564373187    90.2028   1  12   0.0002   0.0002   0.0006   0.0001   0.0001   0.0002   0.00   15.4
2019/07/19 04:45:00.000   77.693898053  -68.564373245    90.1989   1  11   0.0002   0.0002   0.0006   0.0001   0.0001   0.0002   0.00   95.8
2019/07/19 05:00:00.000   77.693897975  -68.564373362    90.2028   1  10   0.0002   0.0002   0.0007   0.0000  -0.0002   0.0002   0.00   90.4
2019/07/19 05:15:00.000   77.693897898  -68.564373500    90.1961   1  10   0.0002   0.0002   0.0008   0.0000  -0.0002   0.0003   0.00   94.0
2019/07/19 05:30:00.000   77.693897818  -68.564373496    90.1919   1  10   0.0003   0.0002   0.0011   0.0001   0.0001   0.0005   0.00   62.6
2019/07/19 05:45:00.000   77.693897737  -68.564373774    90.1870   1   9   0.0003   0.0002   0.0012   0.0001   0.0002   0.0005   0.00   69.2
2019/07/19 06:00:00.000   77.693897684  -68.564373721    90.1872   1   9   0.0002   0.0002   0.0010   0.0000   0.0001   0.0004   0.00   86.9
2019/07/19 06:15:00.000   77.693897615  -68.564373809    90.2022   1   8   0.0002   0.0002   0.0008  -0.0000   0.0001   0.0002   0.00   66.6
2019/07/19 06:30:00.000   77.693897556  -68.564373927    90.1953   1  10   0.0002   0.0002   0.0006  -0.0001   0.0001   0.0002   0.00   28.7
2019/07/19 06:45:00.000   77.693897485  -68.564373930    90.1905   1  10   0.0002   0.0002   0.0006  -0.0001  -0.0000   0.0002   0.00   60.5
2019/07/19 07:00:00.000   77.693897430  -68.564374165    90.1983   1   9   0.0002   0.0002   0.0007  -0.0001  -0.0002   0.0001   0.00   92.0
2019/07/19 07:15:00.000   77.693897349  -68.564374137    90.1888   1   8   0.0002   0.0002   0.0009  -0.0001  -0.0002   0.0001   0.00   78.1
2019/07/19 07:30:00.000   77.693897267  -68.564374180    90.1868   1   8   0.0003   0.0003   0.0015  -0.0002  -0.0006   0.0005   0.00  230.5
2019/07/19 07:45:00.000   77.693897212  -68.564374371    90.2072   1   8   0.0002   0.0003   0.0011  -0.0001  -0.0004   0.0004   0.00   54.2
2019/07/19 08:00:00.000   77.693897126  -68.564374327    90.1855   1   7   0.0002   0.0002   0.0010  -0.0001  -0.0002   0.0003   0.00   63.2
2019/07/19 08:15:00.000   77.693897059  -68.564374469    90.1976   1   6   0.0002   0.0003   0.0011   0.0001  -0.0002   0.0003   0.00   25.4
2019/07/19 08:30:00.001   77.693896969  -68.564374632    90.1910   1   6   0.0002   0.0002   0.0010   0.0001   0.0001   0.0003   0.00   19.1
2019/07/19 08:45:00.000   77.693896893  -68.564374758    90.1890   1   7   0.0003   0.0003   0.0009   0.0001   0.0002   0.0003   0.00   48.5
2019/07/19 09:00:00.000   77.693896792  -68.564374603    90.1599   1   7   0.0004   0.0003   0.0013  -0.0002  -0.0004   0.0006   0.00   79.3
2019/07/19 09:15:00.000   77.693896749  -68.564374856    90.1797   1   8   0.0003   0.0002   0.0009  -0.0002  -0.0003   0.0004   0.00   16.9
2019/07/19 09:30:00.000   77.693896696  -68.564374972    90.1897   1   9   0.0002   0.0002   0.0007  -0.0001  -0.0001   0.0003   0.00   26.5
2019/07/19 09:45:00.000   77.693896632  -68.564375102    90.1941   1   8   0.0002   0.0002   0.0007   0.0001   0.0001   0.0003   0.00   35.2
2019/07/19 10:00:00.000   77.693896560  -68.564375089    90.1893   1   7   0.0003   0.0002   0.0009   0.0001  -0.0001   0.0002   0.00   49.3
2019/07/19 10:15:00.000   77.693896487  -68.564375185    90.1810   1   8   0.0003   0.0002   0.0009   0.0001  -0.0002   0.0003   0.00   43.9
2019/07/19 10:30:00.000   77.693896407  -68.564375315    90.1864   1   8   0.0003   0.0002   0.0009   0.0001  -0.0002   0.0003   0.00   57.5
2019/07/19 10:45:00.000   77.693896325  -68.564375420    90.1979   1   9   0.0002   0.0002   0.0007   0.0001  -0.0001   0.0001   0.00   69.5
2019/07/19 11:00:00.000   77.693896248  -68.564375574    90.1904   1   8   0.0002   0.0002   0.0008   0.0001  -0.0001   0.0003   0.00   99.3
2019/07/19 11:15:00.000   77.693896153  -68.564375826    90.1813   1   8   0.0003   0.0002   0.0008   0.0001  -0.0001   0.0003   0.00   50.6
2019/07/19 11:30:00.000   77.693896075  -68.564375645    90.1840   1   7   0.0003   0.0002   0.0010   0.0001   0.0002   0.0004   0.00   78.0
2019/07/19 11:45:00.000   77.693896014  -68.564375775    90.1767   1   9   0.0003   0.0002   0.0009   0.0001   0.0003   0.0004   0.00    7.0
2019/07/19 12:00:00.000   77.693895984  -68.564375979    90.2028   1   9   0.0003   0.0002   0.0012  -0.0000   0.0002   0.0006   0.00    5.9
2019/07/19 12:15:00.000   77.693895870  -68.564376048    90.1802   1   9   0.0003   0.0002   0.0009  -0.0001  -0.0002   0.0004   0.00   47.7
2019/07/19 12:30:00.000   77.693895813  -68.564376018    90.1874   1  11   0.0002   0.0002   0.0007  -0.0001  -0.0001   0.0002   0.00    8.8
2019/07/19 12:45:00.000   77.693895764  -68.564376143    90.1885   1  11   0.0002   0.0002   0.0006  -0.0000   0.0001   0.0001   0.00   51.9
2019/07/19 13:00:00.000   77.693895693  -68.564376293    90.1942   1  11   0.0002   0.0002   0.0007  -0.0000   0.0001   0.0001   0.00   81.7
2019/07/19 13:15:00.000   77.693895614  -68.564376333    90.1827   1  11   0.0002   0.0002   0.0008   0.0000   0.0001   0.0002   0.00   19.6
2019/07/19 13:30:00.000   77.693895543  -68.564376401    90.1855   1  11   0.0002   0.0002   0.0007   0.0000   0.0001   0.0002   0.00   86.9
2019/07/19 13:45:00.000   77.693895476  -68.564376494    90.1852   1  10   0.0002   0.0002   0.0007  -0.0000  -0.0002   0.0002   0.00   95.4
2019/07/19 14:00:00.000   77.693895395  -68.564376594    90.1821   1  10   0.0002   0.0002   0.0007   0.0000  -0.0001   0.0002   0.00   21.3
2019/07/19 14:15:00.000   77.693895339  -68.564376652    90.1855   1   9   0.0003   0.0002   0.0007  -0.0000  -0.0002   0.0003   0.00   35.7
2019/07/19 14:30:00.000   77.693895254  -68.564376794    90.1810   1   8   0.0003   0.0002   0.0008  -0.0001  -0.0002   0.0004   0.00   94.6
2019/07/19 14:45:00.000   77.693895201  -68.564376853    90.1883   1  11   0.0003   0.0002   0.0008  -0.0001  -0.0002   0.0004   0.00    4.1
2019/07/19 15:00:00.000   77.693895117  -68.564376854    90.1809   1  10   0.0002   0.0002   0.0007  -0.0001  -0.0002   0.0003   0.00  153.8
2019/07/19 15:15:00.000   77.693895056  -68.564376968    90.1874   1   9   0.0003   0.0002   0.0008  -0.0001  -0.0001   0.0003   0.00  131.0
2019/07/19 15:30:00.000   77.693894934  -68.564377126    90.1945   1  11   0.0002   0.0002   0.0008  -0.0001   0.0001   0.0003   0.00    3.2
2019/07/19 15:45:00.000   77.693894864  -68.564377288    90.1797   1  11   0.0002   0.0002   0.0008  -0.0000   0.0002   0.0002   0.00   80.3
2019/07/19 16:00:00.000   77.693894828  -68.564377424    90.1872   1  12   0.0002   0.0002   0.0007   0.0000   0.0002   0.0002   0.00   20.6
2019/07/19 16:15:00.000   77.693894754  -68.564377432    90.1886   1  12   0.0002   0.0002   0.0006   0.0001   0.0002   0.0002   0.00  110.4
2019/07/19 16:30:00.000   77.693894590  -68.564377480    90.1621   1   9   0.0004   0.0002   0.0011   0.0000   0.0001   0.0006   0.00   61.2
2019/07/19 16:45:00.000   77.693894552  -68.564377631    90.1803   1   9   0.0003   0.0002   0.0010  -0.0000  -0.0001   0.0005   0.00   62.4
2019/07/19 17:00:00.000   77.693894434  -68.564377672    90.1626   1   9   0.0003   0.0002   0.0009  -0.0000  -0.0001   0.0005   0.00   32.3
2019/07/19 17:15:00.000   77.693894380  -68.564377711    90.1743   1   8   0.0005   0.0002   0.0016   0.0001  -0.0001   0.0008   0.00  101.2
2019/07/19 17:30:00.000   77.693894305  -68.564377858    90.1736   1   9   0.0004   0.0002   0.0014   0.0001   0.0001   0.0006   0.00    8.3
2019/07/19 17:45:00.000   77.693894238  -68.564378064    90.1755   1  10   0.0002   0.0002   0.0007   0.0000  -0.0000   0.0003   0.00   40.1
2019/07/19 18:00:00.000   77.693894178  -68.564378088    90.1803   1  10   0.0002   0.0002   0.0009   0.0001   0.0002   0.0003   0.00   67.8
2019/07/19 18:15:00.000   77.693894087  -68.564378124    90.1776   1   9   0.0002   0.0002   0.0013   0.0000   0.0004   0.0002   0.00   45.9
2019/07/19 18:30:00.000   77.693893998  -68.564378204    90.2075   1   8   0.0002   0.0003   0.0019  -0.0001   0.0006  -0.0003   0.00   60.4
2019/07/19 18:45:00.000   77.693893918  -68.564378326    90.1770   1   9   0.0002   0.0002   0.0012  -0.0000   0.0004   0.0001   0.00   34.3
2019/07/19 19:00:00.000   77.693893888  -68.564378389    90.1807   1  10   0.0002   0.0002   0.0006   0.0001   0.0001   0.0002   0.00   28.4
2019/07/19 19:15:00.000   77.693893772  -68.564378573    90.1837   1   8   0.0003   0.0002   0.0008   0.0001  -0.0001   0.0003   0.00   64.0
2019/07/19 19:30:00.000   77.693893676  -68.564378735    90.1796   1   8   0.0003   0.0002   0.0008   0.0000  -0.0002   0.0003   0.00   37.1
2019/07/19 19:45:00.000   77.693893592  -68.564378835    90.1741   1   8   0.0003   0.0002   0.0008  -0.0001  -0.0002   0.0003   0.00   27.6
2019/07/19 20:00:00.000   77.693893503  -68.564378871    90.1666   1   8   0.0002   0.0002   0.0008  -0.0001  -0.0002   0.0003   0.00   81.3
2019/07/19 20:15:00.000   77.693893433  -68.564378952    90.1746   1   7   0.0003   0.0002   0.0008  -0.0001  -0.0003   0.0003   0.00   24.2
2019/07/19 20:30:00.000   77.693893323  -68.564379022    90.1636   1   6   0.0003   0.0003   0.0012  -0.0001   0.0001   0.0005   0.00   68.0
2019/07/19 20:45:00.000   77.693893258  -68.564379051    90.1594   1   7   0.0003   0.0003   0.0014   0.0001   0.0003   0.0006   0.00  122.4
2019/07/19 21:00:00.000   77.693893172  -68.564379349    90.1590   1   7   0.0003   0.0003   0.0015   0.0002   0.0005   0.0006   0.00   29.7
2019/07/19 21:15:00.000   77.693893095  -68.564379533    90.1562   1   7   0.0003   0.0003   0.0014   0.0002   0.0005   0.0006   0.00   28.1
2019/07/19 21:30:00.000   77.693893085  -68.564379565    90.1853   1   8   0.0002   0.0002   0.0009   0.0001   0.0002   0.0004   0.00   61.8
2019/07/19 21:45:00.000   77.693893014  -68.564379638    90.1926   1   8   0.0002   0.0002   0.0008   0.0001   0.0001   0.0003   0.00  136.1
2019/07/19 22:00:00.000   77.693892933  -68.564379781    90.1859   1  10   0.0002   0.0002   0.0006   0.0001   0.0001   0.0001   0.00   45.1
2019/07/19 22:15:00.000   77.693892833  -68.564379929    90.1859   1   8   0.0002   0.0002   0.0008   0.0001  -0.0002   0.0001   0.00   79.8
2019/07/19 22:30:00.000   77.693892737  -68.564379971    90.1883   1   8   0.0002   0.0002   0.0010   0.0001  -0.0002  -0.0001   0.00   11.2
2019/07/19 22:45:00.000   77.693892647  -68.564379920    90.1622   1   8   0.0002   0.0002   0.0010   0.0001  -0.0001   0.0002   0.00  108.2
2019/07/19 23:00:00.000   77.693892569  -68.564379978    90.1684   1   8   0.0002   0.0002   0.0010   0.0001  -0.0002   0.0003   0.00   87.2
2019/07/19 23:15:00.000   77.693892484  -68.564379994    90.1656   1   9   0.0002   0.0002   0.0009   0.0000  -0.0002   0.0003   0.00   28.8
2019/07/19 23:30:00.000   77.693892405  -68.564380319    90.1734   1   8   0.0002   0.0002   0.0008  -0.0000  -0.0001   0.0002   0.00   26.1
2019/07/19 23:45:00.000   77.693892304  -68.564380513    90.1688   1   9   0.0002   0.0002   0.0008  -0.0000   0.0001   0.0003   0.00   39.6
2019/07/20 00:00:00.000   77.693892235  -68.564380689    90.1888   1   7   0.0004   0.0003   0.0016  -0.0002  -0.0005   0.0007   0.00   35.3
2019/07/20 00:15:00.000   77.693892122  -68.564380470    90.1541   1   9   0.0003   0.0002   0.0012  -0.0002  -0.0004   0.0005   0.00   11.8
2019/07/20 00:30:00.000   77.693892085  -68.564380521    90.1743   1   9   0.0003   0.0002   0.0010  -0.0001  -0.0002   0.0004   0.00   70.7
2019/07/20 00:45:00.000   77.693892030  -68.564380792    90.1780   1   9   0.0003   0.0002   0.0010  -0.0001  -0.0002   0.0004   0.00  112.5
2019/07/20 01:00:00.000   77.693891943  -68.564380741    90.1707   1   9   0.0002   0.0002   0.0007  -0.0000  -0.0001   0.0002   0.00   49.3
2019/07/20 01:15:00.000   77.693891867  -68.564380869    90.1724   1   9   0.0002   0.0002   0.0007  -0.0000  -0.0000   0.0001   0.00  107.7
2019/07/20 01:30:00.000   77.693891757  -68.564381049    90.1763   1  10   0.0002   0.0002   0.0006   0.0000  -0.0000   0.0002   0.00   47.5
2019/07/20 01:45:00.000   77.693891635  -68.564381153    90.1645   1   9   0.0003   0.0002   0.0010   0.0002   0.0003   0.0004   0.00  186.0
2019/07/20 02:00:00.000   77.693891558  -68.564381351    90.1604   1   8   0.0003   0.0002   0.0012   0.0002   0.0003   0.0006   0.00   68.4
2019/07/20 02:15:00.000   77.693891540  -68.564381344    90.1693   1  10   0.0002   0.0002   0.0008   0.0001  -0.0001   0.0003   0.00   21.4
2019/07/20 02:30:00.000   77.693891449  -68.564381478    90.1560   1   9   0.0002   0.0002   0.0008   0.0001   0.0000   0.0003   0.00   63.7
2019/07/20 02:45:00.000   77.693891389  -68.564381590    90.1768   1  10   0.0002   0.0002   0.0008   0.0001   0.0002   0.0003   0.00   33.1
2019/07/20 03:00:00.000   77.693891335  -68.564381710    90.1733   1  10   0.0002   0.0002   0.0008   0.0000  -0.0002   0.0002   0.00   82.1
2019/07/20 03:15:00.000   77.693891247  -68.564381662    90.1759   1  11   0.0002   0.0002   0.0007   0.0000  -0.0001   0.0002   0.00   13.8
2019/07/20 03:30:00.000   77.693891173  -68.564381915    90.1670   1  11   0.0002   0.0002   0.0008   0.0001   0.0001   0.0002   0.00   26.7
2019/07/20 03:45:00.000   77.693891079  -68.564382089    90.1562   1  11   0.0002   0.0002   0.0008   0.0000   0.0001   0.0003   0.00   44.8
2019/07/20 04:00:00.000   77.693890999  -68.564382114    90.1663   1  11   0.0002   0.0002   0.0007   0.0000   0.0001   0.0002   0.00   47.7
2019/07/20 04:15:00.000   77.693890945  -68.564382216    90.1649   1  12   0.0002   0.0002   0.0006   0.0000   0.0001   0.0002   0.00   25.4
2019/07/20 04:30:00.000   77.693890877  -68.564382235    90.1675   1  12   0.0002   0.0002   0.0006   0.0000  -0.0000   0.0002   0.00   25.7
2019/07/20 04:45:00.000   77.693890764  -68.564382236    90.1661   1  11   0.0002   0.0002   0.0006   0.0001   0.0001   0.0002   0.00   48.5
2019/07/20 05:00:00.000   77.693890717  -68.564382351    90.1688   1  10   0.0002   0.0002   0.0008   0.0000  -0.0002   0.0003   0.00   97.1
2019/07/20 05:15:00.000   77.693890640  -68.564382383    90.1528   1  10   0.0002   0.0002   0.0009  -0.0000  -0.0002   0.0003   0.00   73.5
2019/07/20 05:30:00.000   77.693890566  -68.564382394    90.1609   1  10   0.0003   0.0002   0.0011   0.0001   0.0001   0.0005   0.00   55.0
2019/07/20 05:45:00.000   77.693890487  -68.564382599    90.1663   1   9   0.0003   0.0002   0.0012   0.0001   0.0001   0.0005   0.00   65.6
2019/07/20 06:00:00.000   77.693890443  -68.564382776    90.1720   1  10   0.0002   0.0002   0.0008  -0.0000  -0.0001   0.0003   0.00   38.3
2019/07/20 06:15:00.000   77.693890354  -68.564382790    90.1677   1  10   0.0002   0.0002   0.0007  -0.0000  -0.0001   0.0002   0.00   20.5
2019/07/20 06:30:00.000   77.693890263  -68.564382833    90.1521   1  10   0.0002   0.0002   0.0007  -0.0001  -0.0001   0.0003   0.00   32.0
2019/07/20 06:45:00.000   77.693890223  -68.564383103    90.1599   1  11   0.0002   0.0002   0.0006  -0.0001  -0.0001   0.0001   0.00   64.4
2019/07/20 07:00:00.000   77.693890132  -68.564383218    90.1676   1  10   0.0002   0.0002   0.0007  -0.0000  -0.0001  -0.0001   0.00   38.1
2019/07/20 07:15:00.000   77.693890028  -68.564383190    90.1600   1   9   0.0002   0.0002   0.0009  -0.0001  -0.0002   0.0003   0.00   25.8
2019/07/20 07:30:00.000   77.693889940  -68.564383268    90.1593   1   9   0.0002   0.0002   0.0009  -0.0001  -0.0002   0.0003   0.00   87.3
2019/07/20 07:45:00.000   77.693889902  -68.564383330    90.1649   1   9   0.0002   0.0002   0.0008   0.0000  -0.0001   0.0003   0.00   53.6
2019/07/20 08:00:00.000   77.693889820  -68.564383339    90.1595   1   7   0.0002   0.0002   0.0010   0.0001  -0.0001   0.0002   0.00   64.2
2019/07/20 08:15:00.000   77.693889714  -68.564383495    90.1661   1   7   0.0002   0.0002   0.0010   0.0001   0.0002   0.0003   0.00   36.9
2019/07/20 08:30:00.000   77.693889635  -68.564383711    90.1708   1   7   0.0002   0.0002   0.0009   0.0001   0.0002   0.0003   0.00   46.7
2019/07/20 08:45:00.000   77.693889570  -68.564383893    90.1718   1   7   0.0004   0.0003   0.0015  -0.0002  -0.0004   0.0007   0.00   47.1
2019/07/20 09:00:00.000   77.693889437  -68.564384061    90.1476   1   7   0.0004   0.0003   0.0012  -0.0002  -0.0004   0.0006   0.00   29.4
2019/07/20 09:15:00.000   77.693889367  -68.564384086    90.1587   1   8   0.0003   0.0002   0.0008  -0.0001  -0.0002   0.0004   0.00   26.3
2019/07/20 09:30:00.000   77.693889311  -68.564384136    90.1566   1   9   0.0002   0.0002   0.0006  -0.0001  -0.0001   0.0002   0.00   85.4
2019/07/20 09:45:00.000   77.693889267  -68.564384277    90.1569   1   9   0.0002   0.0002   0.0006  -0.0000  -0.0001   0.0002   0.00   50.3
2019/07/20 10:00:00.000   77.693889196  -68.564384315    90.1588   1   7   0.0003   0.0002   0.0009   0.0001  -0.0001   0.0002   0.00   40.0
2019/07/20 10:15:00.000   77.693889103  -68.564384327    90.1515   1   8   0.0003   0.0002   0.0009   0.0001  -0.0002   0.0003   0.00   41.5
2019/07/20 10:30:00.000   77.693889022  -68.564384419    90.1524   1   9   0.0003   0.0002   0.0008   0.0001  -0.0002   0.0002   0.00   17.2
2019/07/20 10:45:00.000   77.693888954  -68.564384581    90.1612   1   9   0.0002   0.0002   0.0007   0.0001  -0.0001   0.0001   0.00   66.9
2019/07/20 11:00:00.000   77.693888878  -68.564384681    90.1600   1   8   0.0002   0.0002   0.0008   0.0001  -0.0001   0.0003   0.00   68.9
2019/07/20 11:15:00.000   77.693888756  -68.564384772    90.1475   1   7   0.0003   0.0002   0.0009   0.0001   0.0002   0.0003   0.00   56.2
2019/07/20 11:30:00.000   77.693888685  -68.564384852    90.1405   1   8   0.0003   0.0002   0.0010   0.0001   0.0003   0.0004   0.00   43.4
2019/07/20 11:45:00.000   77.693888660  -68.564384847    90.1550   1   9   0.0003   0.0002   0.0009   0.0001   0.0003   0.0004   0.00   31.8
2019/07/20 12:00:00.000   77.693888583  -68.564385002    90.1558   1   9   0.0003   0.0002   0.0010  -0.0001  -0.0001   0.0005   0.00   13.4
2019/07/20 12:15:00.000   77.693888481  -68.564385029    90.1500   1  10   0.0003   0.0002   0.0008  -0.0001  -0.0002   0.0004   0.00   21.9
2019/07/20 12:30:00.000   77.693888421  -68.564385141    90.1463   1  11   0.0002   0.0002   0.0006  -0.0001   0.0000   0.0001   0.00   53.2
2019/07/20 12:45:00.000   77.693888387  -68.564385345    90.1560   1  11   0.0002   0.0002   0.0007  -0.0000   0.0001   0.0001   0.00   83.2
2019/07/20 13:00:00.000   77.693888278  -68.564385397    90.1380   1  11   0.0002   0.0002   0.0007  -0.0000   0.0001   0.0001   0.00   54.2
2019/07/20 13:15:00.000   77.693888200  -68.564385445    90.1405   1  11   0.0002   0.0002   0.0008   0.0000   0.0001   0.0002   0.00   50.8
2019/07/20 13:30:00.000   77.693888152  -68.564385462    90.1488   1  10   0.0002   0.0002   0.0008   0.0000  -0.0002   0.0002   0.00   38.5
2019/07/20 13:45:00.000   77.693888050  -68.564385653    90.1408   1  10   0.0002   0.0002   0.0007  -0.0000  -0.0002   0.0002   0.00  147.0
2019/07/20 14:00:00.000   77.693887944  -68.564385774    90.1273   1  10   0.0003   0.0002   0.0009   0.0001   0.0001   0.0004   0.00    9.0
2019/07/20 14:15:00.000   77.693887900  -68.564385692    90.1386   1   9   0.0003   0.0002   0.0007  -0.0001  -0.0002   0.0003   0.00   41.4
2019/07/20 14:30:00.000   77.693887876  -68.564385776    90.1405   1   8   0.0003   0.0002   0.0008  -0.0001  -0.0002   0.0004   0.00  182.0
2019/07/20 14:45:00.000   77.693887807  -68.564385835    90.1484   1  10   0.0003   0.0002   0.0009  -0.0001  -0.0003   0.0004   0.00   37.7
2019/07/20 15:00:00.000   77.693887723  -68.564385913    90.1477   1  10   0.0002   0.0002   0.0007  -0.0001  -0.0002   0.0003   0.00   88.7
2019/07/20 15:15:00.000   77.693887654  -68.564386177    90.1445   1   9   0.0003   0.0002   0.0008  -0.0001  -0.0001   0.0003   0.00   51.2
2019/07/20 15:30:00.000   77.693887582  -68.564386226    90.1534   1  11   0.0002   0.0002   0.0008  -0.0000   0.0002   0.0002   0.00   26.5
2019/07/20 15:45:00.000   77.693887497  -68.564386247    90.1528   1  11   0.0002   0.0002   0.0008  -0.0000   0.0002   0.0002   0.00   73.3
2019/07/20 16:00:00.000   77.693887406  -68.564386392    90.1483   1  12   0.0002   0.0002   0.0007   0.0000   0.0002   0.0002   0.00   37.4
2019/07/20 16:15:00.000   77.693887382  -68.564386487    90.1477   1  12   0.0002   0.0002   0.0006   0.0000   0.0001   0.0002   0.00   35.9
2019/07/20 16:30:00.000   77.693887298  -68.564386494    90.1377   1  10   0.0002   0.0002   0.0007  -0.0001  -0.0002   0.0003   0.00   73.5
2019/07/20 16:45:00.000   77.693887218  -68.564386622    90.1443   1  10   0.0002   0.0002   0.0007  -0.0001  -0.0002   0.0003   0.00   57.7
2019/07/20 17:00:00.000   77.693887130  -68.564386641    90.1335   1   9   0.0003   0.0002   0.0009  -0.0001   0.0001   0.0004   0.00   56.8
2019/07/20 17:15:00.000   77.693887094  -68.564386734    90.1478   1   9   0.0003   0.0002   0.0012  -0.0001  -0.0003   0.0006   0.00   79.9
2019/07/20 17:30:00.000   77.693886979  -68.564386864    90.1389   1  10   0.0003   0.0002   0.0010  -0.0001  -0.0002   0.0004   0.00   16.7
2019/07/20 17:45:00.000   77.693886931  -68.564386899    90.1460   1  11   0.0002   0.0002   0.0007   0.0000   0.0001   0.0003   0.00   97.3
2019/07/20 18:00:00.000   77.693886833  -68.564387158    90.1343   1  11   0.0002   0.0002   0.0007   0.0001   0.0002   0.0003   0.00   47.5
2019/07/20 18:15:00.000   77.693886737  -68.564387236    90.1301   1  10   0.0002   0.0002   0.0008   0.0001   0.0002   0.0002   0.00   41.5
2019/07/20 18:30:00.000   77.693886686  -68.564387324    90.1364   1   8   0.0002   0.0002   0.0009   0.0000   0.0002   0.0003   0.00   43.9
2019/07/20 18:45:00.000   77.693886566  -68.564387478    90.1320   1   9   0.0002   0.0002   0.0007   0.0001   0.0002   0.0002   0.00   38.0
2019/07/20 19:00:00.000   77.693886505  -68.564387502    90.1346   1   9   0.0003   0.0002   0.0007   0.0001   0.0001   0.0003   0.00   61.0
2019/07/20 19:15:00.000   77.693886408  -68.564387654    90.1408   1   8   0.0003   0.0002   0.0008   0.0001  -0.0002   0.0003   0.00   67.2
2019/07/20 19:30:00.000   77.693886328  -68.564387696    90.1457   1   7   0.0004   0.0002   0.0013   0.0001   0.0001   0.0007   0.00   71.5
2019/07/20 19:45:00.000   77.693886248  -68.564387941    90.1365   1   9   0.0002   0.0002   0.0007  -0.0000  -0.0002   0.0003   0.00   25.5
2019/07/20 20:00:00.000   77.693886145  -68.564387961    90.1408   1   8   0.0002   0.0002   0.0007  -0.0001  -0.0001   0.0002   0.00   39.9
2019/07/20 20:15:00.000   77.693886043  -68.564388044    90.1419   1   8   0.0002   0.0002   0.0007  -0.0001  -0.0001   0.0002   0.00   26.3
2019/07/20 20:30:00.000   77.693885962  -68.564388177    90.1393   1   7   0.0002   0.0002   0.0009   0.0001   0.0003   0.0003   0.00   29.1
2019/07/20 20:45:00.000   77.693885836  -68.564388194    90.1284   1   7   0.0003   0.0003   0.0014   0.0001   0.0004   0.0006   0.00   33.1
2019/07/20 21:00:00.000   77.693885790  -68.564388395    90.1519   1   7   0.0003   0.0003   0.0014   0.0002   0.0005   0.0006   0.00   16.0
2019/07/20 21:15:00.000   77.693885697  -68.564388687    90.1402   1   7   0.0003   0.0003   0.0014   0.0002   0.0005   0.0005   0.00   28.5
2019/07/20 21:30:00.000   77.693885656  -68.564388870    90.1476   1   8   0.0002   0.0002   0.0009   0.0001   0.0002   0.0003   0.00   51.8
2019/07/20 21:45:00.000   77.693885555  -68.564388792    90.1396   1  10   0.0002   0.0002   0.0008   0.0001   0.0001   0.0003   0.00    5.8
2019/07/20 22:00:00.000   77.693885475  -68.564388896    90.1344   1   9   0.0002   0.0002   0.0007   0.0001   0.0000   0.0002   0.00  125.1
2019/07/20 22:15:00.000   77.693885371  -68.564389083    90.1442   1   8   0.0002   0.0002   0.0008   0.0001  -0.0002   0.0001   0.00   51.7
2019/07/20 22:30:00.000   77.693885298  -68.564389043    90.1445   1   8   0.0002   0.0002   0.0009   0.0001  -0.0002   0.0001   0.00   28.3
2019/07/20 22:45:00.000   77.693885215  -68.564389094    90.1386   1   8   0.0002   0.0002   0.0009   0.0001  -0.0002   0.0002   0.00   74.4
2019/07/20 23:00:00.001   77.693885138  -68.564389154    90.1282   1   8   0.0002   0.0002   0.0010   0.0001  -0.0001   0.0003   0.00   73.0
2019/07/20 23:15:00.000   77.693885068  -68.564389338    90.1365   1   9   0.0002   0.0002   0.0008  -0.0000  -0.0002   0.0002   0.00   34.2
2019/07/20 23:30:00.000   77.693884995  -68.564389450    90.1292   1   8   0.0002   0.0002   0.0008  -0.0000   0.0000   0.0003   0.00   49.4
2019/07/20 23:45:00.000   77.693884895  -68.564389556    90.1273   1   9   0.0002   0.0002   0.0008  -0.0000   0.0001   0.0003   0.00   43.2
2019/07/21 00:00:00.000   77.693884819  -68.564389682    90.1391   1   7   0.0004   0.0003   0.0019  -0.0002  -0.0005   0.0008   0.00   46.9
2019/07/21 00:15:00.000   77.693884762  -68.564389590    90.1384   1   9   0.0003   0.0002   0.0010  -0.0001  -0.0003   0.0005   0.00   31.7
2019/07/21 00:30:00.000   77.693884667  -68.564389689    90.1358   1   9   0.0003   0.0002   0.0010  -0.0001  -0.0002   0.0005   0.00   86.1
2019/07/21 00:45:00.000   77.693884617  -68.564389874    90.1279   1   9   0.0003   0.0002   0.0009  -0.0001  -0.0002   0.0004   0.00   82.5
2019/07/21 01:00:00.000   77.693884526  -68.564390018    90.1370   1   9   0.0002   0.0002   0.0007  -0.0000  -0.0001   0.0002   0.00   32.3
2019/07/21 01:15:00.000   77.693884465  -68.564389969    90.1330   1   9   0.0002   0.0002   0.0007  -0.0000  -0.0000   0.0001   0.00  188.9
2019/07/21 01:30:00.000   77.693884383  -68.564390120    90.1294   1   9   0.0003   0.0002   0.0009   0.0001   0.0003   0.0004   0.00   24.4
2019/07/21 01:45:00.000   77.693884335  -68.564390125    90.1346   1   9   0.0003   0.0002   0.0010   0.0002   0.0003   0.0005   0.00  131.0
2019/07/21 02:00:00.000   77.693884252  -68.564390184    90.1286   1   8   0.0003   0.0002   0.0012   0.0002   0.0003   0.0006   0.00  113.0
2019/07/21 02:15:00.000   77.693884173  -68.564390343    90.1276   1  10   0.0002   0.0002   0.0008   0.0001  -0.0002   0.0003   0.00   58.3
2019/07/21 02:30:00.000   77.693884131  -68.564390402    90.1420   1   9   0.0002   0.0002   0.0008   0.0001   0.0001   0.0003   0.00   78.8
2019/07/21 02:45:00.000   77.693884049  -68.564390579    90.1311   1  10   0.0002   0.0002   0.0009   0.0001  -0.0001   0.0003   0.00   11.3
2019/07/21 03:00:00.000   77.693883989  -68.564390642    90.1373   1  10   0.0002   0.0002   0.0007  -0.0000  -0.0002   0.0002   0.00   90.4
2019/07/21 03:15:00.000   77.693883898  -68.564390711    90.1409   1  11   0.0002   0.0002   0.0007   0.0001   0.0001   0.0001   0.00   17.2
2019/07/21 03:30:00.000   77.693883826  -68.564390810    90.1285   1  11   0.0002   0.0002   0.0008   0.0001   0.0001   0.0003   0.00   49.7
2019/07/21 03:45:00.000   77.693883766  -68.564390925    90.1333   1  11   0.0002   0.0002   0.0008   0.0000   0.0001   0.0003   0.00   54.9
2019/07/21 04:00:00.000   77.693883673  -68.564390982    90.1391   1  11   0.0002   0.0002   0.0007  -0.0000   0.0000   0.0002   0.00   54.4
2019/07/21 04:15:00.000   77.693883613  -68.564391070    90.1259   1  11   0.0002   0.0002   0.0007   0.0001   0.0001   0.0003   0.00   48.0
2019/07/21 04:30:00.000   77.693883541  -68.564391109    90.1248   1  11   0.0002   0.0002   0.0006   0.0001   0.0001   0.0002   0.00   63.4
2019/07/21 04:45:00.000   77.693883476  -68.564391184    90.1324   1  11   0.0002   0.0002   0.0006   0.0001   0.0000   0.0002   0.00   62.7
2019/07/21 05:00:00.000   77.693883391  -68.564391305    90.1269   1  10   0.0002   0.0002   0.0008   0.0000  -0.0002   0.0003   0.00   71.0
2019/07/21 05:15:00.000   77.693883339  -68.564391422    90.1203   1  10   0.0002   0.0002   0.0011   0.0001  -0.0001   0.0004   0.00   30.4
2019/07/21 05:30:00.000   77.693883271  -68.564391355    90.1280   1   9   0.0003   0.0002   0.0013   0.0001   0.0002   0.0005   0.00   57.9
2019/07/21 05:45:00.000   77.693883208  -68.564391404    90.1335   1   9   0.0003   0.0002   0.0011   0.0001   0.0001   0.0005   0.00   90.6
2019/07/21 06:00:00.000   77.693883137  -68.564391567    90.1293   1   9   0.0002   0.0002   0.0008  -0.0000  -0.0001   0.0003   0.00   61.2
2019/07/21 06:15:00.000   77.693883079  -68.564391596    90.1338   1  10   0.0002   0.0002   0.0007  -0.0000  -0.0001   0.0002   0.00   42.3
2019/07/21 06:30:00.000   77.693882987  -68.564391668    90.1271   1  11   0.0002   0.0002   0.0006  -0.0001  -0.0000   0.0002   0.00   11.8
2019/07/21 06:45:00.000   77.693882941  -68.564391819    90.1297   1  10   0.0002   0.0002   0.0006  -0.0000  -0.0001   0.0000   0.00  126.1
2019/07/21 07:00:00.000   77.693882860  -68.564391992    90.1245   1   9   0.0002   0.0002   0.0008   0.0000  -0.0001   0.0001   0.00   68.2
2019/07/21 07:15:00.000   77.693882831  -68.564392021    90.1218   1   9   0.0002   0.0002   0.0009  -0.0001  -0.0002   0.0003   0.00   23.0
2019/07/21 07:30:00.000   77.693882692  -68.564391988    90.1133   1  10   0.0002   0.0002   0.0008  -0.0001  -0.0002   0.0003   0.00   12.2
2019/07/21 07:45:00.000   77.693882657  -68.564392091    90.1141   1   9   0.0002   0.0002   0.0008   0.0000  -0.0001   0.0003   0.00   54.3
2019/07/21 08:00:00.000   77.693882575  -68.564392152    90.1236   1   7   0.0002   0.0002   0.0010   0.0001  -0.0001   0.0002   0.00   45.3
2019/07/21 08:15:00.000   77.693882496  -68.564392315    90.1203   1   7   0.0002   0.0002   0.0010   0.0001   0.0002   0.0003   0.00   29.4
2019/07/21 08:30:00.000   77.693882386  -68.564392629    90.1162   1   7   0.0002   0.0002   0.0009   0.0001   0.0002   0.0003   0.00   39.8
2019/07/21 08:45:00.000   77.693882329  -68.564392527    90.1289   1   7   0.0004   0.0003   0.0014  -0.0002  -0.0004   0.0007   0.00   53.4
2019/07/21 09:00:00.000   77.693882199  -68.564392559    90.1131   1   7   0.0004   0.0003   0.0011  -0.0002  -0.0004   0.0006   0.00   39.4
2019/07/21 09:15:00.000   77.693882152  -68.564392755    90.1194   1   8   0.0003   0.0002   0.0007  -0.0001  -0.0002   0.0003   0.00   40.2
2019/07/21 09:30:00.000   77.693882104  -68.564392958    90.1316   1   9   0.0002   0.0002   0.0006  -0.0001  -0.0001   0.0002   0.00   52.2
2019/07/21 09:45:00.000   77.693882022  -68.564393011    90.1296   1   8   0.0002   0.0002   0.0007   0.0001  -0.0001   0.0000   0.00   44.1
2019/07/21 10:00:00.000   77.693881942  -68.564393009    90.1135   1   8   0.0003   0.0002   0.0009   0.0001  -0.0001   0.0002   0.00   23.4
2019/07/21 10:15:00.000   77.693881861  -68.564393131    90.1145   1   8   0.0003   0.0002   0.0009   0.0001  -0.0002   0.0003   0.00   45.4
2019/07/21 10:30:00.000   77.693881828  -68.564393092    90.1188   1   9   0.0002   0.0002   0.0007   0.0001  -0.0001   0.0002   0.00   56.7
2019/07/21 10:45:00.000   77.693881755  -68.564393288    90.1281   1   8   0.0002   0.0002   0.0008   0.0001  -0.0002   0.0001   0.00   69.5
2019/07/21 11:00:00.000   77.693881679  -68.564393419    90.1190   1   8   0.0002   0.0002   0.0008   0.0001  -0.0001   0.0003   0.00  153.6
2019/07/21 11:15:00.000   77.693881594  -68.564393504    90.1127   1   7   0.0003   0.0002   0.0009   0.0001   0.0002   0.0004   0.00   74.3
2019/07/21 11:30:00.000   77.693881499  -68.564393685    90.0992   1   8   0.0003   0.0002   0.0009   0.0001   0.0003   0.0004   0.00  110.6
2019/07/21 11:45:00.000   77.693881437  -68.564393644    90.1107   1   8   0.0003   0.0002   0.0012   0.0001   0.0002   0.0006   0.00   34.8
2019/07/21 12:00:00.000   77.693881367  -68.564393655    90.1125   1   9   0.0003   0.0002   0.0009  -0.0001  -0.0002   0.0004   0.00   53.0
2019/07/21 12:15:00.000   77.693881321  -68.564393839    90.1203   1  10   0.0003   0.0002   0.0008  -0.0001  -0.0001   0.0004   0.00   35.7
2019/07/21 12:30:00.000   77.693881245  -68.564394033    90.1203   1  11   0.0002   0.0002   0.0006  -0.0001   0.0001   0.0001   0.00   44.4
2019/07/21 12:45:00.000   77.693881151  -68.564394130    90.1252   1  11   0.0002   0.0002   0.0007  -0.0000   0.0001   0.0001   0.00   73.3
2019/07/21 13:00:00.000   77.693881073  -68.564394218    90.1189   1  10   0.0002   0.0002   0.0009   0.0000   0.0001   0.0002   0.00   60.9
2019/07/21 13:15:00.000   77.693881010  -68.564394244    90.1186   1  11   0.0002   0.0002   0.0008   0.0000   0.0001   0.0002   0.00   77.9
2019/07/21 13:30:00.000   77.693880954  -68.564394318    90.1128   1   9   0.0002   0.0002   0.0008  -0.0000  -0.0002   0.0002   0.00   80.5
2019/07/21 13:45:00.000   77.693880902  -68.564394377    90.1347   1  10   0.0002   0.0002   0.0007  -0.0000  -0.0002   0.0002   0.00   31.6
2019/07/21 14:00:00.000   77.693880783  -68.564394467    90.1109   1  10   0.0003   0.0002   0.0008   0.0001  -0.0002   0.0004   0.00   38.8
2019/07/21 14:15:00.000   77.693880732  -68.564394568    90.1176   1   9   0.0003   0.0002   0.0007  -0.0001  -0.0002   0.0003   0.00   72.7
2019/07/21 14:30:00.000   77.693880690  -68.564394507    90.1130   1   8   0.0003   0.0002   0.0008  -0.0001  -0.0002   0.0004   0.00   40.4
2019/07/21 14:45:00.000   77.693880622  -68.564394675    90.1202   1  10   0.0002   0.0002   0.0007  -0.0001  -0.0002   0.0003   0.00   58.6
2019/07/21 15:00:00.000   77.693880541  -68.564394835    90.1144   1   9   0.0003   0.0002   0.0007  -0.0001  -0.0002   0.0003   0.00   88.3
2019/07/21 15:15:00.000   77.693880463  -68.564394904    90.1133   1  10   0.0003   0.0002   0.0009  -0.0001  -0.0001   0.0003   0.00    3.5
2019/07/21 15:30:00.000   77.693880393  -68.564395098    90.1099   1  11   0.0002   0.0002   0.0007  -0.0000   0.0002   0.0002   0.00   53.4
2019/07/21 15:45:00.000   77.693880326  -68.564395028    90.1203   1  11   0.0002   0.0002   0.0008  -0.0000   0.0002   0.0002   0.00   54.2
2019/07/21 16:00:00.000   77.693880254  -68.564395081    90.1199   1  12   0.0002   0.0002   0.0006   0.0001   0.0002   0.0002   0.00   56.6
2019/07/21 16:15:00.000   77.693880199  -68.564395248    90.1156   1  12   0.0002   0.0002   0.0005  -0.0000   0.0001   0.0002   0.00   42.4
2019/07/21 16:30:00.000   77.693880126  -68.564395221    90.1128   1  10   0.0002   0.0002   0.0007  -0.0001  -0.0002   0.0003   0.00   58.2
2019/07/21 16:45:00.000   77.693880038  -68.564395382    90.1076   1  10   0.0002   0.0002   0.0007  -0.0001  -0.0002   0.0003   0.00   60.5
2019/07/21 17:00:00.000   77.693879987  -68.564395317    90.1118   1  10   0.0003   0.0002   0.0009  -0.0000   0.0001   0.0004   0.00   15.2
2019/07/21 17:15:00.000   77.693879893  -68.564395491    90.1022   1   9   0.0003   0.0002   0.0012  -0.0001  -0.0002   0.0006   0.00   47.6
2019/07/21 17:30:00.000   77.693879831  -68.564395533    90.1124   1  11   0.0002   0.0002   0.0008  -0.0001  -0.0001   0.0004   0.00    9.1
2019/07/21 17:45:00.000   77.693879764  -68.564395645    90.1098   1  11   0.0002   0.0002   0.0007   0.0000   0.0001   0.0003   0.00  107.6
2019/07/21 18:00:00.000   77.693879711  -68.564395798    90.1065   1  11   0.0002   0.0002   0.0007   0.0001   0.0002   0.0003   0.00   55.6
2019/07/21 18:15:00.000   77.693879612  -68.564395913    90.1061   1   9   0.0002   0.0002   0.0008   0.0001   0.0002   0.0002   0.00   46.9
2019/07/21 18:30:00.000   77.693879547  -68.564395975    90.1143   1   9   0.0002   0.0002   0.0009   0.0000   0.0002   0.0003   0.00    9.7
2019/07/21 18:45:00.000   77.693879484  -68.564396092    90.1094   1  10   0.0002   0.0002   0.0007   0.0001   0.0002   0.0002   0.00   14.4
2019/07/21 19:00:00.000   77.693879407  -68.564396151    90.1045   1   8   0.0003   0.0002   0.0008   0.0001  -0.0001   0.0003   0.00   78.0
2019/07/21 19:15:00.000   77.693879340  -68.564396210    90.1075   1   8   0.0003   0.0002   0.0008   0.0001  -0.0002   0.0003   0.00   96.6
2019/07/21 19:30:00.000   77.693879261  -68.564396250    90.0993   1   8   0.0003   0.0002   0.0010   0.0001  -0.0001   0.0004   0.00  103.1
2019/07/21 19:45:00.000   77.693879189  -68.564396443    90.1035   1   9   0.0002   0.0002   0.0007  -0.0000  -0.0002   0.0003   0.00   68.9
2019/07/21 20:00:00.000   77.693879097  -68.564396533    90.1075   1   8   0.0002   0.0002   0.0007  -0.0001  -0.0001   0.0002   0.00   33.2
2019/07/21 20:15:00.000   77.693879022  -68.564396585    90.1061   1   8   0.0002   0.0002   0.0007  -0.0001  -0.0001   0.0002   0.00   65.9
2019/07/21 20:30:00.000   77.693878920  -68.564396601    90.0931   1   6   0.0003   0.0003   0.0014  -0.0000   0.0002   0.0006   0.00   43.9
2019/07/21 20:45:00.000   77.693878851  -68.564396764    90.1016   1   6   0.0004   0.0003   0.0017   0.0001   0.0004   0.0007   0.00   59.3
2019/07/21 21:00:00.000   77.693878849  -68.564396858    90.1216   1   7   0.0003   0.0003   0.0014   0.0002   0.0005   0.0006   0.00   31.6
2019/07/21 21:15:00.000   77.693878741  -68.564396967    90.1035   1   8   0.0003   0.0003   0.0012   0.0002   0.0004   0.0005   0.00    5.9
2019/07/21 21:30:00.000   77.693878681  -68.564397062    90.1113   1   8   0.0002   0.0002   0.0008   0.0001   0.0001   0.0003   0.00  127.4
2019/07/21 21:45:00.000   77.693878619  -68.564397162    90.1112   1  10   0.0002   0.0002   0.0007   0.0001   0.0001   0.0002   0.00   46.8
2019/07/21 22:00:00.000   77.693878525  -68.564397312    90.1038   1   8   0.0002   0.0002   0.0007   0.0001  -0.0001   0.0001   0.00   48.0
2019/07/21 22:15:00.000   77.693878460  -68.564397445    90.1061   1   8   0.0002   0.0002   0.0009   0.0001  -0.0002   0.0001   0.00   57.2
2019/07/21 22:30:00.000   77.693878404  -68.564397460    90.1098   1   9   0.0002   0.0002   0.0009   0.0001  -0.0002   0.0002   0.00   19.7
2019/07/21 22:45:00.001   77.693878315  -68.564397398    90.1025   1   8   0.0002   0.0002   0.0009   0.0001  -0.0002   0.0002   0.00   77.3
2019/07/21 23:00:00.000   77.693878230  -68.564397648    90.0967   1   8   0.0002   0.0002   0.0010   0.0001  -0.0001   0.0003   0.00   53.9
2019/07/21 23:15:00.000   77.693878165  -68.564397708    90.0996   1   8   0.0002   0.0002   0.0008  -0.0000  -0.0001   0.0002   0.00   52.5
2019/07/21 23:30:00.000   77.693878097  -68.564397794    90.1019   1   9   0.0002   0.0002   0.0008  -0.0000   0.0001   0.0003   0.00   21.2
2019/07/21 23:45:00.000   77.693878027  -68.564397841    90.0995   1   8   0.0003   0.0002   0.0012  -0.0002  -0.0003   0.0006   0.00   49.0
2019/07/22 00:00:00.000   77.693877921  -68.564397961    90.0939   1   8   0.0004   0.0003   0.0016  -0.0002  -0.0005   0.0007   0.00   20.2
2019/07/22 00:15:00.000   77.693877868  -68.564397997    90.0977   1   9   0.0003   0.0002   0.0010  -0.0001  -0.0002   0.0005   0.00   36.2
2019/07/22 00:30:00.000   77.693877791  -68.564398119    90.0998   1   9   0.0003   0.0002   0.0010  -0.0001  -0.0002   0.0005   0.00   71.9
2019/07/22 00:45:00.000   77.693877719  -68.564398134    90.0955   1  10   0.0003   0.0002   0.0009  -0.0001  -0.0002   0.0004   0.00    3.9
2019/07/22 01:00:00.000   77.693877649  -68.564398223    90.0963   1   9   0.0002   0.0002   0.0007  -0.0000  -0.0001   0.0001   0.00  101.0
2019/07/22 01:15:00.000   77.693877598  -68.564398373    90.0970   1   9   0.0002   0.0002   0.0007  -0.0000   0.0000   0.0001   0.00   87.3
2019/07/22 01:30:00.000   77.693877519  -68.564398509    90.0918   1   9   0.0003   0.0002   0.0009   0.0001   0.0003   0.0004   0.00  103.9
2019/07/22 01:45:00.000   77.693877445  -68.564398533    90.0907   1   8   0.0003   0.0002   0.0012   0.0002   0.0003   0.0005   0.00  111.3
2019/07/22 02:00:00.000   77.693877373  -68.564398629    90.0947   1   9   0.0003   0.0002   0.0010   0.0001   0.0001   0.0004   0.00   29.7
2019/07/22 02:15:00.000   77.693877310  -68.564398705    90.0957   1  10   0.0002   0.0002   0.0008   0.0001  -0.0001   0.0003   0.00   39.1
2019/07/22 02:30:00.000   77.693877252  -68.564398832    90.0984   1   9   0.0002   0.0002   0.0008   0.0001   0.0001   0.0003   0.00   54.1
2019/07/22 02:45:00.000   77.693877179  -68.564398859    90.0951   1  10   0.0002   0.0002   0.0008   0.0000  -0.0001   0.0003   0.00   35.7
2019/07/22 03:00:00.000   77.693877098  -68.564399006    90.1032   1  10   0.0002   0.0002   0.0008  -0.0000  -0.0001   0.0002   0.00   67.4
2019/07/22 03:15:00.000   77.693877048  -68.564399065    90.0984   1  10   0.0002   0.0002   0.0008   0.0001   0.0001   0.0002   0.00   51.1
2019/07/22 03:30:00.000   77.693876974  -68.564399130    90.0992   1  11   0.0002   0.0002   0.0008   0.0001   0.0001   0.0003   0.00   63.8
2019/07/22 03:45:00.000   77.693876891  -68.564399263    90.0990   1  11   0.0002   0.0002   0.0008   0.0000   0.0001   0.0002   0.00   59.0
2019/07/22 04:00:00.000   77.693876836  -68.564399338    90.0941   1  11   0.0002   0.0002   0.0007  -0.0000  -0.0000   0.0002   0.00   57.4
2019/07/22 04:15:00.000   77.693876785  -68.564399471    90.0975   1  12   0.0002   0.0002   0.0006   0.0001   0.0001   0.0002   0.00    7.8
2019/07/22 04:30:00.000   77.693876716  -68.564399450    90.0878   1  11   0.0002   0.0002   0.0006   0.0001   0.0001   0.0002   0.00   84.3
2019/07/22 04:45:00.000   77.693876658  -68.564399592    90.0990   1  10   0.0002   0.0002   0.0007   0.0001  -0.0002   0.0002   0.00   51.7
2019/07/22 05:00:00.000   77.693876552  -68.564399653    90.0783   1  10   0.0002   0.0002   0.0008   0.0000  -0.0002   0.0003   0.00   55.7
2019/07/22 05:15:00.000   77.693876535  -68.564399713    90.0984   1  10   0.0003   0.0002   0.0011   0.0001   0.0001   0.0005   0.00  107.7
2019/07/22 05:30:00.000   77.693876430  -68.564399706    90.0853   1   9   0.0003   0.0002   0.0013   0.0001   0.0002   0.0005   0.00   68.6
2019/07/22 05:45:00.000   77.693876379  -68.564399829    90.0888   1   9   0.0002   0.0002   0.0010   0.0001   0.0001   0.0004   0.00   53.6
2019/07/22 06:00:00.000   77.693876330  -68.564399910    90.0948   1   9   0.0002   0.0002   0.0008  -0.0000  -0.0001   0.0003   0.00  122.0
2019/07/22 06:15:00.000   77.693876256  -68.564399929    90.0906   1  11   0.0002   0.0002   0.0006  -0.0000  -0.0000   0.0002   0.00   17.8
2019/07/22 06:30:00.000   77.693876188  -68.564400014    90.0860   1  11   0.0002   0.0002   0.0006  -0.0001  -0.0000   0.0002   0.00   41.6
2019/07/22 06:45:00.000   77.693876129  -68.564400181    90.0980   1  10   0.0002   0.0002   0.0007  -0.0000  -0.0001  -0.0000   0.00   77.3
2019/07/22 07:00:00.000   77.693876075  -68.564400307    90.0918   1   9   0.0002   0.0002   0.0008   0.0000  -0.0001   0.0001   0.00   82.3
2019/07/22 07:15:00.000   77.693875977  -68.564400247    90.0803   1   9   0.0002   0.0002   0.0009  -0.0001  -0.0002   0.0003   0.00   76.7
2019/07/22 07:30:00.000   77.693875927  -68.564400295    90.0820   1  10   0.0002   0.0002   0.0008  -0.0001  -0.0002   0.0002   0.00   54.2
2019/07/22 07:45:00.000   77.693875869  -68.564400384    90.0784   1   9   0.0002   0.0002   0.0008   0.0000  -0.0001   0.0003   0.00   48.0
2019/07/22 08:00:00.000   77.693875803  -68.564400557    90.0878   1   7   0.0002   0.0002   0.0010   0.0001   0.0001   0.0003   0.00  176.8
2019/07/22 08:15:00.000   77.693875737  -68.564400702    90.0939   1   7   0.0002   0.0002   0.0010   0.0001   0.0002   0.0003   0.00   39.3
2019/07/22 08:30:00.000   77.693875642  -68.564400827    90.0880   1   7   0.0002   0.0002   0.0009   0.0001   0.0002   0.0003   0.00   57.1
2019/07/22 08:45:00.000   77.693875579  -68.564400677    90.0855   1   7   0.0004   0.0003   0.0013  -0.0002  -0.0004   0.0007   0.00   44.6
2019/07/22 09:00:00.000   77.693875483  -68.564400870    90.0793   1   8   0.0003   0.0003   0.0010  -0.0002  -0.0004   0.0005   0.00    8.6
2019/07/22 09:15:00.000   77.693875428  -68.564400979    90.0846   1   8   0.0003   0.0002   0.0007  -0.0001  -0.0001   0.0003   0.00   45.4
2019/07/22 09:30:00.000   77.693875389  -68.564401209    90.0906   1   9   0.0002   0.0002   0.0006  -0.0001  -0.0001   0.0002   0.00   63.3
2019/07/22 09:45:00.000   77.693875322  -68.564401281    90.0943   1   7   0.0003   0.0002   0.0008   0.0001  -0.0001   0.0002   0.00   50.5
2019/07/22 10:00:00.000   77.693875231  -68.564401303    90.0911   1   8   0.0003   0.0002   0.0009   0.0001  -0.0002   0.0002   0.00   72.9
2019/07/22 10:15:00.000   77.693875162  -68.564401364    90.0811   1   8   0.0003   0.0002   0.0009   0.0001  -0.0002   0.0003   0.00   82.0
2019/07/22 10:30:00.000   77.693875092  -68.564401454    90.0877   1   9   0.0002   0.0002   0.0007   0.0001  -0.0001   0.0001   0.00   67.0
2019/07/22 10:45:00.000   77.693875039  -68.564401608    90.0891   1   8   0.0002   0.0002   0.0008   0.0001  -0.0002   0.0003   0.00   32.1
2019/07/22 11:00:00.000   77.693874923  -68.564401707    90.0754   1   8   0.0003   0.0002   0.0008   0.0001  -0.0001   0.0003   0.00   87.3
2019/07/22 11:15:00.000   77.693874836  -68.564401872    90.0851   1   7   0.0003   0.0002   0.0010   0.0001   0.0002   0.0004   0.00   39.6
2019/07/22 11:30:00.000   77.693874791  -68.564401912    90.0960   1   8   0.0003   0.0002   0.0009   0.0001   0.0003   0.0004   0.00   42.6
2019/07/22 11:45:00.000   77.693874745  -68.564401989    90.0998   1   8   0.0003   0.0002   0.0012   0.0001   0.0002   0.0006   0.00   47.3
2019/07/22 12:00:00.000   77.693874650  -68.564402011    90.0881   1   9   0.0003   0.0002   0.0009  -0.0001  -0.0002   0.0004   0.00   65.1
2019/07/22 12:15:00.000   77.693874556  -68.564402096    90.0894   1  10   0.0002   0.0002   0.0007  -0.0001  -0.0001   0.0003   0.00   12.8
2019/07/22 12:30:00.000   77.693874527  -68.564402293    90.0915   1  11   0.0002   0.0002   0.0006  -0.0000   0.0001   0.0001   0.00   55.3
2019/07/22 12:45:00.000   77.693874454  -68.564402267    90.0922   1  11   0.0002   0.0002   0.0007  -0.0000   0.0001   0.0001   0.00   76.4
2019/07/22 13:00:00.000   77.693874379  -68.564402481    90.0821   1  11   0.0002   0.0002   0.0009   0.0000   0.0001   0.0002   0.00    8.1
2019/07/22 13:15:00.000   77.693874312  -68.564402621    90.0843   1  11   0.0002   0.0002   0.0007   0.0000   0.0001   0.0002   0.00   61.8
2019/07/22 13:30:00.000   77.693874268  -68.564402716    90.0839   1  10   0.0002   0.0002   0.0007  -0.0000  -0.0002   0.0002   0.00  219.9
2019/07/22 13:45:00.000   77.693874185  -68.564402822    90.0846   1  10   0.0002   0.0002   0.0007  -0.0000  -0.0002   0.0002   0.00   68.8
2019/07/22 14:00:00.000   77.693874073  -68.564402928    90.0718   1  10   0.0002   0.0002   0.0007  -0.0000  -0.0002   0.0003   0.00   96.1
2019/07/22 14:15:00.000   77.693874035  -68.564403053    90.0809   1   8   0.0003   0.0002   0.0008  -0.0001  -0.0002   0.0003   0.00   33.5
2019/07/22 14:30:00.000   77.693873979  -68.564403069    90.0807   1   8   0.0003   0.0002   0.0008  -0.0001  -0.0002   0.0004   0.00   31.8
2019/07/22 14:45:00.000   77.693873890  -68.564403089    90.0785   1  10   0.0002   0.0002   0.0007  -0.0001  -0.0002   0.0003   0.00   60.6
2019/07/22 15:00:00.000   77.693873848  -68.564403230    90.0709   1   9   0.0003   0.0002   0.0008  -0.0001  -0.0002   0.0003   0.00  113.2
2019/07/22 15:15:00.000   77.693873761  -68.564403289    90.0802   1  10   0.0002   0.0002   0.0008  -0.0001   0.0001   0.0003   0.00   23.5
2019/07/22 15:30:00.000   77.693873651  -68.564403414    90.0798   1  11   0.0002   0.0002   0.0008  -0.0000   0.0002   0.0002   0.00   44.5
2019/07/22 15:45:00.000   77.693873559  -68.564403356    90.0903   1  12   0.0002   0.0002   0.0007   0.0000   0.0002   0.0002   0.00   15.1
2019/07/22 16:00:00.000   77.693873507  -68.564403513    90.0820   1  12   0.0002   0.0002   0.0006   0.0001   0.0002   0.0002   0.00   44.3
2019/07/22 16:15:00.000   77.693873504  -68.564403530    90.0837   1  10   0.0002   0.0002   0.0007  -0.0001  -0.0001   0.0003   0.00   60.8
2019/07/22 16:30:00.000   77.693873410  -68.564403778    90.0830   1  10   0.0002   0.0002   0.0007  -0.0001  -0.0002   0.0003   0.00   42.9
2019/07/22 16:45:00.000   77.693873317  -68.564403699    90.0784   1  10   0.0002   0.0002   0.0007  -0.0001  -0.0002   0.0003   0.00   41.8
2019/07/22 17:00:00.000   77.693873293  -68.564403832    90.0833   1   9   0.0003   0.0002   0.0011  -0.0001  -0.0003   0.0005   0.00   22.8
2019/07/22 17:15:00.000   77.693873206  -68.564404026    90.0845   1   9   0.0003   0.0002   0.0012  -0.0001  -0.0002   0.0006   0.00   58.9
2019/07/22 17:30:00.000   77.693873090  -68.564404075    90.0771   1  11   0.0002   0.0002   0.0007  -0.0000  -0.0000   0.0003   0.00   26.3
2019/07/22 17:45:00.000   77.693873020  -68.564404086    90.0744   1  11   0.0002   0.0002   0.0007   0.0001   0.0002   0.0003   0.00  108.3
2019/07/22 18:00:00.000   77.693872929  -68.564404364    90.0661   1  10   0.0002   0.0002   0.0008   0.0001   0.0002   0.0002   0.00   54.0
2019/07/22 18:15:00.000   77.693872842  -68.564404392    90.0533   1   9   0.0002   0.0002   0.0008   0.0001   0.0002   0.0002   0.00   25.9
2019/07/22 18:30:00.000   77.693872777  -68.564404512    90.0500   1   9   0.0002   0.0002   0.0008   0.0000   0.0002   0.0002   0.00   13.7
2019/07/22 18:45:00.000   77.693872735  -68.564404354    90.0565   1   9   0.0002   0.0002   0.0007   0.0001   0.0001   0.0002   0.00   28.0
2019/07/22 19:00:00.000   77.693872564  -68.564404707    90.0463   1   8   0.0003   0.0002   0.0008   0.0001  -0.0001   0.0003   0.00    7.3
2019/07/22 19:15:00.000   77.693872590  -68.564404629    90.0753   1   8   0.0003   0.0002   0.0008   0.0000  -0.0002   0.0003   0.00  113.3
2019/07/22 19:30:00.000   77.693872545  -68.564404800    90.0674   1   9   0.0003   0.0002   0.0008   0.0001  -0.0002   0.0003   0.00   50.3
2019/07/22 19:45:00.000   77.693872479  -68.564404899    90.0720   1   9   0.0002   0.0002   0.0007  -0.0000  -0.0002   0.0003   0.00   90.5
2019/07/22 20:00:00.000   77.693872388  -68.564404922    90.0718   1   8   0.0002   0.0002   0.0007  -0.0001  -0.0001   0.0002   0.00   64.8
2019/07/22 20:15:00.000   77.693872294  -68.564405191    90.0699   1   7   0.0002   0.0002   0.0009   0.0001   0.0003   0.0003   0.00   67.7
2019/07/22 20:30:00.000   77.693872150  -68.564405203    90.0522   1   7   0.0003   0.0003   0.0014   0.0001   0.0003   0.0006   0.00   14.5
2019/07/22 20:45:00.000   77.693872118  -68.564405472    90.0521   1   7   0.0003   0.0003   0.0016   0.0002   0.0004   0.0007   0.00   14.0
2019/07/22 21:00:00.000   77.693872065  -68.564405717    90.0627   1   7   0.0003   0.0003   0.0014   0.0002   0.0005   0.0006   0.00   38.4
2019/07/22 21:15:00.000   77.693871987  -68.564405627    90.0791   1   8   0.0003   0.0002   0.0010   0.0001   0.0003   0.0004   0.00   22.9
2019/07/22 21:30:00.000   77.693871905  -68.564405666    90.0784   1   8   0.0002   0.0002   0.0008   0.0001   0.0001   0.0003   0.00   45.4
2019/07/22 21:45:00.000   77.693871810  -68.564405782    90.0695   1  10   0.0002   0.0002   0.0006   0.0001   0.0001   0.0002   0.00   52.0
2019/07/22 22:00:00.000   77.693871721  -68.564405943    90.0742   1   8   0.0002   0.0002   0.0008   0.0001  -0.0002   0.0001   0.00   75.9
2019/07/22 22:15:00.000   77.693871631  -68.564406066    90.0745   1   8   0.0002   0.0002   0.0009   0.0001  -0.0002   0.0001   0.00   58.9
2019/07/22 22:30:00.000   77.693871577  -68.564405948    90.0629   1   8   0.0002   0.0002   0.0010   0.0001  -0.0001   0.0003   0.00   40.8
2019/07/22 22:45:00.000   77.693871498  -68.564406012    90.0637   1   8   0.0002   0.0002   0.0010   0.0001  -0.0002   0.0002   0.00   61.3
2019/07/22 23:00:00.000   77.693871409  -68.564406247    90.0735   1   9   0.0002   0.0002   0.0009   0.0000  -0.0001   0.0003   0.00   19.5
2019/07/22 23:15:00.000   77.693871353  -68.564406282    90.0680   1   8   0.0002   0.0002   0.0008  -0.0000  -0.0001   0.0002   0.00   37.4
2019/07/22 23:30:00.000   77.693871292  -68.564406402    90.0701   1   9   0.0002   0.0002   0.0008  -0.0000   0.0001   0.0003   0.00   60.2
2019/07/22 23:45:00.000   77.693871221  -68.564406498    90.0810   1   7   0.0004   0.0003   0.0015  -0.0002  -0.0004   0.0007   0.00  119.8
2019/07/23 00:00:00.000   77.693871109  -68.564406560    90.0603   1   8   0.0004   0.0003   0.0014  -0.0002  -0.0005   0.0006   0.00   56.0
2019/07/23 00:15:00.000   77.693871013  -68.564406646    90.0581   1   9   0.0003   0.0002   0.0009  -0.0001  -0.0002   0.0004   0.00   54.0
2019/07/23 00:30:00.000   77.693870990  -68.564406854    90.0864   1   9   0.0003   0.0002   0.0010  -0.0001  -0.0002   0.0004   0.00   74.5
2019/07/23 00:45:00.000   77.693870871  -68.564406717    90.0550   1   9   0.0002   0.0002   0.0008  -0.0001  -0.0001   0.0003   0.00   22.0
2019/07/23 01:00:00.000   77.693870842  -68.564406904    90.0607   1   9   0.0002   0.0002   0.0007  -0.0000  -0.0001   0.0001   0.00   83.2
2019/07/23 01:15:00.000   77.693870743  -68.564407024    90.0574   1  10   0.0002   0.0002   0.0006  -0.0000   0.0000   0.0001   0.00    9.8
2019/07/23 01:30:00.000   77.693870650  -68.564407202    90.0456   1   9   0.0003   0.0002   0.0009   0.0001   0.0003   0.0004   0.00   34.9
2019/07/23 01:45:00.000   77.693870626  -68.564407296    90.0568   1   8   0.0003   0.0002   0.0012   0.0002   0.0003   0.0005   0.00  154.6
2019/07/23 02:00:00.000   77.693870587  -68.564407381    90.0646   1  10   0.0002   0.0002   0.0009   0.0001  -0.0001   0.0004   0.00   15.4
2019/07/23 02:15:00.000   77.693870502  -68.564407409    90.0609   1  10   0.0002   0.0002   0.0007   0.0001  -0.0001   0.0003   0.00   52.0
2019/07/23 02:30:00.000   77.693870439  -68.564407481    90.0647   1  10   0.0002   0.0002   0.0008   0.0001   0.0001   0.0003   0.00   21.6
2019/07/23 02:45:00.000   77.693870356  -68.564407650    90.0626   1  10   0.0002   0.0002   0.0008   0.0000  -0.0002   0.0003   0.00   59.9
2019/07/23 03:00:00.000   77.693870303  -68.564407635    90.0744   1  11   0.0002   0.0002   0.0007   0.0000  -0.0001   0.0002   0.00    6.8
2019/07/23 03:15:00.000   77.693870178  -68.564407734    90.0689   1  11   0.0002   0.0002   0.0008   0.0001   0.0002   0.0002   0.00   11.6
2019/07/23 03:30:00.000   77.693870137  -68.564407730    90.0582   1  11   0.0002   0.0002   0.0008   0.0000   0.0001   0.0003   0.00   82.9
2019/07/23 03:45:00.000   77.693870054  -68.564407831    90.0625   1  11   0.0002   0.0002   0.0008   0.0000   0.0001   0.0002   0.00   53.0
2019/07/23 04:00:00.000   77.693870004  -68.564407978    90.0587   1  12   0.0002   0.0002   0.0007   0.0000   0.0001   0.0002   0.00   24.3
2019/07/23 04:15:00.000   77.693869940  -68.564408008    90.0535   1  12   0.0002   0.0002   0.0006   0.0000   0.0000   0.0002   0.00   35.9
2019/07/23 04:30:00.000   77.693869878  -68.564408069    90.0582   1  11   0.0002   0.0002   0.0006   0.0001   0.0001   0.0002   0.00   57.9
2019/07/23 04:45:00.000   77.693869799  -68.564408192    90.0556   1  10   0.0002   0.0002   0.0007   0.0000  -0.0002   0.0002   0.00   50.1
2019/07/23 05:00:00.000   77.693869710  -68.564408116    90.0657   1  10   0.0002   0.0002   0.0008  -0.0000  -0.0002   0.0003   0.00   76.4
2019/07/23 05:15:00.000   77.693869659  -68.564408292    90.0656   1  10   0.0003   0.0002   0.0011   0.0001   0.0001   0.0005   0.00   34.7
2019/07/23 05:30:00.000   77.693869594  -68.564408458    90.0608   1   9   0.0003   0.0002   0.0012   0.0001   0.0002   0.0005   0.00  143.5
2019/07/23 05:45:00.000   77.693869527  -68.564408586    90.0568   1  10   0.0002   0.0002   0.0009   0.0000  -0.0000   0.0004   0.00   15.6
2019/07/23 06:00:00.000   77.693869423  -68.564408573    90.0593   1  10   0.0002   0.0002   0.0007  -0.0000  -0.0001   0.0003   0.00    9.2
2019/07/23 06:15:00.000   77.693869340  -68.564408683    90.0516   1  10   0.0002   0.0002   0.0007  -0.0001  -0.0001   0.0003   0.00   33.7
2019/07/23 06:30:00.000   77.693869286  -68.564408779    90.0542   1  11   0.0002   0.0002   0.0006  -0.0001  -0.0000   0.0001   0.00   56.2
2019/07/23 06:45:00.000   77.693869229  -68.564408862    90.0667   1  10   0.0002   0.0002   0.0007  -0.0000  -0.0001  -0.0001   0.00   49.2
2019/07/23 07:00:00.000   77.693869154  -68.564409096    90.0662   1  10   0.0002   0.0002   0.0008   0.0000  -0.0001   0.0001   0.00    3.6
2019/07/23 07:15:00.000   77.693869094  -68.564409114    90.0592   1   9   0.0002   0.0002   0.0009  -0.0001  -0.0002   0.0003   0.00   73.2
2019/07/23 07:30:00.000   77.693869000  -68.564409186    90.0608   1   9   0.0002   0.0002   0.0008   0.0000  -0.0001   0.0003   0.00   36.5
2019/07/23 07:45:00.000   77.693868915  -68.564409166    90.0576   1   8   0.0002   0.0002   0.0009   0.0000   0.0001   0.0003   0.00   51.1
2019/07/23 08:00:00.000   77.693868864  -68.564409455    90.0586   1   7   0.0002   0.0002   0.0010   0.0001   0.0001   0.0003   0.00   67.2
2019/07/23 08:15:00.000   77.693868795  -68.564409623    90.0640   1   7   0.0002   0.0002   0.0010   0.0001   0.0002   0.0003   0.00   36.2
2019/07/23 08:30:00.000   77.693868677  -68.564409711    90.0444   1   7   0.0002   0.0002   0.0009   0.0001   0.0002   0.0003   0.00   16.9
2019/07/23 08:45:00.000   77.693868663  -68.564409880    90.0627   1   8   0.0004   0.0003   0.0013  -0.0002  -0.0004   0.0006   0.00    7.2
2019/07/23 09:00:00.000   77.693868556  -68.564409745    90.0609   1   8   0.0003   0.0002   0.0008  -0.0002  -0.0002   0.0004   0.00   25.8
2019/07/23 09:15:00.000   77.693868466  -68.564409928    90.0544   1   9   0.0002   0.0002   0.0007  -0.0001  -0.0001   0.0003   0.00   30.6
2019/07/23 09:30:00.000   77.693868397  -68.564410179    90.0622   1   9   0.0002   0.0002   0.0006  -0.0001  -0.0001   0.0002   0.00   56.1
2019/07/23 09:45:00.000   77.693868306  -68.564410242    90.0649   1   7   0.0003   0.0002   0.0009   0.0001  -0.0001   0.0002   0.00   38.0
2019/07/23 10:00:00.000   77.693868206  -68.564410310    90.0612   1   8   0.0003   0.0002   0.0009   0.0001  -0.0002   0.0003   0.00   35.0
2019/07/23 10:15:00.000   77.693868123  -68.564410421    90.0602   1   8   0.0003   0.0002   0.0009   0.0001  -0.0002   0.0003   0.00   72.8
2019/07/23 10:30:00.000   77.693868083  -68.564410507    90.0726   1   9   0.0002   0.0002   0.0007   0.0001  -0.0001   0.0001   0.00    4.5
2019/07/23 10:45:00.000   77.693867969  -68.564410724    90.0519   1   8   0.0002   0.0002   0.0008   0.0001  -0.0001   0.0003   0.00   40.0
2019/07/23 11:00:00.000   77.693867878  -68.564410816    90.0511   1   8   0.0003   0.0002   0.0008   0.0001  -0.0000   0.0003   0.00   11.2
2019/07/23 11:15:00.000   77.693867747  -68.564410899    90.0547   1   8   0.0003   0.0002   0.0010   0.0001   0.0003   0.0004   0.00   17.9
2019/07/23 11:30:00.000   77.693867691  -68.564410938    90.0480   1   9   0.0003   0.0002   0.0009   0.0001   0.0003   0.0004   0.00    6.5
2019/07/23 11:45:00.000   77.693867662  -68.564411038    90.0728   1   9   0.0003   0.0002   0.0011  -0.0001   0.0001   0.0005   0.00   10.2
2019/07/23 12:00:00.000   77.693867582  -68.564411140    90.0822   1  10   0.0003   0.0002   0.0009  -0.0001  -0.0002   0.0004   0.00    4.2
2019/07/23 12:15:00.000   77.693867439  -68.564411194    90.0513   1  11   0.0002   0.0002   0.0006  -0.0001  -0.0000   0.0002   0.00    8.0
2019/07/23 12:30:00.000   77.693867348  -68.564411428    90.0527   1  11   0.0002   0.0002   0.0006  -0.0000   0.0001   0.0001   0.00   37.9
2019/07/23 12:45:00.000   77.693867248  -68.564411613    90.0568   1  11   0.0002   0.0002   0.0007  -0.0000   0.0001   0.0001   0.00   34.5
2019/07/23 13:00:00.000   77.693867160  -68.564411623    90.0404   1  11   0.0002   0.0002   0.0008   0.0000   0.0001   0.0002   0.00   21.5
2019/07/23 13:15:00.000   77.693867086  -68.564411785    90.0521   1  10   0.0002   0.0002   0.0007  -0.0000   0.0001   0.0002   0.00   38.0
2019/07/23 13:30:00.000   77.693867006  -68.564411967    90.0576   1  10   0.0002   0.0002   0.0007  -0.0000  -0.0002   0.0002   0.00   68.8
2019/07/23 13:45:00.000   77.693866901  -68.564412244    90.0306   1   9   0.0003   0.0002   0.0009   0.0001   0.0002   0.0004   0.00   13.6
2019/07/23 14:00:00.000   77.693866871  -68.564412244    90.0474   1   9   0.0003   0.0002   0.0007  -0.0000  -0.0002   0.0003   0.00   60.4
2019/07/23 14:15:00.000   77.693866788  -68.564412162    90.0641   1   8   0.0003   0.0002   0.0008  -0.0001  -0.0002   0.0004   0.00   38.2
2019/07/23 14:30:00.000   77.693866742  -68.564412441    90.0674   1  11   0.0003   0.0002   0.0008  -0.0001  -0.0002   0.0004   0.00    9.7
2019/07/23 14:45:00.000   77.693866630  -68.564412405    90.0700   1  10   0.0002   0.0002   0.0007  -0.0001  -0.0002   0.0003   0.00   48.4
2019/07/23 15:00:00.000   77.693866564  -68.564412603    90.0573   1   9   0.0003   0.0002   0.0008  -0.0001  -0.0001   0.0003   0.00  125.4
2019/07/23 15:15:00.000   77.693866455  -68.564412631    90.0514   1  11   0.0002   0.0002   0.0008  -0.0000   0.0002   0.0002   0.00   29.6
2019/07/23 15:30:00.000   77.693866352  -68.564412669    90.0623   1  11   0.0002   0.0002   0.0008  -0.0000   0.0002   0.0002   0.00   74.9
2019/07/23 15:45:00.000   77.693866285  -68.564412889    90.0639   1  12   0.0002   0.0002   0.0007   0.0000   0.0002   0.0002   0.00   35.7
2019/07/23 16:00:00.000   77.693866180  -68.564413008    90.0571   1  13   0.0002   0.0002   0.0006   0.0000   0.0001   0.0002   0.00    7.1
2019/07/23 16:15:00.000   77.693866099  -68.564413028    90.0519   1  10   0.0002   0.0002   0.0007  -0.0001  -0.0002   0.0003   0.00   26.4
2019/07/23 16:30:00.000   77.693865979  -68.564413227    90.0481   1  10   0.0002   0.0002   0.0007  -0.0001  -0.0002   0.0003   0.00   48.3
2019/07/23 16:45:00.000   77.693865896  -68.564413331    90.0488   1   9   0.0002   0.0002   0.0008  -0.0001   0.0000   0.0004   0.00   48.2
2019/07/23 17:00:00.000   77.693865807  -68.564413528    90.0423   1   9   0.0003   0.0002   0.0012  -0.0001  -0.0003   0.0005   0.00   70.3
2019/07/23 17:15:00.000   77.693865754  -68.564413633    90.0806   1  10   0.0003   0.0002   0.0012  -0.0001  -0.0001   0.0005   0.00    7.6
2019/07/23 17:30:00.000   77.693865674  -68.564413870    90.0688   1  11   0.0002   0.0002   0.0007  -0.0000   0.0001   0.0003   0.00   25.5
2019/07/23 17:45:00.000   77.693865581  -68.564414087    90.0535   1  11   0.0002   0.0002   0.0007   0.0001   0.0002   0.0003   0.00   55.8
2019/07/23 18:00:00.000   77.693865462  -68.564414031    90.0432   1  10   0.0002   0.0002   0.0008   0.0001   0.0002   0.0002   0.00   34.7
2019/07/23 18:15:00.000   77.693865394  -68.564414186    90.0507   1   9   0.0002   0.0002   0.0008   0.0001   0.0002   0.0002   0.00   41.4
2019/07/23 18:30:00.000   77.693865332  -68.564414214    90.0498   1   9   0.0002   0.0002   0.0007   0.0000   0.0002   0.0002   0.00   26.7
2019/07/23 18:45:00.000   77.693865194  -68.564414459    90.0494   1  10   0.0002   0.0002   0.0006   0.0001   0.0001   0.0002   0.00    9.8
2019/07/23 19:00:00.000   77.693865138  -68.564414380    90.0748   1   8   0.0003   0.0002   0.0008   0.0001  -0.0002   0.0003   0.00   40.2
2019/07/23 19:15:00.000   77.693865068  -68.564414342    90.0842   1   7   0.0004   0.0002   0.0013   0.0001   0.0001   0.0007   0.00   29.8
2019/07/23 19:30:00.000   77.693864909  -68.564414435    90.0541   1   9   0.0002   0.0002   0.0008   0.0000  -0.0002   0.0003   0.00   73.1
2019/07/23 19:45:00.000   77.693864833  -68.564414702    90.0519   1   9   0.0002   0.0002   0.0007  -0.0001  -0.0002   0.0003   0.00  114.0
2019/07/23 20:00:00.000   77.693864742  -68.564414694    90.0657   1   8   0.0002   0.0002   0.0007  -0.0001  -0.0001   0.0002   0.00   13.6
2019/07/23 20:15:00.000   77.693864612  -68.564415005    90.0560   1   7   0.0002   0.0002   0.0009   0.0001   0.0003   0.0003   0.00   26.3
2019/07/23 20:30:00.000   77.693864511  -68.564415045    90.0446   1   7   0.0003   0.0003   0.0014   0.0001   0.0003   0.0006   0.00   46.1
2019/07/23 20:45:00.000   77.693864440  -68.564415074    90.0585   1   7   0.0003   0.0003   0.0015   0.0002   0.0005   0.0006   0.00   44.2
2019/07/23 21:00:00.000   77.693864331  -68.564415426    90.0366   1   7   0.0003   0.0003   0.0014   0.0002   0.0005   0.0006   0.00   17.2
2019/07/23 21:15:00.000   77.693864277  -68.564415358    90.0554   1   8   0.0002   0.0002   0.0009   0.0001   0.0002   0.0004   0.00   51.3
2019/07/23 21:30:00.000   77.693864194  -68.564415433    90.0482   1   8   0.0002   0.0002   0.0008   0.0001   0.0001   0.0003   0.00   34.8
2019/07/23 21:45:00.000   77.693864103  -68.564415787    90.0517   1   9   0.0002   0.0002   0.0007   0.0001   0.0000   0.0002   0.00   46.3
2019/07/23 22:00:00.000   77.693863991  -68.564415844    90.0577   1   8   0.0002   0.0002   0.0008   0.0001  -0.0002   0.0001   0.00   44.0
2019/07/23 22:15:00.000   77.693863908  -68.564415907    90.0578   1   8   0.0002   0.0002   0.0010   0.0001  -0.0002   0.0001   0.00   14.9
2019/07/23 22:30:00.000   77.693863804  -68.564415992    90.0478   1   8   0.0002   0.0002   0.0009   0.0001  -0.0002   0.0002   0.00   40.1
2019/07/23 22:45:00.000   77.693863727  -68.564416092    90.0476   1   8   0.0002   0.0002   0.0010   0.0001  -0.0001   0.0003   0.00  113.6
2019/07/23 23:00:00.000   77.693863634  -68.564416175    90.0515   1   8   0.0002   0.0002   0.0009   0.0001  -0.0000   0.0003   0.00   64.2
2019/07/23 23:15:00.000   77.693863546  -68.564416282    90.0580   1   7   0.0002   0.0002   0.0011   0.0001   0.0003   0.0003   0.00   24.8
2019/07/23 23:30:00.000   77.693863436  -68.564416420    90.0451   1   8   0.0002   0.0002   0.0009   0.0001   0.0003   0.0004   0.00   81.6
2019/07/23 23:45:00.000   77.693863403  -68.564416637    90.0616   1   7   0.0005   0.0003   0.0020  -0.0002  -0.0004   0.0009   0.00    9.0
2019/07/24 00:00:00.000   77.693863256  -68.564416633    90.0395   1   8   0.0003   0.0002   0.0011  -0.0002  -0.0003   0.0005   0.00   29.2
2019/07/24 00:15:00.000   77.693863148  -68.564416663    90.0268   1   8   0.0003   0.0002   0.0010  -0.0001  -0.0003   0.0005   0.00   67.4
2019/07/24 00:30:00.000   77.693863086  -68.564416935    90.0371   1   8   0.0003   0.0002   0.0011  -0.0001  -0.0003   0.0005   0.00   48.3
2019/07/24 00:45:00.000   77.693863011  -68.564417028    90.0434   1   8   0.0002   0.0002   0.0009   0.0000  -0.0002   0.0001   0.00   48.2
2019/07/24 01:00:00.000   77.693862960  -68.564417071    90.0421   1   8   0.0002   0.0002   0.0008   0.0000  -0.0002  -0.0001   0.00   68.4
2019/07/24 01:15:00.000   77.693862877  -68.564417183    90.0476   1   9   0.0003   0.0002   0.0008   0.0001  -0.0001   0.0003   0.00    8.1
2019/07/24 01:30:00.000   77.693862736  -68.564417256    90.0358   1   8   0.0003   0.0002   0.0010   0.0002   0.0003   0.0004   0.00   53.5
2019/07/24 01:45:00.000   77.693862623  -68.564417387    90.0371   1   7   0.0003   0.0002   0.0012   0.0002   0.0003   0.0006   0.00   36.7
2019/07/24 02:00:00.000   77.693862597  -68.564417336    90.0437   1   9   0.0002   0.0002   0.0008   0.0001  -0.0001   0.0003   0.00   72.5
2019/07/24 02:15:00.000   77.693862528  -68.564417462    90.0553   1   8   0.0002   0.0002   0.0008   0.0001   0.0001   0.0003   0.00   41.7
2019/07/24 02:30:00.000   77.693862447  -68.564417662    90.0451   1   9   0.0002   0.0002   0.0009   0.0001   0.0002   0.0004   0.00   47.7
2019/07/24 02:45:00.000   77.693862330  -68.564417512    90.0335   1   9   0.0002   0.0002   0.0009  -0.0001  -0.0003   0.0004   0.00   47.3
2019/07/24 03:00:00.000   77.693862280  -68.564417746    90.0471   1  10   0.0002   0.0002   0.0009   0.0000  -0.0001   0.0003   0.00   11.2
2019/07/24 03:15:00.000   77.693862172  -68.564417853    90.0509   1  11   0.0002   0.0002   0.0008   0.0001   0.0001   0.0003   0.00   36.9
2019/07/24 03:30:00.000   77.693862128  -68.564417982    90.0502   1  11   0.0002   0.0002   0.0008   0.0000   0.0001   0.0003   0.00   64.1
2019/07/24 03:45:00.000   77.693862029  -68.564418088    90.0528   1  11   0.0002   0.0002   0.0007   0.0000   0.0000   0.0002   0.00   73.7
2019/07/24 04:00:00.000   77.693861944  -68.564418220    90.0415   1  11   0.0002   0.0002   0.0007   0.0000   0.0001   0.0003   0.00   34.9
2019/07/24 04:15:00.000   77.693861876  -68.564418300    90.0441   1  12   0.0002   0.0002   0.0006   0.0000  -0.0000   0.0002   0.00   30.5
2019/07/24 04:30:00.000   77.693861759  -68.564418425    90.0448   1  11   0.0002   0.0002   0.0006   0.0001   0.0001   0.0002   0.00   35.9
2019/07/24 04:45:00.000   77.693861682  -68.564418434    90.0354   1  10   0.0002   0.0002   0.0008   0.0000  -0.0002   0.0003   0.00   84.9
2019/07/24 05:00:00.000   77.693861587  -68.564418614    90.0223   1  11   0.0002   0.0002   0.0009  -0.0000  -0.0002   0.0003   0.00    4.7
2019/07/24 05:15:00.000   77.693861538  -68.564418608    90.0297   1  10   0.0003   0.0002   0.0011   0.0001   0.0001   0.0005   0.00   51.9
2019/07/24 05:30:00.000   77.693861464  -68.564418809    90.0528   1   9   0.0003   0.0002   0.0012   0.0001   0.0001   0.0005   0.00  135.4
2019/07/24 05:45:00.000   77.693861383  -68.564418853    90.0364   1   9   0.0002   0.0002   0.0009  -0.0000  -0.0001   0.0003   0.00   47.3
2019/07/24 06:00:00.000   77.693861320  -68.564418893    90.0429   1  10   0.0002   0.0002   0.0007  -0.0000  -0.0001   0.0002   0.00   28.1
2019/07/24 06:15:00.000   77.693861229  -68.564419030    90.0348   1  10   0.0002   0.0002   0.0007  -0.0001  -0.0001   0.0003   0.00   35.8
2019/07/24 06:30:00.000   77.693861180  -68.564419095    90.0403   1  10   0.0002   0.0002   0.0006  -0.0000  -0.0001   0.0001   0.00   25.0
2019/07/24 06:45:00.000   77.693861050  -68.564419302    90.0447   1   9   0.0002   0.0002   0.0007   0.0000  -0.0001   0.0001   0.00   22.5
2019/07/24 07:00:00.000   77.693860989  -68.564419362    90.0329   1   9   0.0002   0.0002   0.0010  -0.0001  -0.0002   0.0003   0.00   22.2
2019/07/24 07:15:00.000   77.693860900  -68.564419420    90.0232   1  10   0.0002   0.0002   0.0009  -0.0001  -0.0002   0.0003   0.00    7.2
2019/07/24 07:30:00.000   77.693860820  -68.564419449    90.0190   1   9   0.0002   0.0002   0.0008   0.0000  -0.0001   0.0003   0.00   49.0
2019/07/24 07:45:00.000   77.693860748  -68.564419676    90.0588   1   7   0.0002   0.0002   0.0010   0.0001  -0.0001   0.0002   0.00   47.2
2019/07/24 08:00:00.000   77.693860694  -68.564419719    90.0542   1   7   0.0002   0.0002   0.0010   0.0001   0.0002   0.0003   0.00   22.4
2019/07/24 08:15:00.000   77.693860596  -68.564419704    90.0121   1   7   0.0002   0.0002   0.0009   0.0001   0.0002   0.0003   0.00   54.1
2019/07/24 08:30:00.000   77.693860527  -68.564419894    90.0279   1   7   0.0004   0.0003   0.0015  -0.0002  -0.0004   0.0007   0.00   16.3
2019/07/24 08:45:00.000   77.693860473  -68.564419767    90.0285   1   7   0.0004   0.0003   0.0012  -0.0002  -0.0004   0.0006   0.00   12.0
2019/07/24 09:00:00.000   77.693860434  -68.564420129    90.0397   1   8   0.0003   0.0002   0.0008  -0.0001  -0.0002   0.0004   0.00   15.1
2019/07/24 09:15:00.000   77.693860335  -68.564420260    90.0398   1   9   0.0002   0.0002   0.0006  -0.0001  -0.0001   0.0002   0.00   62.3
2019/07/24 09:30:00.000   77.693860274  -68.564420213    90.0392   1   8   0.0002   0.0002   0.0007   0.0000  -0.0001   0.0001   0.00   32.0
2019/07/24 09:45:00.000   77.693860163  -68.564420301    90.0219   1   7   0.0003   0.0002   0.0009   0.0001  -0.0001   0.0002   0.00   42.9
2019/07/24 10:00:00.000   77.693860099  -68.564420466    90.0313   1   8   0.0003   0.0002   0.0009   0.0001  -0.0002   0.0003   0.00   47.4
2019/07/24 10:15:00.000   77.693860043  -68.564420465    90.0383   1   9   0.0003   0.0002   0.0008   0.0001  -0.0002   0.0002   0.00   36.8
2019/07/24 10:30:00.000   77.693859926  -68.564420650    90.0360   1   9   0.0002   0.0002   0.0007   0.0001  -0.0001   0.0001   0.00   52.1
2019/07/24 10:45:00.000   77.693859853  -68.564420708    90.0397   1   8   0.0002   0.0002   0.0008   0.0001  -0.0001   0.0003   0.00   77.1
2019/07/24 11:00:00.000   77.693859738  -68.564420808    90.0292   1   7   0.0003   0.0002   0.0009   0.0001   0.0002   0.0003   0.00   58.0
2019/07/24 11:15:00.000   77.693859624  -68.564420904    90.0222   1   8   0.0003   0.0002   0.0009   0.0001   0.0003   0.0004   0.00   43.9
2019/07/24 11:30:00.000   77.693859524  -68.564420947    90.0284   1   9   0.0003   0.0002   0.0009   0.0001   0.0003   0.0004   0.00   27.5
2019/07/24 11:45:00.001   77.693859497  -68.564421044    90.0406   1   9   0.0003   0.0002   0.0010  -0.0001  -0.0001   0.0005   0.00   32.3
2019/07/24 12:00:00.000   77.693859420  -68.564421183    90.0335   1  10   0.0003   0.0002   0.0008  -0.0001  -0.0002   0.0004   0.00   11.8
2019/07/24 12:15:00.000   77.693859347  -68.564421325    90.0382   1  11   0.0002   0.0002   0.0006  -0.0001   0.0001   0.0001   0.00   37.4
2019/07/24 12:30:00.000   77.693859242  -68.564421438    90.0336   1  11   0.0002   0.0002   0.0007  -0.0000   0.0001   0.0001   0.00   90.1
2019/07/24 12:45:00.000   77.693859164  -68.564421508    90.0303   1  11   0.0002   0.0002   0.0008  -0.0000   0.0001   0.0001   0.00   75.0
2019/07/24 13:00:00.000   77.693859077  -68.564421634    90.0311   1  11   0.0002   0.0002   0.0008   0.0000   0.0001   0.0002   0.00   40.8
2019/07/24 13:15:00.000   77.693858971  -68.564421758    90.0336   1  10   0.0002   0.0002   0.0008   0.0000  -0.0002   0.0002   0.00   37.6
2019/07/24 13:30:00.000   77.693858912  -68.564421904    90.0330   1  10   0.0002   0.0002   0.0007  -0.0000  -0.0002   0.0002   0.00   42.0
2019/07/24 13:45:00.000   77.693858788  -68.564421970    90.0206   1  10   0.0003   0.0002   0.0008   0.0001  -0.0001   0.0004   0.00    7.2
2019/07/24 14:00:00.000   77.693858750  -68.564422033    90.0331   1   9   0.0003   0.0002   0.0007  -0.0001  -0.0002   0.0003   0.00   53.3
2019/07/24 14:15:00.000   77.693858705  -68.564422186    90.0412   1   8   0.0003   0.0002   0.0008  -0.0001  -0.0002   0.0004   0.00   31.3
2019/07/24 14:30:00.000   77.693858596  -68.564422039    90.0235   1  10   0.0003   0.0002   0.0008  -0.0001  -0.0003   0.0004   0.00   21.3
2019/07/24 14:45:00.000   77.693858472  -68.564422195    90.0318   1  10   0.0002   0.0002   0.0007  -0.0001  -0.0002   0.0003   0.00   24.8
2019/07/24 15:00:00.000   77.693858376  -68.564422385    90.0310   1   9   0.0003   0.0002   0.0009  -0.0001  -0.0001   0.0003   0.00   52.4
2019/07/24 15:15:00.000   77.693858318  -68.564422542    90.0383   1  11   0.0002   0.0002   0.0008  -0.0000   0.0002   0.0002   0.00   38.8
2019/07/24 15:30:00.000   77.693858225  -68.564422567    90.0397   1  11   0.0002   0.0002   0.0008  -0.0000   0.0002   0.0002   0.00   89.6
2019/07/24 15:45:00.000   77.693858150  -68.564422714    90.0332   1  12   0.0002   0.0002   0.0007   0.0000   0.0002   0.0002   0.00   46.2
2019/07/24 16:00:00.000   77.693858091  -68.564422899    90.0366   1  12   0.0002   0.0002   0.0006   0.0000   0.0001   0.0002   0.00   19.4
2019/07/24 16:15:00.000   77.693857956  -68.564422851    90.0286   1  10   0.0002   0.0002   0.0007  -0.0001  -0.0002   0.0003   0.00   66.0
2019/07/24 16:30:00.000   77.693857868  -68.564423143    90.0317   1  10   0.0002   0.0002   0.0007  -0.0001  -0.0002   0.0003   0.00   46.0
2019/07/24 16:45:00.000   77.693857759  -68.564423256    90.0219   1   9   0.0003   0.0002   0.0009  -0.0001   0.0001   0.0004   0.00   66.1
2019/07/24 17:00:00.000   77.693857672  -68.564423368    90.0141   1   9   0.0003   0.0002   0.0012  -0.0001  -0.0003   0.0006   0.00  101.7
2019/07/24 17:15:00.000   77.693857567  -68.564423485    90.0291   1  10   0.0003   0.0002   0.0010  -0.0001  -0.0002   0.0004   0.00   19.6
2019/07/24 17:30:00.000   77.693857507  -68.564423521    90.0385   1  11   0.0002   0.0002   0.0007   0.0000   0.0001   0.0003   0.00   73.0
2019/07/24 17:45:00.000   77.693857441  -68.564423846    90.0291   1  11   0.0002   0.0002   0.0007   0.0001   0.0002   0.0003   0.00   49.3
2019/07/24 18:00:00.000   77.693857350  -68.564423852    90.0320   1   9   0.0002   0.0002   0.0008   0.0001   0.0002   0.0002   0.00   22.3
2019/07/24 18:15:00.000   77.693857243  -68.564423957    90.0311   1   8   0.0002   0.0002   0.0009   0.0000   0.0002   0.0003   0.00   26.8
2019/07/24 18:30:00.000   77.693857136  -68.564424144    90.0390   1   9   0.0002   0.0002   0.0007   0.0001   0.0002   0.0002   0.00   39.5
2019/07/24 18:45:00.000   77.693857010  -68.564424360    90.0358   1   8   0.0003   0.0002   0.0008   0.0001  -0.0001   0.0003   0.00   37.3
2019/07/24 19:00:00.000   77.693856968  -68.564424308    90.0428   1   8   0.0003   0.0002   0.0008   0.0001  -0.0002   0.0003   0.00  117.2
2019/07/24 19:15:00.000   77.693856898  -68.564424418    90.0321   1   8   0.0004   0.0002   0.0012   0.0001  -0.0001   0.0006   0.00   13.9
2019/07/24 19:30:00.000   77.693856758  -68.564424453    90.0149   1   9   0.0002   0.0002   0.0007  -0.0000  -0.0002   0.0003   0.00   38.5
2019/07/24 19:45:00.000   77.693856674  -68.564424571    90.0269   1   8   0.0002   0.0002   0.0007  -0.0001  -0.0001   0.0002   0.00   46.5
2019/07/24 20:00:00.000   77.693856576  -68.564424591    90.0286   1   8   0.0002   0.0002   0.0007  -0.0001  -0.0001   0.0002   0.00   37.3
2019/07/24 20:15:00.000   77.693856455  -68.564424652    90.0327   1   7   0.0002   0.0003   0.0009   0.0001   0.0003   0.0003   0.00   40.5
2019/07/24 20:30:00.000   77.693856344  -68.564424849    90.0059   1   7   0.0003   0.0003   0.0015   0.0001   0.0004   0.0006   0.00   51.4
2019/07/24 20:45:00.000   77.693856297  -68.564425283    89.9972   1   7   0.0003   0.0003   0.0014   0.0002   0.0005   0.0006   0.00   35.4
2019/07/24 21:00:00.000   77.693856226  -68.564425225    90.0143   1   7   0.0003   0.0003   0.0013   0.0002   0.0005   0.0005   0.00   32.3
2019/07/24 21:15:00.000   77.693856146  -68.564425261    90.0322   1   8   0.0002   0.0002   0.0009   0.0001   0.0002   0.0003   0.00   34.5
2019/07/24 21:30:00.000   77.693856048  -68.564425323    90.0345   1  10   0.0002   0.0002   0.0007   0.0001   0.0001   0.0002   0.00   15.5
2019/07/24 21:45:00.000   77.693855965  -68.564425615    90.0287   1   9   0.0002   0.0002   0.0007   0.0001  -0.0000   0.0002   0.00   74.2
2019/07/24 22:00:00.000   77.693855832  -68.564425675    90.0215   1   8   0.0002   0.0002   0.0008   0.0001  -0.0002   0.0001   0.00   64.6
2019/07/24 22:15:00.000   77.693855758  -68.564425562    90.0242   1   8   0.0002   0.0002   0.0009   0.0001  -0.0002   0.0002   0.00   58.5
2019/07/24 22:30:00.000   77.693855646  -68.564425759    90.0067   1   8   0.0002   0.0002   0.0009   0.0001  -0.0002   0.0002   0.00   40.7
2019/07/24 22:45:00.000   77.693855532  -68.564426042    89.9988   1   8   0.0002   0.0002   0.0010   0.0001  -0.0001   0.0003   0.00   50.6
2019/07/24 23:00:00.000   77.693855475  -68.564426109    90.0137   1   9   0.0002   0.0002   0.0008  -0.0000  -0.0002   0.0002   0.00   32.4
2019/07/24 23:15:00.000   77.693855370  -68.564426256    90.0222   1   9   0.0002   0.0002   0.0008  -0.0000   0.0000   0.0003   0.00    4.3
2019/07/24 23:30:00.000   77.693855259  -68.564426289    90.0253   1   9   0.0002   0.0002   0.0008  -0.0000   0.0001   0.0003   0.00   62.4
2019/07/24 23:45:00.000   77.693855167  -68.564426437    90.0360   1   8   0.0004   0.0003   0.0017  -0.0002  -0.0005   0.0008   0.00    5.7
