# Supplementary material for: Ocean-bottom and surface seismometers reveal continuous glacial tremor and slip
Source: Nat Commun. 2021 Jun 24;12:3929. doi: 10.1038/s41467-021-24142-4 (PMC8225613; doi:10.1038/s41467-021-24142-4)
Supplement: Supplementary file 7 — Dataset 3 [file 41467_2021_24142_MOESM7_ESM.csv]

datetime	v
2019-07-03 22:41:04	1.865
2019-07-03 22:51:12	1.849
2019-07-03 23:01:19	1.833
2019-07-03 23:11:19	1.811
2019-07-03 23:21:19	1.784
2019-07-03 23:31:19	1.752
2019-07-03 23:41:19	1.720
2019-07-03 23:51:19	1.689
2019-07-04 00:01:20	1.667
2019-07-04 00:11:20	1.653
2019-07-04 00:21:38	1.634
2019-07-04 00:31:47	1.612
2019-07-04 00:41:48	1.590
2019-07-04 00:51:48	1.569
2019-07-04 01:01:48	1.550
2019-07-04 01:11:48	1.533
2019-07-04 01:21:48	1.521
2019-07-04 01:31:48	1.510
2019-07-04 01:41:48	1.499
2019-07-04 01:51:48	1.487
2019-07-04 02:01:48	1.482
2019-07-04 02:11:48	1.475
2019-07-04 02:21:48	1.471
2019-07-04 02:31:48	1.470
2019-07-04 02:41:48	1.467
2019-07-04 02:51:48	1.471
2019-07-04 03:01:48	1.473
2019-07-04 03:11:48	1.475
2019-07-04 03:21:48	1.474
2019-07-04 03:31:48	1.475
2019-07-04 03:41:48	1.478
2019-07-04 03:51:48	1.485
2019-07-04 04:01:48	1.496
2019-07-04 04:11:48	1.511
2019-07-04 04:21:48	1.527
2019-07-04 04:31:48	1.545
2019-07-04 04:41:52	1.562
2019-07-04 04:51:52	1.579
2019-07-04 05:01:52	1.595
2019-07-04 05:11:52	1.613
2019-07-04 05:21:52	1.629
2019-07-04 05:31:52	1.640
2019-07-04 05:41:52	1.659
2019-07-04 05:51:52	1.677
2019-07-04 06:02:01	1.698
2019-07-04 06:12:01	1.711
2019-07-04 06:22:01	1.725
2019-07-04 06:32:01	1.731
2019-07-04 06:42:01	1.738
2019-07-04 06:52:08	1.744
2019-07-04 07:02:14	1.743
2019-07-04 07:12:14	1.745
2019-07-04 07:22:14	1.744
2019-07-04 07:32:14	1.741
2019-07-04 07:42:14	1.740
2019-07-04 07:52:14	1.738
2019-07-04 08:02:14	1.739
2019-07-04 08:12:23	1.731
2019-07-04 08:22:32	1.730
2019-07-04 08:32:32	1.726
2019-07-04 08:42:32	1.721
2019-07-04 08:52:32	1.718
2019-07-04 09:02:32	1.717
2019-07-04 09:12:32	1.714
2019-07-04 09:22:34	1.716
2019-07-04 09:32:43	1.714
2019-07-04 09:42:49	1.712
2019-07-04 09:53:06	1.706
2019-07-04 10:03:21	1.700
2019-07-04 10:13:22	1.690
2019-07-04 10:23:31	1.684
2019-07-04 10:33:41	1.671
2019-07-04 10:43:41	1.445
2019-07-04 10:53:53	1.443
2019-07-04 11:03:53	1.442
2019-07-04 11:13:53	1.441
2019-07-04 11:23:53	1.440
2019-07-04 11:33:53	1.439
2019-07-04 11:44:00	1.439
2019-07-04 11:54:00	1.439
2019-07-04 12:04:00	1.438
2019-07-04 12:14:02	1.438
2019-07-04 12:24:04	1.437
2019-07-04 12:34:04	1.436
2019-07-06 00:21:50	1.435
2019-07-06 00:31:51	1.435
2019-07-06 00:41:52	1.434
2019-07-06 00:52:01	1.433
2019-07-06 01:02:16	1.433
2019-07-06 01:12:25	1.432
2019-07-06 01:22:25	1.431
2019-07-06 01:32:43	1.430
2019-07-06 01:43:10	1.429
2019-07-06 01:53:19	1.428
2019-07-06 02:03:19	1.426
2019-07-06 02:13:28	1.275
2019-07-06 02:23:46	1.195
2019-07-06 02:33:46	1.179
2019-07-06 02:44:17	1.164
2019-07-06 02:54:26	1.148
2019-07-06 03:04:39	1.134
2019-07-06 03:14:49	1.124
2019-07-06 03:24:56	1.117
2019-07-06 03:34:56	1.112
2019-07-06 03:45:10	1.112
2019-07-06 03:55:21	1.112
2019-07-06 04:05:35	1.109
2019-07-06 04:15:44	1.105
2019-07-06 04:25:44	1.099
2019-07-06 04:35:44	1.101
2019-07-06 04:45:53	1.103
2019-07-06 04:56:04	1.104
2019-07-06 05:06:04	1.109
2019-07-06 05:16:16	1.112
2019-07-06 05:26:16	1.118
2019-07-06 05:36:16	1.125
2019-07-06 05:46:16	1.141
2019-07-06 05:56:16	1.151
2019-07-06 06:06:16	1.164
2019-07-06 06:16:16	1.176
2019-07-06 06:26:16	1.190
2019-07-06 06:36:16	1.208
2019-07-06 06:46:18	1.222
2019-07-06 06:56:24	1.235
2019-07-06 07:06:36	1.243
2019-07-06 07:16:45	1.251
2019-07-06 07:26:45	1.262
2019-07-06 07:36:45	1.274
2019-07-06 07:46:53	1.285
2019-07-06 07:56:54	1.297
2019-07-06 08:07:09	1.309
2019-07-06 08:17:09	1.319
2019-07-06 08:27:21	1.328
2019-07-06 08:37:31	1.344
2019-07-06 08:47:31	1.361
2019-07-06 08:57:31	1.366
2019-07-06 09:07:45	1.378
2019-07-06 09:17:47	1.386
2019-07-06 09:27:52	1.394
2019-07-06 09:38:08	1.402
2019-07-06 09:48:08	1.413
2019-07-06 09:58:17	1.416
2019-07-06 10:08:22	1.421
2019-07-06 10:18:22	1.427
2019-07-06 10:28:22	1.431
2019-07-06 10:38:31	1.429
2019-07-06 10:48:32	1.425
2019-07-06 10:58:38	1.420
2019-07-06 11:08:40	1.416
2019-07-06 11:18:44	1.407
2019-07-06 11:28:44	1.406
2019-07-06 11:38:57	1.400
2019-07-06 11:49:20	1.390
2019-07-06 11:59:36	1.385
2019-07-06 12:09:51	1.374
2019-07-06 12:20:00	1.365
2019-07-06 12:30:02	1.357
2019-07-06 12:40:08	1.348
2019-07-06 12:50:09	1.339
2019-07-06 13:00:26	1.324
2019-07-06 13:10:35	1.317
2019-07-06 13:20:45	1.313
2019-07-06 13:31:01	1.313
2019-07-06 13:41:07	1.316
2019-07-06 13:51:10	1.312
2019-07-06 14:01:10	1.305
2019-07-06 14:11:14	1.299
2019-07-06 14:21:21	1.295
2019-07-06 14:31:25	1.293
2019-07-06 14:42:09	1.285
2019-07-06 14:52:21	1.278
2019-07-06 15:02:21	1.266
2019-07-06 15:12:29	1.263
2019-07-06 15:22:29	1.257
2019-07-06 15:32:29	1.257
2019-07-06 15:42:29	1.257
2019-07-06 15:52:29	1.256
2019-07-06 16:02:34	1.258
2019-07-06 16:12:34	1.251
2019-07-06 16:22:34	1.249
2019-07-06 16:32:34	1.243
2019-07-06 16:42:34	1.234
2019-07-06 16:52:34	1.229
2019-07-06 17:02:34	1.230
2019-07-06 17:12:35	1.232
2019-07-06 17:22:35	1.240
2019-07-06 17:32:35	1.250
2019-07-06 17:42:35	1.255
2019-07-06 17:52:35	1.259
2019-07-06 18:02:35	1.268
2019-07-06 18:12:35	1.276
2019-07-06 18:22:35	1.289
2019-07-06 18:32:45	1.303
2019-07-06 18:42:45	1.319
2019-07-06 18:52:45	1.336
2019-07-06 19:02:47	1.344
2019-07-06 19:12:50	1.351
2019-07-06 19:22:59	1.360
2019-07-06 19:32:59	1.370
2019-07-06 19:43:08	1.384
2019-07-06 19:53:18	1.395
2019-07-06 20:03:39	1.405
2019-07-06 20:13:39	1.412
2019-07-06 20:23:39	1.424
2019-07-06 20:33:39	1.431
2019-07-06 20:50:34	1.435
2019-07-06 21:00:34	1.443
2019-07-06 21:10:34	1.446
2019-07-06 21:20:34	1.449
2019-07-06 21:30:34	1.455
2019-07-06 21:40:34	1.463
2019-07-06 21:50:34	1.466
2019-07-06 22:00:34	1.464
2019-07-06 22:10:34	1.435
2019-07-06 22:20:34	1.324
2019-07-06 22:30:34	1.313
2019-07-06 22:40:34	1.307
2019-07-06 22:50:34	1.303
2019-07-06 23:00:34	1.302
2019-07-06 23:10:34	1.301
2019-07-06 23:20:34	1.300
2019-07-06 23:30:34	1.299
2019-07-06 23:40:34	1.299
2019-07-06 23:50:34	1.299
2019-07-07 00:00:39	1.298
2019-07-07 11:40:00	1.297
2019-07-07 11:50:00	1.297
2019-07-07 12:00:00	1.297
2019-07-07 12:10:00	1.296
2019-07-07 12:20:00	1.296
2019-07-07 12:30:00	1.296
2019-07-07 12:40:00	1.296
2019-07-07 12:50:00	1.295
2019-07-07 13:00:00	1.296
2019-07-07 13:10:04	1.298
2019-07-07 13:20:04	1.302
2019-07-07 13:30:04	1.339
2019-07-07 13:40:04	1.437
2019-07-07 13:50:04	1.434
2019-07-07 14:00:04	1.431
2019-07-07 14:10:04	1.419
2019-07-07 14:20:04	1.408
2019-07-07 14:30:04	1.395
2019-07-07 14:40:04	1.389
2019-07-07 14:50:04	1.380
2019-07-07 15:00:11	1.375
2019-07-07 15:10:11	1.369
2019-07-07 15:20:11	1.363
2019-07-07 15:30:11	1.362
2019-07-07 15:40:11	1.357
2019-07-07 15:50:11	1.355
2019-07-07 16:00:11	1.352
2019-07-07 16:10:11	1.343
2019-07-07 16:20:20	1.339
2019-07-07 16:30:20	1.337
2019-07-07 16:40:20	1.327
2019-07-07 16:50:20	1.318
2019-07-07 17:00:30	1.318
2019-07-07 17:10:30	1.318
2019-07-07 17:20:30	1.333
2019-07-07 17:30:30	1.346
2019-07-07 17:40:30	1.357
2019-07-07 17:50:30	1.359
2019-07-07 18:00:30	1.361
2019-07-07 18:10:30	1.361
2019-07-07 18:20:30	1.366
2019-07-07 18:30:30	1.373
2019-07-07 18:40:30	1.388
2019-07-07 18:50:32	1.397
2019-07-07 19:00:37	1.409
2019-07-07 19:10:37	1.417
2019-07-07 19:20:37	1.425
2019-07-07 19:30:37	1.438
2019-07-07 19:41:00	1.454
2019-07-07 19:51:00	1.472
2019-07-07 20:01:00	1.488
2019-07-07 20:11:03	1.500
2019-07-07 20:21:07	1.514
2019-07-07 20:31:18	1.522
2019-07-07 20:41:30	1.527
2019-07-07 20:53:31	1.534
2019-07-07 21:03:31	1.545
2019-07-07 21:13:31	1.547
2019-07-07 21:23:31	1.550
2019-07-07 21:33:35	1.557
2019-07-07 21:43:40	1.561
2019-07-07 21:53:40	1.569
2019-07-07 22:03:40	1.575
2019-07-07 22:13:40	1.570
2019-07-07 22:23:42	1.574
2019-07-07 22:33:43	1.587
2019-07-07 22:43:43	1.592
2019-07-07 22:53:48	1.590
2019-07-07 23:03:48	1.592
2019-07-07 23:13:48	1.588
2019-07-07 23:23:57	1.588
2019-07-07 23:34:02	1.585
2019-07-07 23:44:02	1.586
2019-07-07 23:54:02	1.586
2019-07-08 00:04:02	1.582
2019-07-08 00:14:02	1.575
2019-07-08 00:24:02	1.566
2019-07-08 00:34:02	1.550
2019-07-08 00:44:02	1.534
2019-07-08 00:54:02	1.522
2019-07-08 01:04:02	1.508
2019-07-08 01:14:02	1.487
2019-07-08 01:24:02	1.469
2019-07-08 01:34:02	1.455
2019-07-08 01:44:02	1.438
2019-07-08 01:54:29	1.423
2019-07-08 02:04:29	1.409
2019-07-08 02:14:29	1.390
2019-07-08 02:24:29	1.373
2019-07-08 02:34:30	1.360
2019-07-08 02:44:30	1.342
2019-07-08 02:54:30	1.322
2019-07-08 03:04:39	1.306
2019-07-08 03:14:41	1.283
2019-07-08 03:24:41	1.264
2019-07-08 03:34:41	1.249
2019-07-08 03:44:41	1.237
2019-07-08 03:54:41	1.223
2019-07-08 04:04:41	1.211
2019-07-08 04:14:41	1.196
2019-07-08 04:24:41	1.182
2019-07-08 04:34:56	1.168
2019-07-08 04:44:58	1.158
2019-07-08 04:54:58	1.152
2019-07-08 05:04:58	1.145
2019-07-08 05:14:58	1.142
2019-07-08 05:24:58	1.147
2019-07-08 05:34:58	1.156
2019-07-08 05:44:58	1.161
2019-07-08 05:54:58	1.165
2019-07-08 06:04:58	1.171
2019-07-08 06:14:58	1.175
2019-07-08 06:24:58	1.181
2019-07-08 06:34:58	1.188
2019-07-08 06:44:58	1.191
2019-07-08 06:54:58	1.188
2019-07-08 07:04:58	1.189
2019-07-08 07:14:58	1.191
2019-07-08 07:24:58	1.199
2019-07-08 07:34:58	1.206
2019-07-08 07:44:58	1.210
2019-07-08 07:54:58	1.213
2019-07-08 08:05:19	1.221
2019-07-08 08:15:24	1.224
2019-07-08 08:25:24	1.227
2019-07-08 08:35:24	1.233
2019-07-08 08:50:21	1.239
2019-07-08 09:00:30	1.243
2019-07-08 09:10:30	1.253
2019-07-08 09:20:30	1.267
2019-07-08 09:30:30	1.282
2019-07-08 09:40:30	1.296
2019-07-08 09:50:30	1.309
2019-07-08 10:00:30	1.322
2019-07-08 10:10:30	1.332
2019-07-08 10:20:30	1.341
2019-07-08 10:30:30	1.349
2019-07-08 10:40:30	1.353
2019-07-08 10:50:30	1.357
2019-07-08 11:00:30	1.355
2019-07-08 11:10:30	1.362
2019-07-08 11:20:30	1.369
2019-07-08 11:30:30	1.380
2019-07-08 11:40:30	1.385
2019-07-08 11:50:30	1.391
2019-07-08 12:00:39	1.395
2019-07-08 12:10:41	1.398
2019-07-08 12:20:42	1.403
2019-07-08 12:30:42	1.407
2019-07-08 12:40:42	1.408
2019-07-08 12:50:42	1.404
2019-07-08 13:00:43	1.399
2019-07-08 13:10:43	1.401
2019-07-08 13:20:43	1.401
2019-07-08 13:30:43	1.403
2019-07-08 13:40:43	1.403
2019-07-08 13:50:43	1.398
2019-07-08 14:00:51	1.390
2019-07-08 14:10:51	1.378
2019-07-08 14:20:51	1.370
2019-07-08 14:30:51	1.358
2019-07-08 14:41:02	1.340
2019-07-08 14:51:11	1.324
2019-07-08 15:01:11	1.309
2019-07-08 15:11:11	1.296
2019-07-08 15:21:20	1.282
2019-07-08 15:31:20	1.266
2019-07-08 15:41:20	1.250
2019-07-08 15:51:21	1.233
2019-07-08 16:01:21	1.217
2019-07-08 16:11:21	1.203
2019-07-08 16:21:23	1.187
2019-07-08 16:31:23	1.174
2019-07-08 16:41:23	1.162
2019-07-08 16:51:32	1.149
2019-07-08 17:01:32	1.138
2019-07-08 17:11:32	1.138
2019-07-08 17:21:36	1.130
2019-07-08 17:31:36	1.122
2019-07-08 17:41:36	1.125
2019-07-08 17:51:36	1.126
2019-07-08 18:01:36	1.127
2019-07-08 18:11:36	1.123
2019-07-08 18:21:36	1.129
2019-07-08 18:31:46	1.138
2019-07-08 18:41:46	1.142
2019-07-08 18:51:46	1.186
2019-07-08 19:01:50	1.191
2019-07-08 19:12:12	1.193
2019-07-08 19:22:12	1.196
2019-07-08 19:32:12	1.196
2019-07-08 19:42:12	1.197
2019-07-08 19:52:14	1.197
2019-07-08 20:02:14	1.197
2019-07-08 20:12:14	1.197
2019-07-08 20:22:14	1.197
2019-07-08 20:32:14	1.198
2019-07-08 20:42:14	1.198
2019-07-09 14:40:02	1.198
2019-07-09 14:50:02	1.198
2019-07-09 15:00:02	1.198
2019-07-09 15:10:02	1.198
2019-07-09 15:20:02	1.197
2019-07-09 15:30:02	1.197
2019-07-09 15:40:02	1.198
2019-07-09 15:50:02	1.197
2019-07-09 16:00:02	1.196
2019-07-09 16:10:02	1.194
2019-07-09 16:20:02	1.194
2019-07-09 16:30:15	1.177
2019-07-09 16:40:15	1.134
2019-07-09 16:50:24	1.120
2019-07-09 17:00:24	1.115
2019-07-09 17:10:24	1.110
2019-07-09 17:20:24	1.103
2019-07-09 17:30:24	1.096
2019-07-09 17:40:24	1.094
2019-07-09 17:50:24	1.087
2019-07-09 18:00:24	1.088
2019-07-09 18:10:24	1.085
2019-07-09 18:20:24	1.080
2019-07-09 18:30:24	1.074
2019-07-09 18:40:24	1.069
2019-07-09 18:50:24	1.071
2019-07-09 19:00:24	1.066
2019-07-09 19:10:24	1.067
2019-07-09 19:20:24	1.070
2019-07-09 19:30:24	1.076
2019-07-09 19:40:24	1.081
2019-07-09 19:50:24	1.078
2019-07-09 20:00:28	1.066
2019-07-09 20:10:37	1.067
2019-07-09 20:20:37	1.080
2019-07-09 20:30:37	1.082
2019-07-09 20:40:37	1.089
2019-07-09 20:50:37	1.097
2019-07-09 21:00:37	1.103
2019-07-09 21:10:37	1.102
2019-07-09 21:20:37	1.111
2019-07-09 21:30:37	1.116
2019-07-09 21:40:41	1.126
2019-07-09 21:50:40.999000	1.128
2019-07-09 22:00:41	1.137
2019-07-09 22:10:41	1.146
2019-07-09 22:20:41	1.147
2019-07-09 22:30:41	1.146
2019-07-09 22:40:41	1.154
2019-07-09 22:50:41	1.164
2019-07-09 23:00:41	1.166
2019-07-09 23:10:41	1.173
2019-07-09 23:20:50	1.192
2019-07-09 23:30:50	1.205
2019-07-09 23:40:50	1.205
2019-07-09 23:50:50	1.201
2019-07-10 00:00:50	1.193
2019-07-10 00:10:52	1.198
2019-07-10 00:20:52	1.211
2019-07-10 00:31:01	1.215
2019-07-10 00:41:01	1.226
2019-07-10 00:51:10	1.235
2019-07-10 01:01:20	1.243
2019-07-10 01:11:20	1.249
2019-07-10 01:21:20	1.251
2019-07-10 01:31:30	1.259
2019-07-10 01:41:50	1.260
2019-07-10 01:51:50	1.254
2019-07-10 02:01:50	1.255
2019-07-10 02:11:50	1.256
2019-07-10 02:21:57	1.249
2019-07-10 02:31:57	1.235
2019-07-10 02:41:57	1.236
2019-07-10 02:51:57	1.231
2019-07-10 03:01:57	1.217
2019-07-10 03:11:57	1.202
2019-07-10 03:21:57	1.200
2019-07-10 03:31:57	1.193
2019-07-10 03:41:57	1.184
2019-07-10 03:52:00	1.171
2019-07-10 04:02:00	1.156
2019-07-10 04:12:07	1.145
2019-07-10 04:22:07	1.135
2019-07-10 04:32:07	1.123
2019-07-10 04:42:07	1.111
2019-07-10 04:52:07	1.097
2019-07-10 05:02:08	1.086
2019-07-10 05:12:08	1.074
2019-07-10 05:22:08	1.060
2019-07-10 05:32:08	1.059
2019-07-10 05:42:10	1.051
2019-07-10 05:52:10	1.039
2019-07-10 06:02:10	1.039
2019-07-10 06:12:10	1.039
2019-07-10 06:22:10	1.033
2019-07-10 06:32:10	1.020
2019-07-10 06:42:10	1.012
2019-07-10 06:52:10	1.010
2019-07-10 07:02:10	1.006
2019-07-10 07:12:10	0.999
2019-07-10 07:22:10	1.000
2019-07-10 07:32:21	1.002
2019-07-10 07:42:21	1.011
2019-07-10 07:52:21	1.014
2019-07-10 08:02:21	1.012
2019-07-10 08:12:21	1.014
2019-07-10 08:22:31	1.024
2019-07-10 08:32:31	1.037
2019-07-10 08:42:31	1.052
2019-07-10 08:52:31	1.063
2019-07-10 09:02:31	1.070
2019-07-10 09:12:31	1.071
2019-07-10 09:22:31	1.079
2019-07-10 09:32:31	1.090
2019-07-10 09:42:31	1.105
2019-07-10 09:52:31	1.149
2019-07-10 10:02:31	1.200
2019-07-10 10:12:31	1.229
2019-07-10 10:22:31	1.242
2019-07-10 10:32:38	1.251
2019-07-10 10:42:47	1.260
2019-07-10 10:52:47	1.264
2019-07-10 11:02:47	1.269
2019-07-10 11:12:47	1.274
2019-07-10 11:22:47	1.278
2019-07-10 11:32:47	1.283
2019-07-10 14:21:52	1.288
2019-07-10 14:31:55	1.294
2019-07-10 14:41:56	1.297
2019-07-10 14:51:58	1.303
2019-07-10 15:01:58	1.309
2019-07-10 15:11:58	1.316
2019-07-10 15:22:05	1.322
2019-07-10 15:32:15	1.328
2019-07-10 15:42:15	1.334
2019-07-10 15:52:36	1.339
2019-07-10 16:02:50	1.341
2019-07-10 16:12:50	1.338
2019-07-10 16:23:01	1.335
2019-07-10 16:33:01	1.330
2019-07-10 16:43:01	1.332
2019-07-10 16:53:01	1.323
2019-07-10 17:09:07	1.313
2019-07-10 17:19:07	1.309
2019-07-10 17:29:07	1.309
2019-07-10 17:39:07	1.296
2019-07-10 17:49:13	1.289
2019-07-10 17:59:13	1.288
2019-07-10 18:09:13	1.285
2019-07-10 18:19:13	1.276
2019-07-10 18:29:13	1.273
2019-07-10 18:39:13	1.267
2019-07-10 18:49:15	1.267
2019-07-10 18:59:19	1.266
2019-07-10 19:09:19	1.260
2019-07-10 19:19:19	1.263
2019-07-10 19:29:19	1.266
2019-07-10 19:39:19	1.263
2019-07-10 19:49:19	1.263
2019-07-10 19:59:19	1.267
2019-07-10 20:09:19	1.271
2019-07-10 20:19:19	1.270
2019-07-10 20:29:19	1.267
2019-07-10 20:39:19	1.269
2019-07-10 20:49:19	1.276
2019-07-10 20:59:19	1.272
2019-07-10 21:09:19	1.269
2019-07-10 21:19:19	1.272
2019-07-10 21:29:19	1.272
2019-07-10 21:39:19	1.269
2019-07-10 21:49:19	1.269
2019-07-10 21:59:19	1.271
2019-07-10 22:09:19	1.275
2019-07-10 22:19:19	1.277
2019-07-10 22:29:23	1.279
2019-07-10 22:39:24	1.274
2019-07-10 22:49:30	1.274
2019-07-10 22:59:30	1.276
2019-07-10 23:09:30	1.276
2019-07-11 00:29:59.000004	1.280
2019-07-11 00:40:01.000004	1.284
2019-07-11 00:50:02.000003	1.282
2019-07-11 01:00:09.999999	1.282
2019-07-11 01:10:18.999998	1.283
2019-07-11 01:20:19.000003	1.291
2019-07-11 01:30:24.000002	1.296
2019-07-11 01:40:52	1.295
2019-07-11 01:50:51.999996	1.297
2019-07-11 02:00:52.000001	1.299
2019-07-11 02:10:51.999997	1.299
2019-07-11 02:20:52.000002	1.299
2019-07-11 02:30:51.999998	1.301
2019-07-11 02:40:52.000003	1.301
2019-07-11 02:50:51.999999	1.298
2019-07-11 03:00:52.000004	1.293
2019-07-11 03:10:52	1.284
2019-07-11 03:20:51.999996	1.281
2019-07-11 03:30:52.000001	1.282
2019-07-11 03:40:51.999997	1.273
2019-07-11 03:50:52.000002	1.257
2019-07-11 04:00:51.999998	1.243
2019-07-11 04:10:52.000003	1.229
2019-07-11 04:20:54.999997	1.219
2019-07-11 04:30:55.000002	1.206
2019-07-11 04:40:54.999998	1.193
2019-07-11 04:50:55.000003	1.180
2019-07-11 05:01:11.000001	1.166
2019-07-11 05:11:10.999997	1.153
2019-07-11 05:21:11.000002	1.151
2019-07-11 05:31:10.999998	1.150
2019-07-11 05:41:11.000003	1.139
2019-07-11 05:51:10.999999	1.129
2019-07-11 06:01:11.000004	1.114
2019-07-11 06:11:11	1.105
2019-07-11 06:21:10.999996	1.101
2019-07-11 06:31:11.000001	1.095
2019-07-11 06:41:10.999997	1.093
2019-07-11 06:51:11.000002	1.087
2019-07-11 07:01:18.999998	1.079
2019-07-11 07:11:27.000004	1.072
2019-07-11 07:21:27	1.068
2019-07-11 07:31:26.999996	1.068
2019-07-11 07:41:27.000001	1.063
2019-07-11 07:51:26.999997	1.057
2019-07-11 08:01:27.000002	1.046
2019-07-11 08:11:26.999998	1.039
2019-07-11 08:21:28.999999	1.037
2019-07-11 08:31:29.000004	1.035
2019-07-11 08:41:29	1.033
2019-07-11 08:51:33.999998	1.033
2019-07-11 09:02:16.999996	1.035
2019-07-11 09:12:26.000004	1.034
2019-07-11 09:22:27.000002	1.039
2019-07-11 09:32:28	1.052
2019-07-11 09:42:28.999999	1.059
2019-07-11 09:52:29.000004	1.062
2019-07-11 10:02:29	1.067
2019-07-11 10:12:28.999996	1.080
2019-07-11 10:22:29.000001	1.089
2019-07-11 10:32:31.000001	1.094
2019-07-11 10:42:30.999997	1.099
2019-07-11 10:52:31.000002	1.104
2019-07-11 11:02:30.999998	1.115
2019-07-11 11:12:34.000001	1.131
2019-07-11 11:22:33.999997	1.146
2019-07-11 11:32:34.000002	1.155
2019-07-11 11:42:33.999998	1.162
2019-07-11 11:52:39.999999	1.169
2019-07-11 12:02:40.000004	1.182
2019-07-11 12:12:40	1.194
2019-07-11 12:22:39.999996	1.206
2019-07-11 12:32:40.000001	1.216
2019-07-11 12:42:39.999997	1.230
2019-07-11 12:52:40.000002	1.245
2019-07-11 13:02:39.999998	1.257
2019-07-11 13:12:40.000003	1.273
2019-07-11 13:22:39.999999	1.285
2019-07-11 13:32:40.000004	1.293
2019-07-11 13:42:40	1.303
2019-07-11 13:52:39.999996	1.317
2019-07-11 14:02:40.000001	1.331
2019-07-11 14:12:39.999997	1.345
2019-07-11 14:22:40.000002	1.354
2019-07-11 14:32:49.000001	1.355
2019-07-11 14:44:04.000001	1.354
2019-07-11 14:54:03.999997	1.354
2019-07-11 15:04:04.000002	1.358
2019-07-11 15:14:03.999998	1.362
2019-07-11 15:24:04.000003	1.367
2019-07-11 15:34:03.999999	1.370
2019-07-11 15:44:04.000004	1.374
2019-07-11 15:54:04	1.375
2019-07-11 16:04:18.000002	1.381
2019-07-11 16:14:17.999998	1.386
2019-07-11 16:24:18.999996	1.385
2019-07-11 16:34:19.000001	1.383
2019-07-11 16:44:18.999997	1.393
2019-07-11 17:00:53.999997	1.395
2019-07-11 17:10:54.000002	1.394
2019-07-11 17:21:03.000001	1.395
2019-07-11 17:31:08	1.400
2019-07-11 17:41:07.999996	1.396
2019-07-11 17:51:08.000001	1.395
2019-07-11 18:01:07.999997	1.399
2019-07-11 18:11:08.000002	1.396
2019-07-11 18:21:07.999998	1.396
2019-07-11 18:31:08.000003	1.394
2019-07-11 18:41:09.000001	1.386
2019-07-11 18:51:08.999997	1.375
2019-07-11 19:01:09.000002	1.371
2019-07-11 19:11:08.999998	1.364
2019-07-11 19:21:09.000003	1.355
2019-07-11 19:31:08.999999	1.343
2019-07-11 19:41:09.000004	1.333
2019-07-11 19:51:09	1.330
2019-07-11 20:01:08.999996	1.321
2019-07-11 20:11:09.000001	1.301
2019-07-11 20:21:12.000004	1.287
2019-07-11 20:31:12	1.274
2019-07-11 20:41:11.999996	1.268
2019-07-11 20:51:12.000001	1.270
2019-07-11 21:01:19.000004	1.267
2019-07-11 21:11:19	1.258
2019-07-11 21:21:18.999996	1.254
2019-07-11 21:31:27.000002	1.250
2019-07-11 21:41:29.000003	1.248
2019-07-11 21:51:30.000001	1.255
2019-07-11 22:01:29.999997	1.259
2019-07-11 22:11:30.000002	1.256
2019-07-11 22:21:40.999997	1.262
2019-07-11 22:31:58.999999	1.263
2019-07-11 22:41:59.000004	1.260
2019-07-11 22:52:03	1.258
2019-07-11 23:02:02.999996	1.260
2019-07-11 23:12:04.999997	1.268
2019-07-11 23:22:29.000004	1.277
2019-07-11 23:32:29	1.286
2019-07-11 23:42:32.000003	1.290
2019-07-11 23:52:34.999997	1.296
2019-07-12 00:02:35.000002	1.302
2019-07-12 00:12:34.999998	1.303
2019-07-12 00:22:35.000003	1.305
2019-07-12 00:32:34.999999	1.311
2019-07-12 00:42:35.000004	1.321
2019-07-12 00:52:35	1.333
2019-07-12 01:02:34.999996	1.337
2019-07-12 01:12:35.000001	1.338
2019-07-12 01:22:34.999997	1.348
2019-07-12 01:32:40.000004	1.353
2019-07-12 01:42:49.000003	1.360
2019-07-12 01:52:48.999999	1.365
2019-07-12 02:02:49.000004	1.371
2019-07-12 02:12:49	1.372
2019-07-12 02:22:48.999996	1.374
2019-07-12 02:32:49.000001	1.369
2019-07-12 02:42:48.999997	1.357
2019-07-12 02:52:54.999998	1.352
2019-07-12 03:02:55.000003	1.338
2019-07-12 03:12:54.999999	1.328
2019-07-12 03:22:55.000004	1.328
2019-07-12 03:33:04.000003	1.327
2019-07-12 03:43:03.999999	1.319
2019-07-12 03:53:04.000004	1.310
2019-07-12 04:03:04	1.302
2019-07-12 04:13:04.999999	1.294
2019-07-12 04:23:05.000004	1.285
2019-07-12 04:33:05	1.280
2019-07-12 04:43:04.999996	1.270
2019-07-12 04:53:05.000001	1.263
2019-07-12 05:03:04.999997	1.253
2019-07-12 05:13:05.000002	1.244
2019-07-12 05:23:14.000001	1.242
2019-07-12 05:33:28.999996	1.241
2019-07-12 05:43:29.000001	1.240
2019-07-12 05:53:28.999997	1.235
2019-07-12 06:03:29.000002	1.236
2019-07-12 06:13:28.999998	1.232
2019-07-12 06:23:29.000003	1.228
2019-07-12 06:33:43.000004	1.219
2019-07-12 06:43:45.999998	1.205
2019-07-12 06:53:47.999999	1.199
2019-07-12 07:03:48.000004	1.188
2019-07-12 07:13:48	1.178
2019-07-12 07:23:47.999996	1.178
2019-07-12 07:33:48.000001	1.173
2019-07-12 07:43:58.000002	1.167
2019-07-12 07:53:59.000001	1.159
2019-07-12 08:04:10.000004	1.153
2019-07-12 08:14:10	1.143
2019-07-12 08:24:09.999996	1.136
2019-07-12 08:34:10.000001	1.129
2019-07-12 08:44:09.999997	1.116
2019-07-12 08:54:10.000002	1.105
2019-07-12 09:04:23.000002	1.104
2019-07-12 09:14:26.999998	1.100
2019-07-12 09:24:27.999996	1.096
2019-07-12 09:34:35	1.095
2019-07-12 09:44:35.999998	1.094
2019-07-12 09:54:36.000003	1.096
2019-07-12 10:04:35.999999	1.096
2019-07-12 10:14:36.000004	1.095
2019-07-12 10:24:44.000001	1.099
2019-07-12 10:34:43.999997	1.099
2019-07-12 10:44:44.000002	1.103
2019-07-12 10:54:43.999998	1.104
2019-07-12 11:04:44.000003	1.104
2019-07-12 11:14:43.999999	1.100
2019-07-12 11:24:50	1.104
2019-07-12 11:34:49.999996	1.111
2019-07-12 11:44:56.999999	1.113
2019-07-12 11:54:57.000004	1.118
2019-07-12 12:04:57	1.129
2019-07-12 12:15:00.000003	1.130
2019-07-12 12:25:09.000002	1.143
2019-07-12 12:35:08.999998	1.152
2019-07-12 12:45:09.000003	1.158
2019-07-12 12:55:19.999998	1.169
2019-07-12 13:05:20.000003	1.188
2019-07-12 13:15:40	1.205
2019-07-12 13:25:39.999996	1.219
2019-07-12 13:36:04.000003	1.234
2019-07-12 13:46:21.999996	1.249
2019-07-12 13:56:30.000002	1.270
2019-07-12 14:06:52.999998	1.286
2019-07-12 14:16:53.000003	1.297
2019-07-12 14:26:52.999999	1.312
2019-07-12 14:36:56.000002	1.333
2019-07-12 14:47:05.000001	1.341
2019-07-12 14:57:14	1.353
2019-07-12 15:07:13.999996	1.364
2019-07-12 15:17:23.999997	1.368
2019-07-12 15:27:24.000002	1.379
2019-07-12 15:37:23.999998	1.390
2019-07-12 15:47:25.999999	1.391
2019-07-12 15:57:26.000004	1.396
2019-07-12 16:07:28.999998	1.410
2019-07-12 16:17:29.000003	1.412
2019-07-12 16:27:28.999999	1.417
2019-07-12 16:37:29.000004	1.407
2019-07-12 16:47:29	1.408
2019-07-12 16:57:28.999996	1.416
2019-07-12 17:07:29.000001	1.419
2019-07-12 17:17:28.999997	1.423
2019-07-12 17:27:29.000002	1.428
2019-07-12 17:37:28.999998	1.424
2019-07-12 17:47:29.000003	1.422
2019-07-12 17:57:28.999999	1.417
2019-07-12 18:07:29.000004	1.413
2019-07-12 18:17:29	1.409
2019-07-12 18:27:28.999996	1.405
2019-07-12 18:37:29.000001	1.401
2019-07-12 18:47:35.000002	1.386
2019-07-12 18:57:41.000003	1.380
2019-07-12 19:07:40.999999	1.379
2019-07-12 19:17:55	1.374
2019-07-12 19:27:54.999996	1.371
2019-07-12 19:37:56.000004	1.371
2019-07-12 19:47:57.000002	1.364
2019-07-12 19:57:56.999998	1.354
2019-07-12 20:07:58.999999	1.350
2019-07-12 20:17:59.000004	1.347
2019-07-12 20:28:00.000002	1.345
2019-07-12 20:38:11.999999	1.335
2019-07-12 20:48:12.999997	1.324
2019-07-12 20:58:13.000002	1.322
2019-07-12 21:08:23.000004	1.317
2019-07-12 21:18:28.000002	1.313
2019-07-12 21:28:27.999998	1.306
2019-07-12 21:38:28.000003	1.299
2019-07-12 21:48:32	1.295
2019-07-12 21:58:47.000004	1.296
2019-07-12 22:08:56.000003	1.292
2019-07-12 22:18:55.999999	1.295
2019-07-12 22:29:00.999997	1.292
2019-07-12 22:39:01.999996	1.281
2019-07-12 22:49:02.000001	1.276
2019-07-12 22:59:01.999997	1.279
2019-07-12 23:09:02.000002	1.289
2019-07-12 23:19:01.999998	1.300
2019-07-12 23:29:02.000003	1.309
2019-07-12 23:39:08.999997	1.319
2019-07-12 23:49:09.000002	1.325
2019-07-12 23:59:08.999998	1.324
2019-07-13 00:09:17.999997	1.324
2019-07-13 00:19:19.000004	1.322
2019-07-13 00:29:19	1.325
2019-07-13 00:39:18.999996	1.328
2019-07-13 00:49:19.000001	1.329
2019-07-13 00:59:29.999996	1.331
2019-07-13 01:09:30.000001	1.335
2019-07-13 01:23:05.999997	1.339
2019-07-13 01:33:06.000002	1.331
2019-07-13 01:43:05.999998	1.325
2019-07-13 01:53:06.999996	1.325
2019-07-13 02:03:07.000001	1.329
2019-07-13 02:13:08	1.329
2019-07-13 02:23:07.999996	1.331
2019-07-13 02:33:08.000001	1.334
2019-07-13 02:43:11.000004	1.334
2019-07-13 02:53:11	1.329
2019-07-13 03:03:10.999996	1.332
2019-07-13 03:13:11.000001	1.343
2019-07-13 03:23:10.999997	1.350
2019-07-13 03:33:11.000002	1.354
2019-07-13 03:43:10.999998	1.359
2019-07-13 03:53:11.000003	1.359
2019-07-13 04:03:32.000003	1.357
2019-07-13 04:13:31.999999	1.361
2019-07-13 04:23:32.000004	1.362
2019-07-13 04:33:32	1.359
2019-07-13 04:43:32.999998	1.360
2019-07-13 04:53:34.999999	1.358
2019-07-13 05:03:42.000002	1.351
2019-07-13 05:13:41.999998	1.357
2019-07-13 05:23:42.000003	1.361
2019-07-13 05:33:41.999999	1.352
2019-07-13 05:43:42.000004	1.345
2019-07-13 05:53:42	1.346
2019-07-13 06:03:42.999998	1.343
2019-07-13 06:13:48.999999	1.335
2019-07-13 06:23:49.000004	1.325
2019-07-13 06:33:49	1.317
2019-07-13 06:43:48.999996	1.304
2019-07-13 06:53:49.000001	1.285
2019-07-13 07:03:48.999997	1.272
2019-07-13 07:13:49.000002	1.261
2019-07-13 07:23:48.999998	1.249
2019-07-13 07:33:49.000003	1.243
2019-07-13 07:44:01	1.237
2019-07-13 07:54:00.999996	1.226
2019-07-13 08:04:18.999998	1.219
2019-07-13 08:14:19.000003	1.217
2019-07-13 08:24:18.999999	1.217
2019-07-13 08:34:19.000004	1.209
2019-07-13 08:44:19	1.200
2019-07-13 08:54:18.999996	1.192
2019-07-13 09:04:19.000001	1.185
2019-07-13 09:14:18.999997	1.184
2019-07-13 09:24:22	1.187
2019-07-13 09:34:21.999996	1.187
2019-07-13 09:44:22.000001	1.193
2019-07-13 09:54:21.999997	1.200
2019-07-13 10:04:22.000002	1.205
2019-07-13 10:14:21.999998	1.199
2019-07-13 10:24:30.999997	1.199
2019-07-13 10:34:31.000002	1.197
2019-07-13 10:44:30.999998	1.193
2019-07-13 10:54:32.999999	1.182
2019-07-13 11:04:33.000004	1.176
2019-07-13 11:14:33	1.173
2019-07-13 11:24:32.999996	1.175
2019-07-13 11:34:33.000001	1.185
2019-07-13 11:44:32.999997	1.195
2019-07-13 11:54:33.000002	1.201
2019-07-13 12:04:32.999998	1.209
2019-07-13 12:15:20.999998	1.221
2019-07-13 12:25:21.000003	1.231
2019-07-13 12:35:20.999999	1.244
2019-07-13 12:45:21.000004	1.260
2019-07-13 12:55:21	1.281
2019-07-13 13:05:25.999999	1.307
2019-07-13 13:15:26.000004	1.318
2019-07-13 13:25:27.000002	1.330
2019-07-13 13:35:26.999998	1.352
2019-07-13 13:45:27.000003	1.370
2019-07-13 13:55:26.999999	1.388
2019-07-13 14:05:27.000004	1.405
2019-07-13 14:15:27	1.418
2019-07-13 14:25:27.999998	1.431
2019-07-13 14:38:07.999999	1.445
2019-07-13 14:48:08.000004	1.450
2019-07-13 14:58:08	1.453
2019-07-13 15:08:07.999996	1.461
2019-07-13 15:18:08.000001	1.465
2019-07-13 15:28:07.999997	1.469
2019-07-13 15:38:08.000002	1.477
2019-07-13 15:48:07.999998	1.488
2019-07-13 15:58:08.000003	1.495
2019-07-13 16:08:07.999999	1.496
2019-07-13 16:18:08.000004	1.491
2019-07-13 16:28:08	1.487
2019-07-13 16:38:07.999996	1.494
2019-07-13 16:48:08.000001	1.497
2019-07-13 16:58:07.999997	1.504
2019-07-13 17:08:08.000002	1.516
2019-07-13 17:18:07.999998	1.521
2019-07-13 17:28:08.000003	1.525
2019-07-13 17:38:07.999999	1.523
2019-07-13 17:48:08.000004	1.524
2019-07-13 17:58:08	1.534
2019-07-13 18:08:07.999996	1.540
2019-07-13 18:18:08.000001	1.543
2019-07-13 18:28:07.999997	1.540
2019-07-13 18:38:08.000002	1.532
2019-07-13 18:48:07.999998	1.513
2019-07-13 18:58:08.000003	1.509
2019-07-13 19:08:07.999999	1.512
2019-07-13 19:18:08.000004	1.507
2019-07-13 19:28:08	1.498
2019-07-13 19:38:07.999996	1.492
2019-07-13 19:48:08.000001	1.483
2019-07-13 19:58:07.999997	1.480
2019-07-13 20:08:08.000002	1.474
2019-07-13 20:18:07.999998	1.465
2019-07-13 20:28:08.000003	1.460
2019-07-13 20:38:07.999999	1.462
2019-07-13 20:48:08.000004	1.454
2019-07-13 20:58:08	1.443
2019-07-13 21:08:07.999996	1.444
2019-07-13 21:18:08.000001	1.440
2019-07-13 21:28:07.999997	1.433
2019-07-13 21:38:08.000002	1.422
2019-07-13 21:48:07.999998	1.414
2019-07-13 21:58:08.000003	1.411
2019-07-13 22:08:07.999999	1.416
2019-07-13 22:18:08.000004	1.421
2019-07-13 22:28:08	1.413
2019-07-13 22:38:07.999996	1.393
2019-07-13 22:48:08.000001	1.372
2019-07-13 22:58:07.999997	1.359
2019-07-13 23:08:08.000002	1.359
2019-07-13 23:18:07.999998	1.355
2019-07-13 23:28:08.000003	1.357
2019-07-13 23:38:07.999999	1.345
2019-07-13 23:48:08.000004	1.336
2019-07-13 23:58:08	1.331
2019-07-14 00:08:16.999999	1.330
2019-07-14 00:18:17.000004	1.332
2019-07-14 00:28:17	1.333
2019-07-14 00:38:16.999996	1.340
2019-07-14 00:48:17.000001	1.344
2019-07-14 00:59:37.999997	1.346
2019-07-14 01:19:44.999996	1.351
2019-07-14 01:29:45.000001	1.351
2019-07-14 01:39:44.999997	1.344
2019-07-14 01:49:45.000002	1.351
2019-07-14 01:59:44.999998	1.350
2019-07-14 02:09:45.000003	1.349
2019-07-14 02:19:44.999999	1.358
2019-07-14 02:29:45.000004	1.376
2019-07-14 02:39:45	1.400
2019-07-14 02:49:44.999996	1.415
2019-07-14 02:59:45.000001	1.432
2019-07-14 03:09:44.999997	1.451
2019-07-14 03:19:45.000002	1.473
2019-07-14 03:29:44.999998	1.486
2019-07-14 03:39:45.000003	1.501
2019-07-14 03:49:44.999999	1.506
2019-07-14 03:59:45.000004	1.507
2019-07-14 04:09:45	1.514
2019-07-14 04:19:44.999996	1.517
2019-07-14 04:29:45.000001	1.518
2019-07-14 04:39:44.999997	1.518
2019-07-14 04:49:45.000002	1.516
2019-07-14 04:59:44.999998	1.511
2019-07-14 05:09:45.000003	1.513
2019-07-14 05:19:44.999999	1.510
2019-07-14 05:29:45.000004	1.500
2019-07-14 05:39:45	1.490
2019-07-14 05:49:44.999996	1.491
2019-07-14 05:59:45.000001	1.481
2019-07-14 06:09:44.999997	1.462
2019-07-14 06:19:45.000002	1.449
2019-07-14 06:29:44.999998	1.435
2019-07-14 06:39:45.000003	1.428
2019-07-14 06:49:44.999999	1.425
2019-07-14 06:59:45.000004	1.425
2019-07-14 07:09:45	1.424
2019-07-14 07:19:44.999996	1.419
2019-07-14 07:29:45.000001	1.416
2019-07-14 07:39:44.999997	1.413
2019-07-14 07:49:45.000002	1.413
2019-07-14 07:59:44.999998	1.416
2019-07-14 08:09:45.000003	1.425
2019-07-14 08:19:44.999999	1.412
2019-07-14 08:29:45.000004	1.399
2019-07-14 08:39:45	1.399
2019-07-14 08:49:44.999996	1.401
2019-07-14 08:59:45.000001	1.396
2019-07-14 09:09:44.999997	1.402
2019-07-14 09:19:45.000002	1.410
2019-07-14 09:29:44.999998	1.409
2019-07-14 09:39:45.000003	1.409
2019-07-14 09:52:09.000002	1.416
2019-07-14 10:02:08.999998	1.417
2019-07-14 10:12:09.000003	1.405
2019-07-14 10:22:08.999999	1.405
2019-07-14 10:32:09.000004	1.396
2019-07-14 10:42:09	1.384
2019-07-14 10:52:23.000002	1.374
2019-07-14 11:02:30.999998	1.360
2019-07-14 11:12:31.000003	1.350
2019-07-14 11:22:30.999999	1.345
2019-07-14 11:32:31.000004	1.345
2019-07-14 11:42:31	1.333
2019-07-14 11:52:30.999996	1.342
2019-07-14 12:02:40.000004	1.362
2019-07-14 12:12:40	1.381
2019-07-14 12:22:39.999996	1.381
2019-07-14 12:32:40.000001	1.384
2019-07-14 12:42:39.999997	1.400
2019-07-14 12:52:40.000002	1.424
2019-07-14 13:02:46.000003	1.445
2019-07-14 13:12:45.999999	1.466
2019-07-14 13:22:46.000004	1.498
2019-07-14 13:32:46	1.532
2019-07-14 13:42:45.999996	1.547
2019-07-14 13:52:51.999997	1.562
2019-07-14 14:03:16.999998	1.584
2019-07-14 14:13:17.000003	1.589
2019-07-14 14:23:16.999999	1.615
2019-07-14 14:33:17.000004	1.631
2019-07-14 14:43:49.999996	1.644
2019-07-14 14:53:50.000001	1.668
2019-07-14 15:03:59	1.690
2019-07-14 15:14:02.999996	1.710
2019-07-14 15:24:15.000002	1.731
2019-07-14 15:34:33.999997	1.744
2019-07-14 15:44:43.999999	1.756
2019-07-14 15:54:50	1.775
2019-07-14 16:05:02.999999	1.793
2019-07-14 16:15:03.000004	1.814
2019-07-14 16:25:03	1.813
2019-07-14 16:35:05.000001	1.820
2019-07-14 16:45:12.000004	1.837
2019-07-14 16:55:12	1.851
2019-07-14 17:05:11.999996	1.860
2019-07-14 17:15:17.000004	1.857
2019-07-14 17:25:25	1.869
2019-07-14 17:35:31.000001	1.884
2019-07-14 17:45:30.999997	1.872
2019-07-14 17:55:39.999996	1.855
2019-07-14 18:05:41.999997	1.850
2019-07-14 18:15:50.000003	1.839
2019-07-14 18:25:49.999999	1.830
2019-07-14 18:36:02.999998	1.808
2019-07-14 18:46:18.000002	1.773
2019-07-14 18:56:31.000001	1.754
2019-07-14 19:06:34.999998	1.729
2019-07-14 19:16:58.000002	1.701
2019-07-14 19:26:57.999998	1.676
2019-07-14 19:36:58.000003	1.654
2019-07-14 19:47:04.999998	1.633
2019-07-14 19:57:12.000001	1.617
2019-07-14 20:07:14.000002	1.599
2019-07-14 20:17:13.999998	1.590
2019-07-14 20:27:14.000003	1.569
2019-07-14 20:37:23.000002	1.556
2019-07-14 20:47:29.000003	1.539
2019-07-14 20:57:39.999997	1.522
2019-07-14 21:07:44.999996	1.509
2019-07-14 21:18:14.999999	1.489
2019-07-14 21:28:34.000003	1.479
2019-07-14 21:38:33.999999	1.480
2019-07-14 21:48:34.999998	1.462
2019-07-14 21:58:43.000003	1.449
2019-07-14 22:08:59.000001	1.440
2019-07-14 22:19:13.000002	1.430
2019-07-14 22:29:12.999998	1.413
2019-07-14 22:39:20.000002	1.391
2019-07-14 22:49:19.999998	1.364
2019-07-14 22:59:20.000003	1.345
2019-07-14 23:09:19.999999	1.323
2019-07-14 23:19:20.000004	1.303
2019-07-14 23:29:20	1.281
2019-07-14 23:39:19.999996	1.264
2019-07-14 23:49:20.000001	1.250
2019-07-14 23:59:19.999997	1.235
2019-07-15 00:09:20.000002	1.225
2019-07-15 00:19:29.000001	1.224
2019-07-15 00:29:28.999997	1.223
2019-07-15 00:39:29.000002	1.228
2019-07-15 00:49:28.999998	1.233
2019-07-15 00:59:29.000003	1.236
2019-07-15 01:09:28.999999	1.244
2019-07-15 01:22:38.999997	1.242
2019-07-15 01:32:39.000002	1.246
2019-07-15 01:42:38.999998	1.253
2019-07-15 01:52:39.000003	1.260
2019-07-15 02:02:38.999999	1.267
2019-07-15 02:12:49	1.273
2019-07-15 02:22:57.999999	1.287
2019-07-15 02:33:06.999998	1.299
2019-07-15 02:43:07.000003	1.303
2019-07-15 02:53:06.999999	1.305
2019-07-15 03:03:07.000004	1.315
2019-07-15 03:13:07	1.331
2019-07-15 03:23:06.999996	1.333
2019-07-15 03:33:07.000001	1.338
2019-07-15 03:43:06.999997	1.338
2019-07-15 03:53:14.000001	1.343
2019-07-15 04:03:25.000004	1.349
2019-07-15 04:13:26.999996	1.359
2019-07-15 04:23:27.000001	1.370
2019-07-15 04:33:26.999997	1.376
2019-07-15 04:43:27.000002	1.383
2019-07-15 04:53:41.000004	1.393
2019-07-15 05:03:43.000004	1.396
2019-07-15 05:14:03.000002	1.402
2019-07-15 05:24:02.999998	1.404
2019-07-15 05:34:03.000003	1.408
2019-07-15 05:44:02.999999	1.407
2019-07-15 05:54:03.000004	1.407
2019-07-15 06:04:05.999998	1.406
2019-07-15 06:14:06.000003	1.402
2019-07-15 06:24:05.999999	1.402
2019-07-15 06:34:06.000004	1.407
2019-07-15 06:44:06	1.402
2019-07-15 06:54:14.999999	1.391
2019-07-15 07:04:15.000004	1.385
2019-07-15 07:14:15	1.384
2019-07-15 07:24:14.999996	1.376
2019-07-15 07:34:15.000001	1.372
2019-07-15 07:44:14.999997	1.369
2019-07-15 07:54:16.000004	1.359
2019-07-15 08:04:16	1.359
2019-07-15 08:14:15.999996	1.361
2019-07-15 08:24:16.000001	1.355
2019-07-15 08:34:15.999997	1.342
2019-07-15 08:44:16.000002	1.331
2019-07-15 08:54:18.999996	1.321
2019-07-15 09:04:31.999996	1.312
2019-07-15 09:14:34.999999	1.302
2019-07-15 09:24:43.999998	1.295
2019-07-15 09:34:56.000004	1.290
2019-07-15 09:44:56	1.284
2019-07-15 09:56:51.999996	1.279
2019-07-15 10:06:52.000001	1.275
2019-07-15 10:17:01	1.269
2019-07-15 10:27:04.000003	1.255
2019-07-15 10:37:03.999999	1.244
2019-07-15 10:47:04.000004	1.232
2019-07-15 10:57:04	1.221
2019-07-15 11:07:03.999996	1.214
2019-07-15 11:17:04.000001	1.209
2019-07-15 11:27:03.999997	1.204
2019-07-15 11:37:04.000002	1.197
2019-07-15 11:47:14.000004	1.197
2019-07-15 11:57:16.999998	1.193
2019-07-15 12:07:28.000001	1.192
2019-07-15 12:17:27.999997	1.193
2019-07-15 12:27:28.000002	1.191
2019-07-15 12:37:33.000001	1.186
2019-07-15 12:47:32.999997	1.185
2019-07-15 12:57:33.000002	1.183
2019-07-15 13:07:32.999998	1.181
2019-07-15 13:17:33.000003	1.172
2019-07-15 13:27:32.999999	1.173
2019-07-15 13:37:33.000004	1.172
2019-07-15 13:47:33	1.172
2019-07-15 13:57:32.999996	1.176
2019-07-15 14:07:33.000001	1.178
2019-07-15 14:17:32.999997	1.177
2019-07-15 14:27:33.000002	1.175
2019-07-15 14:37:39.000003	1.174
2019-07-15 14:47:41.999997	1.178
2019-07-15 14:57:58.999997	1.186
2019-07-15 15:07:59.000002	1.186
2019-07-15 15:17:58.999998	1.194
2019-07-15 15:28:00.999998	1.200
2019-07-15 15:38:01.000003	1.206
2019-07-15 15:48:02.000002	1.213
2019-07-15 15:58:07	1.219
2019-07-15 16:08:09.000001	1.225
2019-07-15 16:18:09.999999	1.239
2019-07-15 16:28:10.000004	1.257
2019-07-15 16:38:10	1.266
2019-07-15 16:48:09.999996	1.282
2019-07-15 16:58:10.000001	1.296
2019-07-15 17:08:16.000002	1.307
2019-07-15 17:18:15.999998	1.308
2019-07-15 17:28:16.000003	1.318
2019-07-15 17:38:17.000002	1.325
2019-07-15 17:48:31.000003	1.334
2019-07-15 17:58:37.000004	1.341
2019-07-15 18:08:38.000003	1.345
2019-07-15 18:18:39.000001	1.347
2019-07-15 18:28:48	1.353
2019-07-15 18:38:47.999996	1.355
2019-07-15 18:48:48.000001	1.360
2019-07-15 18:58:51.000004	1.370
2019-07-15 19:08:57.999998	1.365
2019-07-15 19:19:01.000001	1.371
2019-07-15 19:29:30.000002	1.370
2019-07-15 19:39:41.999999	1.366
2019-07-15 19:49:42.000004	1.363
2019-07-15 19:59:42	1.358
2019-07-15 20:09:41.999996	1.357
2019-07-15 20:19:53	1.354
2019-07-15 20:29:55	1.352
2019-07-15 20:39:57.000001	1.340
2019-07-15 20:50:03.000002	1.330
2019-07-15 21:00:02.999998	1.320
2019-07-15 21:10:03.999996	1.305
2019-07-15 21:20:13.000004	1.287
2019-07-15 21:30:13	1.271
2019-07-15 21:40:12.999996	1.262
2019-07-15 21:50:13.000001	1.250
2019-07-15 22:00:12.999997	1.231
2019-07-15 22:10:13.000002	1.214
2019-07-15 22:20:12.999998	1.201
2019-07-15 22:30:13.000003	1.188
2019-07-15 22:40:12.999999	1.172
2019-07-15 22:50:21.999998	1.158
2019-07-15 23:01:00.000002	1.148
2019-07-15 23:11:18.999997	1.136
2019-07-15 23:21:19.000002	1.125
2019-07-15 23:31:18.999998	1.114
2019-07-15 23:41:19.000003	1.099
2019-07-15 23:51:18.999999	1.084
2019-07-16 00:01:19.000004	1.077
2019-07-16 00:11:19	1.072
2019-07-16 00:21:18.999996	1.070
2019-07-16 00:31:19.000001	1.063
2019-07-16 00:41:41.000004	1.061
2019-07-16 00:51:50.000003	1.061
2019-07-16 01:01:49.999999	1.062
2019-07-16 01:12:01.000002	1.060
2019-07-16 01:22:00.999998	1.056
2019-07-16 01:32:01.000003	1.055
2019-07-16 01:42:00.999999	1.057
2019-07-16 01:52:01.000004	1.060
2019-07-16 02:02:02.000003	1.061
2019-07-16 02:12:08.999997	1.065
2019-07-16 02:22:10.999998	1.076
2019-07-16 02:32:24.999999	1.083
2019-07-16 02:42:25.000004	1.080
2019-07-16 02:52:25	1.082
2019-07-16 03:02:24.999996	1.085
2019-07-16 03:12:25.000001	1.092
2019-07-16 03:22:24.999997	1.097
2019-07-16 03:32:25.000002	1.099
2019-07-16 03:42:49	1.097
2019-07-16 03:52:56.999997	1.092
2019-07-16 04:02:57.000002	1.094
2019-07-16 04:13:06.000001	1.096
2019-07-16 04:23:05.999997	1.103
2019-07-16 04:33:06.000002	1.109
2019-07-16 04:43:05.999998	1.119
2019-07-16 04:53:17.000002	1.132
2019-07-16 05:03:16.999998	1.149
2019-07-16 05:13:17.000003	1.161
2019-07-16 05:23:16.999999	1.172
2019-07-16 05:33:17.000004	1.182
2019-07-16 05:43:17	1.190
2019-07-16 05:53:16.999996	1.202
2019-07-16 06:03:17.000001	1.210
2019-07-16 06:13:20.000004	1.224
2019-07-16 06:23:20	1.228
2019-07-16 06:33:19.999996	1.233
2019-07-16 06:43:20.000001	1.231
2019-07-16 06:53:19.999997	1.234
2019-07-16 07:03:20.000002	1.234
2019-07-16 07:13:19.999998	1.232
2019-07-16 07:23:20.000003	1.237
2019-07-16 07:33:19.999999	1.235
2019-07-16 07:43:20.000004	1.230
2019-07-16 07:53:20	1.225
2019-07-16 08:03:19.999996	1.224
2019-07-16 08:13:20.000001	1.215
2019-07-16 08:23:19.999997	1.214
2019-07-16 08:33:20.000002	1.213
2019-07-16 08:43:19.999998	1.212
2019-07-16 08:53:20.000003	1.210
2019-07-16 09:03:19.999999	1.209
2019-07-16 09:13:20.000004	1.205
2019-07-16 09:23:20	1.198
2019-07-16 09:33:19.999996	1.198
2019-07-16 09:43:20.000001	1.195
2019-07-16 09:53:19.999997	1.190
2019-07-16 10:03:20.000002	1.179
2019-07-16 10:13:26.999996	1.172
2019-07-16 10:23:27.000001	1.154
2019-07-16 10:33:26.999997	1.142
2019-07-16 10:43:31.999996	1.130
2019-07-16 10:53:32.000001	1.117
2019-07-16 11:03:31.999997	1.102
2019-07-16 11:13:32.000002	1.091
2019-07-16 11:23:41.000001	1.082
2019-07-16 11:33:40.999997	1.072
2019-07-16 11:43:41.000002	1.065
2019-07-16 11:53:40.999998	1.061
2019-07-16 12:03:41.000003	1.053
2019-07-16 12:13:40.999999	1.047
2019-07-16 12:23:41.000004	1.039
2019-07-16 12:33:41	1.039
2019-07-16 12:43:45.999998	1.040
2019-07-16 12:53:47.999999	1.043
2019-07-16 13:03:51.000002	1.043
2019-07-16 13:14:06.999999	1.043
2019-07-16 13:24:07.000004	1.040
2019-07-16 13:34:07	1.042
2019-07-16 13:44:06.999996	1.050
2019-07-16 13:54:09.999999	1.057
2019-07-16 14:04:21.000003	1.058
2019-07-16 14:14:20.999999	1.057
2019-07-16 14:24:29.999998	1.058
2019-07-16 14:34:38.000004	1.062
2019-07-16 14:45:11.999998	1.067
2019-07-16 14:55:28.999998	1.072
2019-07-16 15:05:29.999996	1.080
2019-07-16 15:15:30.000001	1.087
2019-07-16 15:25:29.999997	1.098
2019-07-16 15:35:30.000002	1.107
2019-07-16 15:45:33.999998	1.120
2019-07-16 15:55:34.000003	1.138
2019-07-16 16:05:38	1.145
2019-07-16 16:15:53.000004	1.156
2019-07-16 16:25:58.999996	1.166
2019-07-16 16:35:59.000001	1.182
2019-07-16 16:45:58.999997	1.192
2019-07-16 16:55:59.000002	1.206
2019-07-16 17:05:58.999998	1.216
2019-07-16 17:15:59.000003	1.227
2019-07-16 17:25:58.999999	1.237
2019-07-16 17:35:59.000004	1.247
2019-07-16 17:45:59	1.260
2019-07-16 17:55:58.999996	1.276
2019-07-16 18:07:06.999997	1.282
2019-07-16 18:17:07.000002	1.287
2019-07-16 18:27:06.999998	1.290
2019-07-16 18:37:07.000003	1.293
2019-07-16 18:47:06.999999	1.297
2019-07-16 18:57:07.000004	1.304
2019-07-16 19:07:07	1.310
2019-07-16 19:17:06.999996	1.308
2019-07-16 19:27:07.000001	1.308
2019-07-16 19:37:06.999997	1.306
2019-07-16 19:47:07.000002	1.308
2019-07-16 19:57:06.999998	1.311
2019-07-16 20:07:07.000003	1.304
2019-07-16 20:17:06.999999	1.297
2019-07-16 20:27:07.000004	1.291
2019-07-16 20:37:07	1.285
2019-07-16 20:47:06.999996	1.279
2019-07-16 20:57:07.000001	1.268
2019-07-16 21:07:18.999998	1.257
2019-07-16 21:17:34.000002	1.244
2019-07-16 21:27:33.999998	1.240
2019-07-16 21:37:34.000003	1.235
2019-07-16 21:47:33.999999	1.232
2019-07-16 21:57:34.000004	1.235
2019-07-16 22:07:36.999998	1.228
2019-07-16 22:17:37.000003	1.217
2019-07-16 22:27:54.999996	1.205
2019-07-16 22:37:55.000001	1.192
2019-07-16 22:47:54.999997	1.184
2019-07-16 22:57:56.999998	1.174
2019-07-16 23:08:01.999997	1.166
2019-07-16 23:18:02.000002	1.153
2019-07-16 23:28:01.999998	1.139
2019-07-16 23:38:02.999996	1.125
2019-07-16 23:48:03.000001	1.111
2019-07-16 23:58:02.999997	1.096
2019-07-17 00:08:03.000002	1.083
2019-07-17 00:18:02.999998	1.075
2019-07-17 00:28:22.000002	1.063
2019-07-17 00:38:21.999998	1.049
2019-07-17 00:48:22.000003	1.037
2019-07-17 01:06:03.000004	1.031
2019-07-17 01:16:03	1.021
2019-07-17 01:26:02.999996	1.012
2019-07-17 01:36:04.000003	1.008
2019-07-17 01:46:05.000002	1.006
2019-07-17 01:56:19.999997	1.004
2019-07-17 02:06:23	1.008
2019-07-17 02:16:25	1.011
2019-07-17 02:26:33.999999	1.010
2019-07-17 02:36:36	1.010
2019-07-17 02:46:46.000001	1.008
2019-07-17 02:56:56.000003	1.010
2019-07-17 03:07:06.000004	1.014
2019-07-17 03:17:18.000001	1.024
2019-07-17 03:27:28.000002	1.027
2019-07-17 03:37:42.000004	1.035
2019-07-17 03:47:42	1.040
2019-07-17 03:57:41.999996	1.043
2019-07-17 04:07:42.000001	1.049
2019-07-17 04:17:41.999997	1.061
2019-07-17 04:27:42.000002	1.074
2019-07-17 04:37:41.999998	1.087
2019-07-17 04:47:42.000003	1.098
2019-07-17 04:57:52.000004	1.111
2019-07-17 05:07:52	1.125
2019-07-17 05:18:00.999999	1.137
2019-07-17 05:28:03	1.152
2019-07-17 05:38:02.999996	1.164
2019-07-17 05:48:03.000001	1.183
2019-07-17 05:58:13.999996	1.194
2019-07-17 06:08:23.000004	1.200
2019-07-17 06:18:23	1.203
2019-07-17 06:28:22.999996	1.205
2019-07-17 06:38:23.000001	1.204
2019-07-17 06:48:22.999997	1.205
2019-07-17 06:58:23.000002	1.204
2019-07-17 07:08:29.000003	1.203
2019-07-17 07:18:28.999999	1.205
2019-07-17 07:28:29.000004	1.200
2019-07-17 07:38:29	1.203
2019-07-17 07:48:28.999996	1.201
2019-07-17 07:58:29.000001	1.204
2019-07-17 08:08:28.999997	1.206
2019-07-17 08:18:29.000002	1.209
2019-07-17 08:28:28.999998	1.211
2019-07-17 08:38:29.000003	1.214
2019-07-17 08:48:28.999999	1.218
2019-07-17 08:58:30.999999	1.215
2019-07-17 09:08:31.000004	1.209
2019-07-17 09:18:31	1.208
2019-07-17 09:28:48	1.202
2019-07-17 09:38:47.999996	1.196
2019-07-17 09:48:48.000001	1.202
2019-07-17 09:58:47.999997	1.194
2019-07-17 10:08:59.000001	1.185
2019-07-17 10:18:58.999997	1.171
2019-07-17 10:29:02	1.157
2019-07-17 10:39:05.000003	1.143
2019-07-17 10:49:04.999999	1.129
2019-07-17 10:59:05.000004	1.121
2019-07-17 11:09:05	1.109
2019-07-17 11:19:05.999998	1.099
2019-07-17 11:29:22.000004	1.085
2019-07-17 11:39:22	1.078
2019-07-17 11:49:33.000004	1.070
2019-07-17 11:59:33	1.062
2019-07-17 12:09:32.999996	1.056
2019-07-17 12:19:33.000001	1.053
2019-07-17 12:29:40.999998	1.052
2019-07-17 12:39:41.000003	1.055
2019-07-17 12:49:51.000004	1.058
2019-07-17 12:59:51	1.050
2019-07-17 13:10:02.000004	1.045
2019-07-17 13:20:02	1.044
2019-07-17 13:30:20.000002	1.043
2019-07-17 13:40:19.999998	1.046
2019-07-17 13:50:20.000003	1.052
2019-07-17 14:00:30.999997	1.051
2019-07-17 14:10:31.000002	1.054
2019-07-17 14:20:30.999998	1.055
2019-07-17 14:30:31.000003	1.057
2019-07-17 14:40:32.000002	1.065
2019-07-17 14:50:31.999998	1.076
2019-07-17 15:00:32.000003	1.091
2019-07-17 15:10:31.999999	1.105
2019-07-17 15:20:32.000004	1.119
2019-07-17 15:30:32	1.128
2019-07-17 15:40:31.999996	1.140
2019-07-17 15:50:32.000001	1.157
2019-07-17 16:00:31.999997	1.165
2019-07-17 16:10:32.000002	1.181
2019-07-17 16:20:31.999998	1.203
2019-07-17 16:30:32.000003	1.224
2019-07-17 16:40:31.999999	1.242
2019-07-17 16:50:51.000003	1.257
2019-07-17 17:00:50.999999	1.270
2019-07-17 17:10:51.000004	1.286
2019-07-17 17:20:51	1.299
2019-07-17 17:30:50.999996	1.316
2019-07-17 17:40:51.000001	1.333
2019-07-17 17:50:50.999997	1.345
2019-07-17 18:00:51.000002	1.357
2019-07-17 18:10:50.999998	1.369
2019-07-17 18:20:51.000003	1.374
2019-07-17 18:31:00.000002	1.378
2019-07-17 18:40:59.999998	1.388
2019-07-17 18:51:00.000003	1.400
2019-07-17 19:00:59.999999	1.408
2019-07-17 19:11:00.000004	1.419
2019-07-17 19:21:01.999996	1.424
2019-07-17 19:31:11.000004	1.427
2019-07-17 19:41:11	1.430
2019-07-17 19:51:10.999996	1.433
2019-07-17 20:01:11.000001	1.430
2019-07-17 20:11:10.999997	1.426
2019-07-17 20:21:12.000004	1.424
2019-07-17 20:31:12	1.423
2019-07-17 20:41:11.999996	1.418
2019-07-17 20:51:12.000001	1.410
2019-07-17 21:01:11.999997	1.401
2019-07-17 21:11:12.000002	1.389
2019-07-17 21:21:11.999998	1.382
2019-07-17 21:31:12.000003	1.374
2019-07-17 21:41:11.999999	1.364
2019-07-17 21:51:12.000004	1.348
2019-07-17 22:01:12	1.333
2019-07-17 22:11:11.999996	1.317
2019-07-17 22:21:12.000001	1.297
2019-07-17 22:31:11.999997	1.275
2019-07-17 22:41:12.000002	1.256
2019-07-17 22:51:11.999998	1.243
2019-07-17 23:01:12.000003	1.227
2019-07-17 23:11:14.999997	1.213
2019-07-17 23:21:18	1.193
2019-07-17 23:31:17.999996	1.179
2019-07-17 23:41:22.000001	1.165
2019-07-17 23:51:21.999997	1.152
2019-07-18 00:01:22.000002	1.138
2019-07-18 00:11:21.999998	1.122
2019-07-18 00:21:30.999997	1.114
2019-07-18 00:31:39.000003	1.102
2019-07-18 00:41:49.000004	1.087
2019-07-18 00:51:49	1.075
2019-07-18 01:10:37.999998	1.063
2019-07-18 01:20:38.999996	1.053
2019-07-18 01:30:39.000001	1.044
2019-07-18 01:40:44	1.038
2019-07-18 01:50:43.999996	1.034
2019-07-18 02:00:44.000001	1.025
2019-07-18 02:10:53	1.021
2019-07-18 02:20:52.999996	1.016
2019-07-18 02:30:53.000001	1.007
2019-07-18 02:40:52.999997	1.001
2019-07-18 02:50:53.000002	1.005
2019-07-18 03:00:52.999998	1.014
2019-07-18 03:10:53.000003	1.018
2019-07-18 03:20:52.999999	1.023
2019-07-18 03:30:53.000004	1.023
2019-07-18 03:40:59.999998	1.023
2019-07-18 03:51:00.000003	1.031
2019-07-18 04:00:59.999999	1.039
2019-07-18 04:11:00.000004	1.046
2019-07-18 04:21:00	1.047
2019-07-18 04:30:59.999996	1.056
2019-07-18 04:41:00.000001	1.064
2019-07-18 04:50:59.999997	1.071
2019-07-18 05:01:00.000002	1.079
2019-07-18 05:10:59.999998	1.083
2019-07-18 05:21:00.000003	1.085
2019-07-18 05:30:59.999999	1.092
2019-07-18 05:41:00.000004	1.101
2019-07-18 05:51:00	1.115
2019-07-18 06:00:59.999996	1.128
2019-07-18 06:11:05.000004	1.143
2019-07-18 06:21:05	1.154
2019-07-18 06:31:04.999996	1.161
2019-07-18 06:41:10.999997	1.170
2019-07-18 06:51:11.000002	1.184
2019-07-18 07:01:12	1.190
2019-07-18 07:11:11.999996	1.197
2019-07-18 07:21:12.000001	1.204
2019-07-18 07:31:11.999997	1.210
2019-07-18 07:41:12.000002	1.216
2019-07-18 07:51:17.000001	1.223
2019-07-18 08:01:32.999998	1.227
2019-07-18 08:11:34.999999	1.231
2019-07-18 08:21:35.000004	1.231
2019-07-18 08:31:35	1.233
2019-07-18 08:41:38.999996	1.233
2019-07-18 08:51:39.000001	1.236
2019-07-18 09:01:38.999997	1.235
2019-07-18 09:11:43.999996	1.230
2019-07-18 09:21:44.000001	1.228
2019-07-18 09:31:43.999997	1.225
2019-07-18 09:41:48.000002	1.222
2019-07-18 09:51:47.999998	1.221
2019-07-18 10:01:48.000003	1.217
2019-07-18 10:11:54.000004	1.211
2019-07-18 10:21:54	1.197
2019-07-18 10:31:53.999996	1.186
2019-07-18 10:41:54.000001	1.175
2019-07-18 10:51:53.999997	1.169
2019-07-18 11:01:54.000002	1.157
2019-07-18 11:11:53.999998	1.144
2019-07-18 11:22:10.000004	1.129
2019-07-18 11:32:20.999999	1.113
2019-07-18 11:42:21.000004	1.107
2019-07-18 11:52:21	1.095
2019-07-18 12:02:36.000004	1.080
2019-07-18 12:12:49.999997	1.065
2019-07-18 12:23:03.999998	1.051
2019-07-18 12:33:04.000003	1.041
2019-07-18 12:43:06.999997	1.033
2019-07-18 12:53:07.000002	1.024
2019-07-18 13:03:10.999999	1.014
2019-07-18 13:13:11.000004	1.006
2019-07-18 13:23:11	1.005
2019-07-18 13:33:10.999996	1.009
2019-07-18 13:43:11.000001	1.012
2019-07-18 13:53:10.999997	1.010
2019-07-18 14:03:11.000002	1.008
2019-07-18 14:13:10.999998	1.003
2019-07-18 14:23:11.999996	1.000
2019-07-18 14:33:18.999999	0.998
2019-07-18 14:43:27.999998	1.001
2019-07-18 14:53:29.999999	1.002
2019-07-18 15:03:30.000004	1.007
2019-07-18 15:13:31.999996	1.013
2019-07-18 15:24:07.000001	1.014
2019-07-18 15:34:29.999997	1.017
2019-07-18 15:44:31.000004	1.017
2019-07-18 15:54:35.000001	1.016
2019-07-18 16:04:34.999997	1.016
2019-07-18 16:14:35.000002	1.021
2019-07-18 16:24:34.999998	1.024
2019-07-18 16:34:35.000003	1.027
2019-07-18 16:44:34.999999	1.035
2019-07-18 16:54:35.000004	1.043
2019-07-18 17:04:35	1.049
2019-07-18 17:14:34.999996	1.058
2019-07-18 17:24:35.000001	1.074
2019-07-18 17:34:37.000001	1.088
2019-07-18 17:44:36.999997	1.101
2019-07-18 17:54:54.999999	1.113
2019-07-18 18:05:14.999997	1.122
2019-07-18 18:15:15.000002	1.135
2019-07-18 18:25:26.999999	1.145
2019-07-18 18:35:27.000004	1.154
2019-07-18 18:45:35.000001	1.162
2019-07-18 18:55:34.999997	1.169
2019-07-18 19:05:35.000002	1.174
2019-07-18 19:15:34.999998	1.175
2019-07-18 19:25:35.000003	1.177
2019-07-18 19:35:38.999999	1.184
2019-07-18 19:45:41	1.187
2019-07-18 19:55:40.999996	1.189
2019-07-18 20:05:41.000001	1.192
2019-07-18 20:15:40.999997	1.197
2019-07-18 20:25:44	1.203
2019-07-18 20:35:43.999996	1.204
2019-07-18 20:45:53.000004	1.207
2019-07-18 20:55:53	1.202
2019-07-18 21:05:52.999996	1.204
2019-07-18 21:16:01.000001	1.207
2019-07-18 21:26:00.999997	1.212
2019-07-18 21:36:01.000002	1.212
2019-07-18 21:49:08.000003	1.208
2019-07-18 21:59:07.999999	1.204
2019-07-18 22:09:08.999997	1.195
2019-07-18 22:19:09.000002	1.189
2019-07-18 22:29:20.999999	1.177
2019-07-18 22:39:21.000004	1.171
2019-07-18 22:49:21	1.161
2019-07-18 22:59:20.999996	1.152
2019-07-18 23:09:21.000001	1.140
2019-07-18 23:19:20.999997	1.127
2019-07-18 23:29:21.000002	1.115
2019-07-18 23:39:27.999996	1.104
2019-07-18 23:49:44.000003	1.093
2019-07-19 00:00:06.999998	1.081
2019-07-19 00:10:37.000001	1.071
2019-07-19 00:20:39.000002	1.058
2019-07-19 00:30:59	1.051
2019-07-19 00:40:58.999996	1.046
2019-07-19 00:53:07.000002	1.040
2019-07-19 01:04:57.000003	1.024
2019-07-19 01:15:00.999999	1.014
2019-07-19 01:25:01.000004	1.006
2019-07-19 01:35:03.999998	0.998
2019-07-19 01:45:05.999999	0.993
2019-07-19 01:55:14.999998	0.988
2019-07-19 02:05:15.000003	0.980
2019-07-19 02:15:21.999997	0.969
2019-07-19 02:25:30.999996	0.960
2019-07-19 02:35:40.000004	0.948
2019-07-19 02:45:41.000003	0.947
2019-07-19 02:55:44.999999	0.944
2019-07-19 03:05:55	0.938
2019-07-19 03:15:54.999996	0.936
2019-07-19 03:26:04.000004	0.932
2019-07-19 03:36:09.999996	0.929
2019-07-19 03:46:22.000002	0.927
2019-07-19 03:56:21.999998	0.930
2019-07-19 04:06:22.000003	0.932
2019-07-19 04:16:21.999999	0.934
2019-07-19 04:26:22.000004	0.933
2019-07-19 04:36:22	0.939
2019-07-19 04:46:21.999996	0.950
2019-07-19 04:56:22.000001	0.957
2019-07-19 05:06:21.999997	0.960
2019-07-19 05:16:22.000002	0.964
2019-07-19 05:26:21.999998	0.972
2019-07-19 05:36:22.000003	0.983
2019-07-19 05:46:21.999999	0.994
2019-07-19 05:56:22.000004	1.005
2019-07-19 06:06:22	1.021
2019-07-19 06:16:25.000003	1.032
2019-07-19 06:26:27.000004	1.042
2019-07-19 06:36:32.000003	1.047
2019-07-19 06:46:31.999999	1.060
2019-07-19 06:56:32.000004	1.069
2019-07-19 07:06:32	1.079
2019-07-19 07:16:31.999996	1.092
2019-07-19 07:26:32.000001	1.105
2019-07-19 07:36:31.999997	1.113
2019-07-19 07:46:32.000002	1.121
2019-07-19 07:56:31.999998	1.124
2019-07-19 08:06:32.000003	1.127
2019-07-19 08:16:41.000002	1.128
2019-07-19 08:26:58.000001	1.137
2019-07-19 08:36:57.999997	1.138
2019-07-19 08:46:59.999998	1.149
2019-07-19 08:57:00.000003	1.162
2019-07-19 09:06:59.999999	1.162
2019-07-19 09:17:00.000004	1.168
2019-07-19 09:27:12.000001	1.174
2019-07-19 09:37:11.999997	1.178
2019-07-19 09:47:12.000002	1.178
2019-07-19 09:57:11.999998	1.182
2019-07-19 10:07:12.000003	1.181
2019-07-19 10:17:11.999999	1.176
2019-07-19 10:27:12.000004	1.176
2019-07-19 10:37:12	1.169
2019-07-19 10:47:11.999996	1.167
2019-07-19 10:57:13.999997	1.158
2019-07-19 11:07:14.000002	1.152
2019-07-19 11:17:17.999998	1.147
2019-07-19 11:27:22.000003	1.147
2019-07-19 11:37:28.000004	1.143
2019-07-19 11:47:29.000003	1.139
2019-07-19 11:57:31.000003	1.124
2019-07-19 12:07:33.000004	1.109
2019-07-19 12:17:33	1.099
2019-07-19 12:27:36.999996	1.090
2019-07-19 12:37:37.000001	1.080
2019-07-19 12:47:36.999997	1.078
2019-07-19 12:57:37.000002	1.072
2019-07-19 13:07:36.999998	1.059
2019-07-19 13:17:37.000003	1.055
2019-07-19 13:27:36.999999	1.052
2019-07-19 13:37:37.000004	1.049
2019-07-19 13:47:38.999996	1.048
2019-07-19 13:58:22.999996	1.050
2019-07-19 14:08:35.000002	1.046
2019-07-19 14:18:44.000001	1.039
2019-07-19 14:29:05.000001	1.036
2019-07-19 14:39:08.999997	1.035
2019-07-19 14:49:09.000002	1.035
2019-07-19 14:59:08.999998	1.035
2019-07-19 15:09:09.000003	1.039
2019-07-19 15:19:08.999999	1.045
2019-07-19 15:29:17.999998	1.053
2019-07-19 15:39:22.000003	1.057
2019-07-19 15:49:30	1.059
2019-07-19 15:59:29.999996	1.062
2019-07-19 16:09:30.000001	1.067
2019-07-19 16:19:29.999997	1.074
2019-07-19 16:29:34.999996	1.076
2019-07-19 16:39:35.000001	1.079
2019-07-19 16:49:34.999997	1.083
2019-07-19 16:59:35.000002	1.091
2019-07-19 17:09:34.999998	1.097
2019-07-19 17:19:35.000003	1.104
2019-07-19 17:29:34.999999	1.112
2019-07-19 17:39:35.000004	1.121
2019-07-19 17:49:35	1.136
2019-07-19 17:59:34.999996	1.146
2019-07-19 18:09:35.000001	1.155
2019-07-19 18:19:34.999997	1.158
2019-07-19 18:29:35.000002	1.158
2019-07-19 18:39:36	1.164
2019-07-19 18:49:35.999996	1.169
2019-07-19 18:59:36.000001	1.173
2019-07-19 19:09:35.999997	1.180
2019-07-19 19:19:36.000002	1.188
2019-07-19 19:29:35.999998	1.195
2019-07-19 19:39:36.000003	1.202
2019-07-19 19:49:35.999999	1.203
2019-07-19 19:59:36.000004	1.209
2019-07-19 20:09:38.999998	1.217
2019-07-19 20:19:44.999999	1.219
2019-07-19 20:29:52.999996	1.221
2019-07-19 20:39:53.000001	1.217
2019-07-19 20:49:52.999997	1.213
2019-07-19 20:59:53.000002	1.213
2019-07-19 21:09:52.999998	1.212
2019-07-19 21:19:53.000003	1.214
2019-07-19 21:29:52.999999	1.210
2019-07-19 21:39:54.999999	1.208
2019-07-19 21:50:03.999998	1.217
2019-07-19 22:00:04.000003	1.214
2019-07-19 22:10:06.999997	1.212
2019-07-19 22:20:15.999996	1.213
2019-07-19 22:30:16.000001	1.209
2019-07-19 22:40:27.999998	1.207
2019-07-19 22:50:39.000002	1.199
2019-07-19 23:00:57.000004	1.188
2019-07-19 23:11:06.000003	1.175
2019-07-19 23:21:05.999999	1.157
2019-07-19 23:31:12	1.143
2019-07-19 23:41:12.999998	1.131
2019-07-19 23:51:14.999999	1.119
2019-07-20 00:01:15.999997	1.110
2019-07-20 00:11:17.999998	1.106
2019-07-20 00:21:21.000001	1.098
2019-07-20 00:31:20.999997	1.091
2019-07-20 00:41:21.000002	1.080
2019-07-20 00:52:03.999999	1.075
2019-07-20 01:02:11.999996	1.067
2019-07-20 01:12:13.999997	1.054
2019-07-20 01:22:14.000002	1.047
2019-07-20 01:32:13.999998	1.037
2019-07-20 01:42:15.999998	1.034
2019-07-20 01:52:20.000004	1.034
2019-07-20 02:02:22.000004	1.035
2019-07-20 02:12:22	1.038
2019-07-20 02:22:22.999999	1.037
2019-07-20 02:32:23.000004	1.032
2019-07-20 02:42:23	1.030
2019-07-20 02:52:22.999996	1.022
2019-07-20 03:02:23.000001	1.015
2019-07-20 03:12:22.999997	1.004
2019-07-20 03:22:23.000002	0.990
2019-07-20 03:32:33.000003	0.984
2019-07-20 03:42:32.999999	0.977
2019-07-20 03:52:33.000004	0.975
2019-07-20 04:02:33	0.977
2019-07-20 04:12:32.999996	0.984
2019-07-20 04:22:33.000001	0.986
2019-07-20 04:32:32.999997	0.992
2019-07-20 04:42:33.000002	0.998
2019-07-20 04:52:32.999998	1.010
2019-07-20 05:02:37.999997	1.019
2019-07-20 05:12:38.000002	1.024
2019-07-20 05:22:37.999998	1.029
2019-07-20 05:32:38.000003	1.040
2019-07-20 05:42:40.000003	1.054
2019-07-20 05:52:39.999999	1.062
2019-07-20 06:02:40.000004	1.075
2019-07-20 06:12:40	1.084
2019-07-20 06:22:39.999996	1.091
2019-07-20 06:32:40.000001	1.097
2019-07-20 06:42:39.999997	1.107
2019-07-20 06:52:40.000002	1.113
2019-07-20 07:02:49.000001	1.119
2019-07-20 07:12:50	1.123
2019-07-20 07:22:49.999996	1.127
2019-07-20 07:32:50.000001	1.135
2019-07-20 07:42:49.999997	1.147
2019-07-20 07:52:55.999998	1.161
2019-07-20 08:02:56.000003	1.174
2019-07-20 08:12:55.999999	1.180
2019-07-20 08:22:56.000004	1.189
2019-07-20 08:33:05.000003	1.196
2019-07-20 08:43:04.999999	1.200
2019-07-20 08:53:09.000004	1.208
2019-07-20 09:03:14.000003	1.212
2019-07-20 09:13:13.999999	1.220
2019-07-20 09:23:14.000004	1.226
2019-07-20 09:33:14	1.231
2019-07-20 09:43:13.999996	1.229
2019-07-20 09:53:14.000001	1.223
2019-07-20 10:03:16.000001	1.219
2019-07-20 10:13:15.999997	1.208
2019-07-20 10:23:16.000002	1.196
2019-07-20 10:33:15.999998	1.195
2019-07-20 10:43:16.000003	1.194
2019-07-20 10:53:15.999999	1.188
2019-07-20 11:03:16.000004	1.186
2019-07-20 11:13:16	1.179
2019-07-20 11:23:15.999996	1.171
2019-07-20 11:33:16.000001	1.165
2019-07-20 11:43:15.999997	1.159
2019-07-20 11:53:16.000002	1.160
2019-07-20 12:03:15.999998	1.149
2019-07-20 12:13:16.000003	1.134
2019-07-20 12:23:18.000004	1.127
2019-07-20 12:33:19.999996	1.118
2019-07-20 12:43:43	1.102
2019-07-20 12:53:46.000003	1.087
2019-07-20 13:03:48.999997	1.077
2019-07-20 13:13:57.999996	1.071
2019-07-20 13:23:58.000001	1.059
2019-07-20 13:34:04.999996	1.048
2019-07-20 13:44:05.000001	1.036
2019-07-20 13:54:04.999997	1.020
2019-07-20 14:04:08	1.009
2019-07-20 14:14:26.000002	0.995
2019-07-20 14:24:37.999999	0.983
2019-07-20 14:38:06.999996	0.975
2019-07-20 14:48:07.000001	0.968
2019-07-20 14:58:06.999997	0.962
2019-07-20 15:08:07.000002	0.958
2019-07-20 15:18:06.999998	0.956
2019-07-20 15:28:07.000003	0.957
2019-07-20 15:38:06.999999	0.961
2019-07-20 15:48:07.000004	0.958
2019-07-20 15:58:07	0.966
2019-07-20 16:08:06.999996	0.973
2019-07-20 16:18:07.000001	0.980
2019-07-20 16:28:06.999997	0.993
2019-07-20 16:38:07.000002	1.002
2019-07-20 16:48:06.999998	1.008
2019-07-20 16:58:07.000003	1.023
2019-07-20 17:08:06.999999	1.040
2019-07-20 17:18:07.000004	1.054
2019-07-20 17:28:07	1.075
2019-07-20 17:38:06.999996	1.091
2019-07-20 17:48:07.000001	1.117
2019-07-20 17:58:06.999997	1.135
2019-07-20 18:08:07.000002	1.155
2019-07-20 18:18:06.999998	1.166
2019-07-20 18:28:07.000003	1.179
2019-07-20 18:38:06.999999	1.191
2019-07-20 18:48:07.000004	1.200
2019-07-20 18:58:07	1.211
2019-07-20 19:08:06.999996	1.218
[truncated: 672 more rows]
