# Supplementary material for: Ocean-bottom and surface seismometers reveal continuous glacial tremor and slip
Source: Nat Commun. 2021 Jun 24;12:3929. doi: 10.1038/s41467-021-24142-4 (PMC8225613; doi:10.1038/s41467-021-24142-4)
Supplement: Supplementary file 8 — Dataset 4 [file 41467_2021_24142_MOESM8_ESM.csv]

time (UTC-2h)	wind (m/s)
7.3761e+05	1.925
7.3761e+05	1.897
7.3761e+05	1.667
7.3761e+05	1.613
7.3761e+05	1.293
7.3761e+05	1.37
7.3761e+05	1.627
7.3761e+05	1.83
7.3761e+05	1.297
7.3761e+05	1.17
7.3761e+05	1.417
7.3761e+05	0.97
7.3761e+05	1.293
7.3761e+05	1.17
7.3761e+05	1.273
7.3761e+05	1.243
7.3761e+05	1.113
7.3761e+05	0.927
7.3761e+05	0.987
7.3761e+05	1.223
7.3761e+05	1.32
7.3761e+05	1.027
7.3761e+05	1.227
7.3761e+05	1.09
7.3761e+05	0.887
7.3761e+05	0.847
7.3761e+05	0.933
7.3761e+05	0.63
7.3761e+05	0.893
7.3761e+05	1.083
7.3761e+05	0.967
7.3761e+05	1.077
7.3761e+05	0.8
7.3761e+05	1.107
7.3761e+05	1.107
7.3761e+05	1.197
7.3761e+05	1.243
7.3761e+05	1.06
7.3761e+05	1.03
7.3761e+05	1.287
7.3761e+05	1.577
7.3761e+05	1.23
7.3761e+05	1.863
7.3761e+05	1.683
7.3761e+05	0.863
7.3761e+05	1.047
7.3761e+05	1.17
7.3761e+05	1.597
7.3761e+05	1.33
7.3761e+05	0.873
7.3761e+05	1.52
7.3761e+05	1.697
7.3761e+05	1.403
7.3761e+05	1.27
7.3761e+05	0.63
7.3761e+05	0.947
7.3761e+05	1.06
7.3761e+05	0.64
7.3761e+05	0.71
7.3761e+05	1.003
7.3761e+05	0.76
7.3761e+05	1.3
7.3761e+05	1.013
7.3761e+05	0.8
7.3761e+05	0.553
7.3761e+05	0.79
7.3761e+05	1.33
7.3761e+05	0.777
7.3761e+05	0.777
7.3761e+05	1.343
7.3761e+05	1.033
7.3761e+05	0.703
7.3761e+05	0.68
7.3761e+05	0.757
7.3761e+05	0.74
7.3761e+05	1.083
7.3761e+05	0.703
7.3761e+05	0.543
7.3761e+05	0.77
7.3761e+05	1.007
7.3761e+05	0.71
7.3761e+05	1.207
7.3761e+05	1.13
7.3761e+05	0.707
7.3761e+05	1.247
7.3761e+05	0.79
7.3761e+05	0.667
7.3761e+05	0.593
7.3761e+05	0.827
7.3761e+05	1.16
7.3761e+05	1.04
7.3761e+05	1.097
7.3761e+05	0.597
7.3761e+05	0.613
7.3761e+05	0.843
7.3761e+05	1.323
7.3761e+05	0.827
7.3761e+05	1.34
7.3761e+05	0.517
7.3761e+05	0.533
7.3761e+05	0.863
7.3761e+05	1.09
7.3761e+05	0.52
7.3761e+05	0.397
7.3761e+05	0.457
7.3761e+05	0.4
7.3761e+05	0.447
7.3761e+05	0.363
7.3761e+05	0.437
7.3761e+05	0.647
7.3761e+05	0.817
7.3761e+05	0.91
7.3761e+05	1.02
7.3761e+05	0.633
7.3761e+05	1.42
7.3761e+05	1.617
7.3761e+05	1.05
7.3761e+05	1.14
7.3761e+05	0.643
7.3761e+05	0.383
7.3761e+05	0.74
7.3761e+05	0.653
7.3761e+05	0.307
7.3761e+05	0.31
7.3761e+05	0.577
7.3761e+05	0.323
7.3761e+05	0.817
7.3761e+05	0.907
7.3761e+05	0.613
7.3761e+05	0.543
7.3761e+05	0.9
7.3761e+05	0.303
7.3761e+05	0.66
7.3761e+05	1.527
7.3761e+05	1.39
7.3761e+05	0.51
7.3761e+05	0.45
7.3761e+05	0.55
7.3761e+05	0.687
7.3761e+05	0.497
7.3761e+05	0.28
7.3761e+05	0.267
7.3761e+05	0.72
7.3761e+05	0.787
7.3761e+05	0.547
7.3761e+05	1.373
7.3761e+05	1.167
7.3761e+05	1.48
7.3761e+05	0.91
7.3761e+05	0.783
7.3761e+05	0.88
7.3761e+05	0.72
7.3761e+05	0.893
7.3761e+05	0.927
7.3761e+05	0.593
7.3761e+05	0.49
7.3761e+05	0.623
7.3761e+05	0.503
7.3761e+05	0.593
7.3761e+05	1.113
7.3761e+05	1.353
7.3761e+05	0.937
7.3761e+05	1.003
7.3761e+05	0.62
7.3761e+05	0.657
7.3761e+05	0.547
7.3761e+05	1.06
7.3761e+05	1.437
7.3761e+05	1.097
7.3761e+05	0.52
7.3761e+05	0.483
7.3761e+05	1.317
7.3761e+05	0.99
7.3761e+05	1.063
7.3761e+05	0.627
7.3761e+05	0.92
7.3761e+05	0.787
7.3761e+05	0.423
7.3761e+05	0.447
7.3761e+05	0.713
7.3761e+05	0.46
7.3761e+05	0.44
7.3761e+05	0.933
7.3761e+05	1.083
7.3761e+05	0.553
7.3761e+05	0.877
7.3761e+05	1.437
7.3761e+05	0.557
7.3761e+05	0.707
7.3761e+05	1.08
7.3761e+05	0.883
7.3761e+05	1.137
7.3761e+05	1.023
7.3761e+05	0.667
7.3761e+05	0.893
7.3761e+05	0.89
7.3761e+05	1.02
7.3761e+05	0.803
7.3761e+05	0.917
7.3761e+05	0.507
7.3761e+05	0.597
7.3761e+05	0.477
7.3761e+05	0.917
7.3761e+05	0.85
7.3761e+05	0.92
7.3761e+05	1.037
7.3761e+05	0.753
7.3761e+05	0.747
7.3761e+05	1.043
7.3761e+05	1.187
7.3761e+05	0.397
7.3761e+05	1.183
7.3761e+05	0.917
7.3761e+05	1.04
7.3761e+05	1.34
7.3761e+05	0.897
7.3761e+05	1.13
7.3761e+05	1.297
7.3761e+05	1.21
7.3761e+05	1.037
7.3761e+05	2.653
7.3761e+05	1.377
7.3761e+05	1.247
7.3761e+05	1.15
7.3761e+05	1.03
7.3761e+05	1
7.3761e+05	1.18
7.3761e+05	2.35
7.3761e+05	4.557
7.3761e+05	3.75
7.3761e+05	2.317
7.3761e+05	1.93
7.3761e+05	2.153
7.3761e+05	1.263
7.3761e+05	1.15
7.3761e+05	1.06
7.3761e+05	1.413
7.3761e+05	1.723
7.3761e+05	1.173
7.3761e+05	1.233
7.3761e+05	0.893
7.3761e+05	1.23
7.3761e+05	1.19
7.3761e+05	1.187
7.3761e+05	0.923
7.3761e+05	0.917
7.3761e+05	1.16
7.3761e+05	1.15
7.3761e+05	1.213
7.3761e+05	0.973
7.3761e+05	1.4
7.3761e+05	0.807
7.3761e+05	0.99
7.3761e+05	1.117
7.3761e+05	1.467
7.3761e+05	1.367
7.3761e+05	1.33
7.3761e+05	1.093
7.3761e+05	2.1
7.3761e+05	2.133
7.3761e+05	1.297
7.3761e+05	1.503
7.3761e+05	1.747
7.3761e+05	1.17
7.3761e+05	1.27
7.3761e+05	1.377
7.3761e+05	1.583
7.3761e+05	2.183
7.3761e+05	1.747
7.3761e+05	2.563
7.3761e+05	2.267
7.3761e+05	2.093
7.3761e+05	2.593
7.3761e+05	2.723
7.3761e+05	2.607
7.3761e+05	2.993
7.3761e+05	2.563
7.3761e+05	1.74
7.3761e+05	1.697
7.3761e+05	2.23
7.3761e+05	1.787
7.3761e+05	1.76
7.3761e+05	2.283
7.3761e+05	1.783
7.3761e+05	2.44
7.3761e+05	2.427
7.3761e+05	2.737
7.3761e+05	2.637
7.3761e+05	2.313
7.3761e+05	1.187
7.3761e+05	1.41
7.3761e+05	1.203
7.3761e+05	1.197
7.3761e+05	1.217
7.3761e+05	1.393
7.3761e+05	1.24
7.3761e+05	1.01
7.3761e+05	0.813
7.3761e+05	1.22
7.3761e+05	0.92
7.3761e+05	1.07
7.3761e+05	1.027
7.3761e+05	1.157
7.3761e+05	0.99
7.3761e+05	1.157
7.3761e+05	1.007
7.3761e+05	1.39
7.3761e+05	0.95
7.3761e+05	1.047
7.3761e+05	0.797
7.3761e+05	0.817
7.3761e+05	0.963
7.3761e+05	0.81
7.3761e+05	1.1
7.3761e+05	0.87
7.3761e+05	0.933
7.3761e+05	0.957
7.3761e+05	0.823
7.3761e+05	0.65
7.3761e+05	0.903
7.3761e+05	0.9
7.3761e+05	0.917
7.3761e+05	0.783
7.3761e+05	0.87
7.3761e+05	0.943
7.3761e+05	1.007
7.3761e+05	0.753
7.3761e+05	1.173
7.3761e+05	0.907
7.3761e+05	0.703
7.3761e+05	1.077
7.3761e+05	1.047
7.3761e+05	1.173
7.3761e+05	1.007
7.3761e+05	0.96
7.3761e+05	0.887
7.3761e+05	0.553
7.3761e+05	0.947
7.3761e+05	0.697
7.3761e+05	0.777
7.3761e+05	0.95
7.3761e+05	0.67
7.3761e+05	1.227
7.3761e+05	0.857
7.3761e+05	0.887
7.3761e+05	1.033
7.3761e+05	1.147
7.3761e+05	0.573
7.3761e+05	0.33
7.3761e+05	0.777
7.3761e+05	0.517
7.3761e+05	0.943
7.3761e+05	1.053
7.3761e+05	0.903
7.3761e+05	0.953
7.3761e+05	0.437
7.3761e+05	0.303
7.3761e+05	0.523
7.3761e+05	0.543
7.3761e+05	0.393
7.3761e+05	0.427
7.3761e+05	0.513
7.3761e+05	0.52
7.3761e+05	0.68
7.3761e+05	0.7
7.3761e+05	0.523
7.3761e+05	0.513
7.3761e+05	0.63
7.3761e+05	0.73
7.3761e+05	0.293
7.3761e+05	0.507
7.3761e+05	1.107
7.3761e+05	1.753
7.3761e+05	1.363
7.3761e+05	0.883
7.3761e+05	0.89
7.3761e+05	0.74
7.3761e+05	0.373
7.3761e+05	0.343
7.3761e+05	0.523
7.3761e+05	0.47
7.3761e+05	0.9
7.3761e+05	0.577
7.3761e+05	0.467
7.3761e+05	0.61
7.3761e+05	0.573
7.3761e+05	0.833
7.3761e+05	0.877
7.3761e+05	0.617
7.3761e+05	0.89
7.3761e+05	1.103
7.3761e+05	1.113
7.3761e+05	0.367
7.3761e+05	0.52
7.3761e+05	0.493
7.3761e+05	0.423
7.3761e+05	0.583
7.3761e+05	1.927
7.3761e+05	1.053
7.3761e+05	0.46
7.3761e+05	0.707
7.3761e+05	0.397
7.3761e+05	0.423
7.3761e+05	1.007
7.3761e+05	1.147
7.3761e+05	0.647
7.3761e+05	0.337
7.3761e+05	0.58
7.3761e+05	0.447
7.3761e+05	0.377
7.3761e+05	0.333
7.3761e+05	0.403
7.3761e+05	1.167
7.3761e+05	0.44
7.3761e+05	0.717
7.3761e+05	0.577
7.3761e+05	0.683
7.3761e+05	0.827
7.3761e+05	0.65
7.3761e+05	0.497
7.3761e+05	0.35
7.3761e+05	0.23
7.3761e+05	0.58
7.3761e+05	0.87
7.3761e+05	0.41
7.3761e+05	0.697
7.3761e+05	0.56
7.3761e+05	0.39
7.3761e+05	0.697
7.3761e+05	0.487
7.3761e+05	0.583
7.3761e+05	0.397
7.3761e+05	0.44
7.3761e+05	0.327
7.3761e+05	0.71
7.3761e+05	0.833
7.3761e+05	0.547
7.3761e+05	0.623
7.3761e+05	0.823
7.3761e+05	1
7.3761e+05	0.743
7.3761e+05	0.773
7.3761e+05	1.19
7.3761e+05	1.313
7.3761e+05	0.83
7.3761e+05	0.877
7.3761e+05	0.633
7.3761e+05	0.4
7.3761e+05	0.463
7.3761e+05	0.727
7.3761e+05	0.527
7.3761e+05	0.497
7.3761e+05	0.63
7.3761e+05	0.503
7.3761e+05	0.47
7.3761e+05	0.62
7.3761e+05	0.527
7.3761e+05	0.597
7.3761e+05	0.763
7.3761e+05	0.613
7.3761e+05	0.57
7.3761e+05	0.74
7.3761e+05	0.853
7.3761e+05	0.41
7.3761e+05	0.593
7.3761e+05	0.803
7.3761e+05	0.473
7.3761e+05	0.383
7.3761e+05	0.677
7.3761e+05	0.74
7.3761e+05	0.573
7.3761e+05	0.363
7.3761e+05	0.833
7.3761e+05	0.547
7.3761e+05	0.52
7.3761e+05	0.49
7.3761e+05	0.75
7.3761e+05	0.787
7.3761e+05	0.943
7.3761e+05	1.143
7.3761e+05	0.643
7.3761e+05	0.52
7.3761e+05	1.24
7.3761e+05	0.703
7.3761e+05	0.857
7.3761e+05	0.797
7.3761e+05	0.867
7.3761e+05	1.353
7.3761e+05	1.07
7.3761e+05	0.917
7.3761e+05	1.037
7.3761e+05	1.053
7.3761e+05	0.703
7.3761e+05	0.96
7.3761e+05	1.317
7.3761e+05	1.05
7.3761e+05	0.943
7.3761e+05	0.54
7.3761e+05	0.923
7.3761e+05	1.193
7.3761e+05	1.06
7.3761e+05	1.103
7.3761e+05	1.073
7.3761e+05	1.28
7.3761e+05	1.17
7.3761e+05	0.583
7.3761e+05	1.283
7.3761e+05	1.277
7.3761e+05	0.947
7.3761e+05	1.017
7.3761e+05	0.84
7.3761e+05	1.027
7.3761e+05	1.467
7.3761e+05	1.437
7.3761e+05	1.593
7.3761e+05	0.99
7.3761e+05	0.747
7.3761e+05	1.323
7.3761e+05	0.997
7.3761e+05	1.01
7.3761e+05	1.133
7.3761e+05	1.51
7.3761e+05	1.16
7.3761e+05	1.14
7.3761e+05	2.463
7.3761e+05	1.467
7.3761e+05	1.693
7.3761e+05	1.297
7.3761e+05	1.287
7.3761e+05	1.38
7.3761e+05	1.643
7.3761e+05	1.357
7.3761e+05	1.22
7.3761e+05	1.137
7.3761e+05	1.347
7.3761e+05	1.14
7.3761e+05	1.313
7.3761e+05	1.08
7.3761e+05	1.11
7.3761e+05	1.21
7.3761e+05	1.263
7.3761e+05	0.827
7.3761e+05	0.973
7.3761e+05	1.66
7.3761e+05	2.287
7.3761e+05	3.04
7.3761e+05	2.483
7.3761e+05	4.063
7.3761e+05	1.783
7.3761e+05	1.873
7.3761e+05	1.66
7.3761e+05	0.877
7.3761e+05	1.197
7.3761e+05	1.237
7.3761e+05	0.913
7.3761e+05	1.253
7.3761e+05	1.577
7.3761e+05	1.57
7.3761e+05	1.463
7.3761e+05	1.24
7.3761e+05	1.54
7.3761e+05	1.607
7.3761e+05	1.317
7.3761e+05	0.907
7.3761e+05	1.493
7.3761e+05	1.417
7.3761e+05	1.037
7.3761e+05	1.053
7.3761e+05	1
7.3761e+05	1.19
7.3761e+05	1.343
7.3761e+05	1.397
7.3761e+05	1.253
7.3761e+05	0.847
7.3761e+05	1.097
7.3761e+05	1.377
7.3761e+05	1.61
7.3761e+05	1.547
7.3761e+05	1.743
7.3761e+05	1.817
7.3761e+05	1.297
7.3761e+05	1.84
7.3761e+05	1.63
7.3761e+05	0.89
7.3761e+05	0.95
7.3761e+05	1.277
7.3761e+05	1.983
7.3761e+05	1.06
7.3761e+05	1.39
7.3761e+05	1.707
7.3761e+05	1.85
7.3761e+05	1.337
7.3761e+05	1.283
7.3761e+05	1.417
7.3761e+05	1.063
7.3761e+05	1.313
7.3761e+05	1.19
7.3761e+05	1.77
7.3761e+05	1.25
7.3761e+05	1.167
7.3761e+05	1.157
7.3761e+05	1.01
7.3761e+05	1.04
7.3761e+05	1.183
7.3761e+05	1.023
7.3761e+05	0.78
7.3761e+05	1.167
7.3761e+05	1.033
7.3761e+05	0.673
7.3761e+05	0.983
7.3761e+05	0.85
7.3761e+05	0.837
7.3761e+05	0.853
7.3761e+05	1.21
7.3761e+05	1.217
7.3761e+05	1.04
7.3761e+05	1.25
7.3761e+05	0.993
7.3761e+05	1.167
7.3761e+05	0.72
7.3761e+05	0.357
7.3761e+05	1.103
7.3761e+05	0.843
7.3761e+05	0.933
7.3761e+05	1.033
7.3761e+05	0.823
7.3761e+05	1.007
7.3761e+05	0.927
7.3761e+05	0.753
7.3761e+05	0.617
7.3761e+05	0.857
7.3761e+05	0.653
7.3761e+05	0.513
7.3761e+05	0.59
7.3761e+05	0.663
7.3761e+05	0.53
7.3761e+05	0.52
7.3761e+05	0.653
7.3761e+05	0.63
7.3761e+05	0.533
7.3761e+05	0.5
7.3761e+05	0.343
7.3761e+05	0.29
7.3761e+05	0.487
7.3761e+05	0.71
7.3761e+05	0.433
7.3761e+05	0.407
7.3761e+05	0.48
7.3761e+05	0.683
7.3761e+05	0.653
7.3761e+05	0.507
7.3761e+05	0.567
7.3761e+05	0.35
7.3761e+05	0.49
7.3761e+05	0.683
7.3761e+05	0.387
7.3761e+05	0.56
7.3761e+05	0.533
7.3761e+05	0.62
7.3761e+05	0.463
7.3761e+05	0.507
7.3761e+05	0.42
7.3761e+05	0.333
7.3761e+05	0.42
7.3761e+05	0.463
7.3761e+05	0.507
7.3761e+05	0.467
7.3761e+05	0.42
7.3761e+05	0.283
7.3761e+05	0.157
7.3761e+05	0.36
7.3761e+05	0.713
7.3761e+05	0.423
7.3761e+05	0.427
7.3761e+05	0.32
7.3761e+05	0.497
7.3761e+05	0.4
7.3761e+05	0.307
7.3761e+05	0.467
7.3761e+05	0.343
7.3761e+05	0.217
7.3761e+05	0.407
7.3761e+05	0.347
7.3761e+05	0.347
7.3761e+05	0.45
7.3761e+05	0.417
7.3761e+05	0.21
7.3761e+05	0.28
7.3761e+05	0.293
7.3761e+05	0.21
7.3761e+05	0.597
7.3761e+05	0.463
7.3761e+05	0.257
7.3761e+05	0.28
7.3761e+05	0.19
7.3761e+05	0.247
7.3761e+05	0.39
7.3761e+05	0.2
7.3761e+05	0.237
7.3761e+05	0.37
7.3761e+05	0.197
7.3761e+05	0.243
7.3761e+05	0.21
7.3761e+05	0.357
7.3761e+05	0.367
7.3761e+05	0.303
7.3761e+05	0.307
7.3761e+05	0.427
7.3761e+05	0.463
7.3761e+05	0.403
7.3761e+05	0.64
7.3761e+05	0.497
7.3761e+05	0.753
7.3761e+05	0.853
7.3761e+05	1.197
7.3761e+05	0.93
7.3761e+05	0.817
7.3761e+05	0.92
7.3761e+05	0.567
7.3761e+05	0.713
7.3761e+05	0.467
7.3761e+05	0.71
7.3761e+05	0.82
7.3761e+05	1.1
7.3761e+05	0.583
7.3761e+05	0.473
7.3761e+05	0.617
7.3761e+05	0.78
7.3761e+05	0.933
7.3761e+05	0.853
7.3761e+05	0.63
7.3761e+05	0.743
7.3761e+05	0.643
7.3761e+05	0.7
7.3761e+05	0.5
7.3761e+05	0.643
7.3761e+05	0.873
7.3761e+05	1.003
7.3761e+05	0.903
7.3761e+05	0.96
7.3761e+05	0.71
7.3761e+05	0.543
7.3761e+05	0.663
7.3761e+05	0.767
7.3761e+05	0.79
7.3761e+05	1.02
7.3761e+05	0.977
7.3761e+05	0.933
7.3761e+05	0.563
7.3761e+05	0.553
7.3761e+05	0.61
7.3761e+05	0.733
7.3761e+05	0.85
7.3761e+05	1.043
7.3761e+05	0.887
7.3761e+05	1.213
7.3761e+05	0.867
7.3761e+05	0.99
7.3761e+05	0.863
7.3761e+05	1.003
7.3761e+05	0.843
7.3761e+05	1.013
7.3761e+05	0.923
7.3761e+05	1.1
7.3761e+05	1.21
7.3761e+05	1.873
7.3761e+05	2.257
7.3761e+05	2.083
7.3761e+05	1.887
7.3761e+05	1.917
7.3761e+05	2.22
7.3761e+05	2.163
7.3761e+05	2.297
7.3761e+05	1.88
7.3761e+05	1.877
7.3761e+05	2.2
7.3761e+05	1.893
7.3761e+05	2.45
7.3761e+05	2.447
7.3761e+05	2
7.3761e+05	2.06
7.3761e+05	1.63
7.3761e+05	1.453
7.3761e+05	1.897
7.3761e+05	1.877
7.3761e+05	2.217
7.3761e+05	2.093
7.3761e+05	2.717
7.3761e+05	2.363
7.3761e+05	2.4
7.3761e+05	2.68
7.3761e+05	2.45
7.3761e+05	2.437
7.3761e+05	1.747
7.3761e+05	1.927
7.3761e+05	1.783
7.3761e+05	1.623
7.3761e+05	2.363
7.3761e+05	2.25
7.3761e+05	2.413
7.3761e+05	1.727
7.3761e+05	2.167
7.3761e+05	1.717
7.3761e+05	1.767
7.3761e+05	2.007
7.3761e+05	1.76
7.3761e+05	1.777
7.3761e+05	2.087
7.3761e+05	2.86
7.3761e+05	3.053
7.3761e+05	2.5
7.3761e+05	2.237
7.3761e+05	1.973
7.3761e+05	1.747
7.3761e+05	1.3
7.3761e+05	1.703
7.3761e+05	2.46
7.3761e+05	2.127
7.3761e+05	1.33
7.3761e+05	1.35
7.3761e+05	1.763
7.3761e+05	1.41
7.3761e+05	1.283
7.3761e+05	1.607
7.3761e+05	1.31
7.3761e+05	1.943
7.3761e+05	1.69
7.3761e+05	1.483
7.3761e+05	1.907
7.3761e+05	1.62
7.3761e+05	1.607
7.3761e+05	1.873
7.3761e+05	1.833
7.3761e+05	1.463
7.3761e+05	1.833
7.3761e+05	1.933
7.3761e+05	1.83
7.3761e+05	1.62
7.3761e+05	1.72
7.3761e+05	1.413
7.3761e+05	1.673
7.3761e+05	1.77
7.3761e+05	1.983
7.3761e+05	1.853
7.3761e+05	2.153
7.3761e+05	1.883
7.3761e+05	2.097
7.3761e+05	2.027
7.3761e+05	1.457
7.3761e+05	1.703
7.3761e+05	1.987
7.3761e+05	1.953
7.3761e+05	2.09
7.3761e+05	1.933
7.3761e+05	1.62
7.3761e+05	1.52
7.3761e+05	1.513
7.3761e+05	1.8
7.3761e+05	1.733
7.3761e+05	1.643
7.3761e+05	1.637
7.3761e+05	1.533
7.3761e+05	1.937
7.3761e+05	1.633
7.3761e+05	1.557
7.3761e+05	1.89
7.3761e+05	1.687
7.3761e+05	1.607
7.3761e+05	1.547
7.3761e+05	1.557
7.3761e+05	1.913
7.3761e+05	2.183
7.3761e+05	1.573
7.3761e+05	1.6
7.3761e+05	1.51
7.3761e+05	2.013
7.3761e+05	2.023
7.3761e+05	1.467
7.3761e+05	1.683
7.3761e+05	1.453
7.3761e+05	1.717
7.3761e+05	1.6
7.3761e+05	1.74
7.3761e+05	2.087
7.3761e+05	1.577
7.3761e+05	1.657
7.3761e+05	1.54
7.3761e+05	1.773
7.3761e+05	1.777
7.3761e+05	1.643
7.3761e+05	1.54
7.3761e+05	1.543
7.3761e+05	1.587
7.3761e+05	1.257
7.3761e+05	1.243
7.3761e+05	1.607
7.3761e+05	1.223
7.3761e+05	1.093
7.3761e+05	1.51
7.3761e+05	1.113
7.3761e+05	1.393
7.3761e+05	1.263
7.3761e+05	1.207
7.3761e+05	1.34
7.3761e+05	1.667
7.3761e+05	1.057
7.3761e+05	1.033
7.3761e+05	1.537
7.3761e+05	1.127
7.3761e+05	1.187
7.3761e+05	1.52
7.3761e+05	2.223
7.3761e+05	2.43
7.3761e+05	2.297
7.3761e+05	2.517
7.3761e+05	2.56
7.3761e+05	2.387
7.3761e+05	2.327
7.3761e+05	2.54
7.3761e+05	2.333
7.3761e+05	2.3
7.3761e+05	2.093
7.3761e+05	1.423
7.3761e+05	1.157
7.3761e+05	2.027
7.3761e+05	2.183
7.3761e+05	2.227
7.3761e+05	2.52
7.3761e+05	2.353
7.3761e+05	2.423
7.3761e+05	2.073
7.3761e+05	1.73
7.3761e+05	1.82
7.3761e+05	1.947
7.3761e+05	1.827
7.3761e+05	1.57
7.3761e+05	2.02
7.3761e+05	2.113
7.3761e+05	2.087
7.3761e+05	1.953
7.3761e+05	1.883
7.3761e+05	1.94
7.3761e+05	1.52
7.3761e+05	1.37
7.3761e+05	0.667
7.3761e+05	0.88
7.3761e+05	1.43
7.3761e+05	1.39
7.3761e+05	1.64
7.3761e+05	1.497
7.3761e+05	1.387
7.3761e+05	0.937
7.3761e+05	1.083
7.3761e+05	1.45
7.3761e+05	1.767
7.3761e+05	2.023
7.3761e+05	1.86
7.3761e+05	1.727
7.3761e+05	1.507
7.3761e+05	1.763
7.3761e+05	1.56
7.3761e+05	1.357
7.3761e+05	1.307
7.3761e+05	1.013
7.3761e+05	1.047
7.3761e+05	0.913
7.3761e+05	1.547
7.3761e+05	1.48
7.3761e+05	1.303
7.3761e+05	1.197
7.3761e+05	1.297
7.3761e+05	1.693
7.3761e+05	1.23
7.3761e+05	0.6
7.3761e+05	1.037
7.3761e+05	0.95
7.3761e+05	1.36
7.3761e+05	1.017
7.3761e+05	1.387
7.3761e+05	1.44
7.3761e+05	1.103
7.3761e+05	1.247
7.3761e+05	1.473
7.3761e+05	1.487
7.3761e+05	1.35
7.3761e+05	0.887
7.3761e+05	1.277
7.3761e+05	1.61
7.3761e+05	1.31
7.3761e+05	1.407
7.3761e+05	1.767
7.3761e+05	1.83
7.3761e+05	1.623
7.3761e+05	1.26
7.3761e+05	1.063
7.3761e+05	0.617
7.3761e+05	0.513
7.3761e+05	0.393
7.3761e+05	0.593
7.3761e+05	0.73
7.3761e+05	1.197
7.3761e+05	1.197
7.3761e+05	1.053
7.3761e+05	1.03
7.3761e+05	1.34
7.3761e+05	1.333
7.3761e+05	0.863
7.3761e+05	0.543
7.3761e+05	0.653
7.3761e+05	0.953
7.3761e+05	0.6
7.3761e+05	0.69
7.3761e+05	0.9
7.3761e+05	0.877
7.3761e+05	0.697
7.3761e+05	0.583
7.3761e+05	0.773
7.3761e+05	0.39
7.3761e+05	0.633
7.3761e+05	1.073
7.3761e+05	1.43
7.3761e+05	1.05
7.3761e+05	0.88
7.3761e+05	1.19
7.3761e+05	1.083
7.3761e+05	0.687
7.3761e+05	0.477
7.3761e+05	0.323
7.3761e+05	0.853
7.3761e+05	0.767
7.3761e+05	0.843
7.3761e+05	0.683
7.3761e+05	0.887
7.3761e+05	0.74
7.3761e+05	0.447
7.3761e+05	0.407
7.3761e+05	0.793
7.3761e+05	1.427
7.3761e+05	0.803
7.3761e+05	0.99
7.3761e+05	0.927
7.3761e+05	0.503
7.3761e+05	0.743
7.3761e+05	0.833
7.3761e+05	0.873
7.3761e+05	0.71
7.3761e+05	0.863
7.3761e+05	0.603
7.3761e+05	0.96
7.3761e+05	1.283
7.3761e+05	1.123
7.3761e+05	0.93
7.3761e+05	1.013
7.3761e+05	1.37
7.3761e+05	1.063
7.3761e+05	1.213
7.3761e+05	1.36
7.3761e+05	1.067
7.3761e+05	1.19
7.3761e+05	1.6
7.3761e+05	1.197
7.3761e+05	0.823
7.3761e+05	0.89
7.3761e+05	1.057
7.3761e+05	1.217
7.3761e+05	1.287
7.3761e+05	1.137
7.3761e+05	0.927
7.3761e+05	0.973
7.3761e+05	1.197
7.3761e+05	0.99
7.3761e+05	0.8
7.3761e+05	1.34
7.3761e+05	1.39
7.3761e+05	1.307
7.3761e+05	1.19
7.3761e+05	1.33
7.3761e+05	0.73
7.3761e+05	1.057
7.3761e+05	1.12
7.3761e+05	1.11
7.3761e+05	1.18
7.3761e+05	1.32
7.3761e+05	1.037
7.3761e+05	1.393
7.3761e+05	1.407
7.3761e+05	0.983
7.3761e+05	1.05
7.3761e+05	1.233
7.3761e+05	1.18
7.3761e+05	1.273
7.3761e+05	1.49
7.3761e+05	1.547
7.3761e+05	1.057
7.3761e+05	1.157
7.3761e+05	1.243
7.3761e+05	1.33
7.3761e+05	0.783
7.3761e+05	1.163
7.3761e+05	1.097
7.3761e+05	0.907
7.3761e+05	1.023
7.3761e+05	1.167
7.3761e+05	0.793
7.3761e+05	0.51
7.3761e+05	0.9
7.3761e+05	0.9
7.3761e+05	1.073
7.3761e+05	1.277
7.3761e+05	1.09
7.3761e+05	0.903
7.3761e+05	0.943
7.3761e+05	1.2
7.3761e+05	1.59
7.3761e+05	1.373
7.3761e+05	1.55
7.3761e+05	1.707
7.3761e+05	1.337
7.3761e+05	1.36
7.3761e+05	1.27
7.3761e+05	1.343
7.3761e+05	1.55
7.3761e+05	1.357
7.3761e+05	1.54
7.3761e+05	1.42
7.3761e+05	1.527
7.3761e+05	1.627
7.3761e+05	1.747
7.3761e+05	1.21
7.3761e+05	1.327
7.3761e+05	1.48
7.3761e+05	1.503
7.3761e+05	1.327
7.3761e+05	1.307
7.3761e+05	1.65
7.3761e+05	2.003
7.3761e+05	1.343
7.3761e+05	1.363
7.3761e+05	1.687
7.3761e+05	1.21
7.3761e+05	1.177
7.3761e+05	1.563
7.3761e+05	1.483
7.3761e+05	1.363
7.3761e+05	1.443
7.3761e+05	1.827
7.3761e+05	1.66
7.3761e+05	1.383
7.3761e+05	1.1
7.3761e+05	1.657
7.3761e+05	1.443
7.3761e+05	1.56
7.3761e+05	1.01
7.3761e+05	1.393
7.3761e+05	1.417
7.3761e+05	1.557
7.3761e+05	1.4
7.3761e+05	1.503
7.3761e+05	1.387
7.3761e+05	1.443
7.3761e+05	1.267
7.3761e+05	1.113
7.3761e+05	1.007
7.3761e+05	1.367
7.3761e+05	1.12
7.3761e+05	1.007
7.3761e+05	1.527
7.3761e+05	1.42
7.3761e+05	1.137
7.3761e+05	1.23
7.3761e+05	1.26
7.3761e+05	0.883
7.3761e+05	0.74
7.3761e+05	0.837
7.3761e+05	0.947
7.3761e+05	0.807
7.3761e+05	0.59
7.3761e+05	0.547
7.3761e+05	0.667
7.3761e+05	0.487
7.3761e+05	0.54
7.3761e+05	0.467
7.3761e+05	0.553
7.3761e+05	0.777
7.3761e+05	0.593
7.3761e+05	0.537
7.3761e+05	0.807
7.3761e+05	0.69
7.3761e+05	0.837
7.3761e+05	0.92
7.3761e+05	0.877
7.3761e+05	0.837
7.3761e+05	0.583
7.3761e+05	0.777
7.3761e+05	0.533
7.3761e+05	0.603
7.3761e+05	0.57
7.3761e+05	0.803
7.3761e+05	0.803
7.3761e+05	0.64
7.3761e+05	0.64
7.3761e+05	0.56
7.3761e+05	0.333
7.3761e+05	0.777
7.3761e+05	0.693
7.3761e+05	0.673
7.3761e+05	0.593
7.3761e+05	0.517
7.3761e+05	0.41
7.3761e+05	0.51
7.3761e+05	0.46
7.3761e+05	0.59
7.3761e+05	0.62
7.3761e+05	0.697
7.3761e+05	0.41
7.3761e+05	0.593
7.3761e+05	0.337
7.3761e+05	0.503
7.3761e+05	0.407
7.3761e+05	0.473
7.3761e+05	0.48
7.3761e+05	0.667
7.3761e+05	0.5
7.3761e+05	0.447
7.3761e+05	0.64
7.3761e+05	0.297
7.3761e+05	0.537
7.3761e+05	0.41
7.3761e+05	0.657
7.3761e+05	0.5
7.3761e+05	0.34
7.3761e+05	0.473
7.3761e+05	0.433
7.3761e+05	0.32
7.3761e+05	0.517
7.3761e+05	0.303
7.3761e+05	0.257
7.3761e+05	0.443
7.3761e+05	0.31
7.3761e+05	0.54
7.3761e+05	0.427
7.3761e+05	0.223
7.3761e+05	0.253
7.3761e+05	0.387
7.3761e+05	0.297
7.3761e+05	0.31
7.3761e+05	0.393
7.3761e+05	0.453
7.3761e+05	0.813
7.3761e+05	0.657
7.3761e+05	0.423
7.3761e+05	0.543
7.3761e+05	0.647
7.3761e+05	0.72
7.3761e+05	0.65
7.3761e+05	0.367
7.3761e+05	0.263
7.3761e+05	0.283
7.3761e+05	0.257
7.3761e+05	0.347
7.3761e+05	0.447
7.3761e+05	0.653
7.3761e+05	0.527
7.3761e+05	0.427
7.3761e+05	0.593
7.3761e+05	0.743
7.3761e+05	0.39
7.3761e+05	0.383
7.3761e+05	0.217
7.3761e+05	0.367
7.3761e+05	0.337
7.3761e+05	0.313
7.3761e+05	0.353
7.3761e+05	0.477
7.3761e+05	0.5
7.3761e+05	0.337
7.3761e+05	0.693
7.3761e+05	0.633
7.3761e+05	0.613
7.3761e+05	0.653
7.3761e+05	0.613
7.3761e+05	0.26
7.3761e+05	0.39
7.3761e+05	0.563
7.3761e+05	0.223
7.3761e+05	0.363
7.3761e+05	0.547
7.3761e+05	0.423
7.3761e+05	0.41
7.3761e+05	0.447
7.3761e+05	0.467
7.3761e+05	0.353
7.3761e+05	0.463
7.3761e+05	0.327
7.3761e+05	0.78
7.3761e+05	0.7
7.3761e+05	0.793
7.3761e+05	0.98
7.3761e+05	0.727
7.3761e+05	0.843
7.3761e+05	0.753
7.3761e+05	0.583
7.3761e+05	0.667
7.3761e+05	0.533
7.3761e+05	0.663
7.3761e+05	0.57
7.3761e+05	0.8
7.3761e+05	0.907
7.3761e+05	0.767
7.3761e+05	0.6
7.3761e+05	0.557
7.3761e+05	0.623
7.3761e+05	0.603
7.3761e+05	0.42
7.3761e+05	0.497
7.3761e+05	0.557
7.3761e+05	0.467
7.3761e+05	0.607
7.3761e+05	0.59
7.3761e+05	0.777
7.3761e+05	0.46
7.3761e+05	0.543
7.3761e+05	0.463
7.3761e+05	0.837
7.3761e+05	0.973
7.3761e+05	0.917
7.3761e+05	1.267
7.3761e+05	0.707
7.3761e+05	0.603
7.3761e+05	0.96
7.3761e+05	1.107
7.3761e+05	0.713
7.3761e+05	0.7
7.3761e+05	0.86
7.3761e+05	0.91
7.3761e+05	1.32
7.3761e+05	1.553
7.3761e+05	1.917
7.3761e+05	1.537
7.3761e+05	1.42
7.3761e+05	1.143
7.3761e+05	0.637
7.3761e+05	0.843
7.3761e+05	1.117
7.3761e+05	0.62
7.3761e+05	1.397
7.3761e+05	1.527
7.3761e+05	0.86
7.3761e+05	1.03
7.3761e+05	0.76
7.3761e+05	1.04
7.3761e+05	1.187
7.3761e+05	1.827
7.3761e+05	1.577
7.3761e+05	1.333
7.3761e+05	0.913
7.3761e+05	1.23
7.3761e+05	1.873
7.3761e+05	1.92
7.3761e+05	1.603
7.3761e+05	2.03
7.3761e+05	1.31
7.3761e+05	1.8
7.3761e+05	1.487
7.3761e+05	1.23
7.3761e+05	1.657
7.3761e+05	1.463
7.3761e+05	1.16
7.3761e+05	0.973
7.3761e+05	0.833
7.3761e+05	1.41
7.3761e+05	0.923
7.3761e+05	0.623
7.3761e+05	0.837
7.3761e+05	1.09
7.3761e+05	1.367
7.3761e+05	0.713
7.3761e+05	0.943
7.3761e+05	0.99
7.3761e+05	1.113
7.3761e+05	1.107
7.3761e+05	0.933
7.3761e+05	1.36
7.3761e+05	1.363
7.3761e+05	1.267
7.3761e+05	1.21
7.3761e+05	1.813
7.3761e+05	2.32
7.3761e+05	2.06
7.3761e+05	0.98
7.3761e+05	1.953
7.3761e+05	2.167
7.3761e+05	1.763
7.3761e+05	1.35
7.3761e+05	1.667
7.3761e+05	2.323
7.3761e+05	2.057
7.3761e+05	2.063
7.3761e+05	2.123
7.3761e+05	1.853
7.3761e+05	2.363
7.3761e+05	2.497
7.3761e+05	3.193
7.3761e+05	2.56
7.3761e+05	2.677
7.3761e+05	2.64
7.3761e+05	2.377
7.3761e+05	2.473
7.3761e+05	2.553
7.3761e+05	2.467
7.3761e+05	2.097
7.3761e+05	2.543
7.3761e+05	1.897
7.3761e+05	1.71
7.3761e+05	1.633
7.3761e+05	1.62
7.3761e+05	2.24
7.3761e+05	2.11
7.3761e+05	1.93
7.3761e+05	2.143
7.3761e+05	1.87
7.3761e+05	1.927
7.3761e+05	1.977
7.3761e+05	1.387
7.3761e+05	2.17
7.3761e+05	2.26
7.3761e+05	2.413
7.3761e+05	2.08
7.3761e+05	2.637
7.3761e+05	2.34
7.3761e+05	1.58
7.3761e+05	1.633
7.3761e+05	1.17
7.3761e+05	1.72
7.3761e+05	1.32
7.3761e+05	1.33
7.3761e+05	1.26
7.3761e+05	1.44
7.3761e+05	1.107
7.3761e+05	0.94
7.3761e+05	0.653
7.3761e+05	1.247
7.3761e+05	1.213
7.3761e+05	2.11
7.3761e+05	1.903
7.3761e+05	1.25
7.3761e+05	1.337
7.3761e+05	1.047
7.3761e+05	2.12
7.3761e+05	1.823
7.3761e+05	1.38
7.3761e+05	1.53
7.3761e+05	2.353
7.3761e+05	2.333
7.3761e+05	1.167
7.3761e+05	1.007
7.3761e+05	2.28
7.3761e+05	1.25
7.3761e+05	2.14
7.3761e+05	2.673
7.3761e+05	0.91
7.3761e+05	2.17
7.3761e+05	2.213
7.3761e+05	1.56
7.3761e+05	1.393
7.3761e+05	0.94
7.3761e+05	2.067
7.3761e+05	1.847
7.3761e+05	1.29
7.3761e+05	2.11
7.3761e+05	1.183
7.3761e+05	0.907
7.3761e+05	0.963
7.3761e+05	0.903
7.3761e+05	0.97
7.3761e+05	1.13
7.3761e+05	1.113
7.3761e+05	1.333
7.3761e+05	1.09
7.3761e+05	1.223
7.3761e+05	1.863
7.3761e+05	1.56
7.3761e+05	1.233
7.3761e+05	1.643
7.3761e+05	1.59
7.3761e+05	1.277
7.3761e+05	0.967
7.3761e+05	1.193
7.3761e+05	1.493
7.3761e+05	1.373
7.3761e+05	0.61
7.3761e+05	0.497
7.3761e+05	0.843
7.3761e+05	0.97
7.3761e+05	1.287
7.3761e+05	1.143
7.3761e+05	0.737
7.3761e+05	1.367
7.3761e+05	1.023
7.3761e+05	0.703
7.3761e+05	0.557
7.3761e+05	0.877
7.3761e+05	1.073
7.3761e+05	1.197
7.3761e+05	0.423
7.3761e+05	0.553
7.3761e+05	0.88
7.3761e+05	0.883
7.3761e+05	0.777
7.3761e+05	0.6
7.3761e+05	0.973
7.3761e+05	0.717
7.3761e+05	0.457
7.3761e+05	0.667
7.3761e+05	0.51
7.3761e+05	0.43
7.3761e+05	0.69
7.3761e+05	1.087
7.3761e+05	3.067
7.3761e+05	3.477
7.3761e+05	2.103
7.3761e+05	2.607
7.3761e+05	1.287
7.3761e+05	1.607
7.3761e+05	1.107
7.3761e+05	1.213
7.3761e+05	0.633
7.3761e+05	0.997
7.3761e+05	0.797
7.3761e+05	0.803
7.3761e+05	1.31
7.3761e+05	0.34
7.3761e+05	0.533
7.3761e+05	1.023
7.3761e+05	0.903
7.3761e+05	0.59
7.3761e+05	0.533
7.3761e+05	1.457
7.3761e+05	1.657
7.3761e+05	3.263
7.3761e+05	2.747
7.3761e+05	2.73
7.3761e+05	3.05
7.3761e+05	2.86
7.3761e+05	3.023
7.3761e+05	2.573
7.3761e+05	2.03
7.3761e+05	2.057
7.3761e+05	1.943
7.3761e+05	2.393
7.3761e+05	3.04
7.3761e+05	2.993
7.3761e+05	2.943
7.3761e+05	3.283
7.3761e+05	3.223
7.3761e+05	3.013
7.3761e+05	2.717
7.3761e+05	2.753
7.3761e+05	1.873
7.3761e+05	1.387
7.3761e+05	1.197
7.3761e+05	1.4
7.3761e+05	2.273
7.3761e+05	1.333
7.3761e+05	0.617
7.3761e+05	0.38
7.3761e+05	0.563
7.3761e+05	0.413
7.3761e+05	0.783
7.3761e+05	0.957
7.3761e+05	0.677
7.3761e+05	0.83
7.3761e+05	0.337
7.3761e+05	0.31
7.3761e+05	0.847
7.3761e+05	0.613
7.3761e+05	0.437
7.3761e+05	0.427
7.3761e+05	0.407
7.3761e+05	0.68
7.3761e+05	0.53
7.3761e+05	0.627
7.3761e+05	0.323
7.3761e+05	0.817
7.3761e+05	0.823
7.3761e+05	0.583
7.3761e+05	0.513
7.3761e+05	0.43
7.3761e+05	0.537
7.3761e+05	0.78
7.3761e+05	0.73
7.3761e+05	1.073
7.3761e+05	0.853
7.3761e+05	0.757
7.3761e+05	0.687
7.3761e+05	0.877
7.3761e+05	0.627
7.3761e+05	0.92
7.3761e+05	0.96
7.3761e+05	1.103
7.3761e+05	0.35
7.3761e+05	0.523
7.3761e+05	1.06
7.3761e+05	0.933
7.3761e+05	0.613
7.3761e+05	0.593
7.3761e+05	0.713
7.3761e+05	0.913
7.3761e+05	0.937
7.3761e+05	1.76
7.3761e+05	0.67
7.3761e+05	0.67
7.3761e+05	0.247
7.3761e+05	0.637
7.3761e+05	0.3
7.3761e+05	1.087
7.3761e+05	1.203
7.3761e+05	2.407
7.3761e+05	1.56
7.3761e+05	1.98
7.3761e+05	1.84
7.3761e+05	1.02
7.3761e+05	1.007
7.3761e+05	1.223
7.3761e+05	0.57
7.3761e+05	0.83
7.3761e+05	0.953
7.3761e+05	0.707
7.3761e+05	0.747
7.3761e+05	0.677
7.3761e+05	0.717
7.3761e+05	0.823
7.3761e+05	1.17
7.3761e+05	1.153
7.3761e+05	1.01
7.3761e+05	0.767
7.3761e+05	0.603
7.3761e+05	1.217
7.3761e+05	1.097
7.3761e+05	0.837
7.3761e+05	0.703
7.3761e+05	1.273
7.3761e+05	0.873
7.3761e+05	0.873
7.3761e+05	0.69
7.3761e+05	1.177
7.3761e+05	1.483
7.3761e+05	1.313
7.3761e+05	1.06
7.3761e+05	1.083
7.3761e+05	0.817
7.3761e+05	0.847
7.3761e+05	1.057
7.3761e+05	1.08
7.3761e+05	0.993
7.3761e+05	0.83
7.3761e+05	0.673
7.3761e+05	0.5
7.3761e+05	0.717
7.3761e+05	1.08
7.3761e+05	0.963
7.3761e+05	0.523
7.3761e+05	0.737
7.3761e+05	0.91
7.3761e+05	0.823
7.3761e+05	0.85
7.3761e+05	1.493
7.3761e+05	1.59
7.3761e+05	1.323
7.3761e+05	2.307
7.3761e+05	4.04
7.3761e+05	4.937
7.3761e+05	4.943
7.3761e+05	4.84
7.3761e+05	3.287
7.3761e+05	2.613
7.3761e+05	1.903
7.3761e+05	1.773
7.3761e+05	1.32
7.3761e+05	1.197
7.3761e+05	1.173
7.3761e+05	0.987
7.3761e+05	1.187
7.3761e+05	1.25
7.3761e+05	0.753
7.3761e+05	1.193
7.3761e+05	1.223
7.3761e+05	1.227
7.3761e+05	1.597
7.3761e+05	0.917
7.3761e+05	1.347
7.3761e+05	2.017
7.3761e+05	1.433
7.3761e+05	1.007
7.3761e+05	1
7.3761e+05	0.67
7.3761e+05	1.387
7.3761e+05	1.7
7.3761e+05	2.733
7.3761e+05	2.243
7.3761e+05	2.253
7.3761e+05	1.633
7.3761e+05	2.003
7.3761e+05	1.353
7.3761e+05	1.33
7.3761e+05	1.437
7.3761e+05	1.527
7.3761e+05	1.32
7.3761e+05	1.257
7.3761e+05	0.96
7.3761e+05	1.75
7.3761e+05	1.493
7.3761e+05	1.353
7.3761e+05	1.08
7.3761e+05	2.233
7.3761e+05	1.567
7.3761e+05	2.137
7.3761e+05	1.457
7.3761e+05	2.36
7.3761e+05	4.743
7.3761e+05	5.56
7.3761e+05	5.23
7.3761e+05	4.42
7.3761e+05	1.857
7.3761e+05	1.043
7.3761e+05	1.44
7.3761e+05	1.44
7.3761e+05	1.03
7.3761e+05	1.083
7.3761e+05	1.537
7.3761e+05	1.727
7.3761e+05	1.42
7.3761e+05	1.653
7.3761e+05	1.587
7.3761e+05	0.97
7.3761e+05	0.993
7.3761e+05	1.657
7.3761e+05	1.613
7.3761e+05	1.203
7.3761e+05	1.28
7.3761e+05	0.857
7.3761e+05	0.813
7.3761e+05	0.897
7.3761e+05	1.123
7.3761e+05	0.907
7.3761e+05	1.18
7.3761e+05	1.193
7.3761e+05	1.663
7.3761e+05	1.977
7.3761e+05	1.33
7.3761e+05	1.053
7.3761e+05	2.727
7.3761e+05	2.94
7.3761e+05	2.473
7.3761e+05	2.283
7.3761e+05	1.007
7.3761e+05	1.45
7.3761e+05	1.897
7.3761e+05	1.047
7.3761e+05	1.527
7.3761e+05	0.783
7.3761e+05	1.527
7.3761e+05	0.777
7.3761e+05	0.62
7.3761e+05	0.413
7.3761e+05	0.71
7.3761e+05	0.503
7.3761e+05	0.763
7.3761e+05	1.203
7.3761e+05	0.86
7.3761e+05	1.05
7.3761e+05	0.6
7.3761e+05	0.87
7.3761e+05	1
7.3761e+05	0.74
7.3761e+05	1.317
7.3761e+05	1.637
7.3761e+05	0.893
7.3761e+05	1.313
7.3761e+05	1.41
7.3761e+05	1.857
7.3761e+05	1.407
7.3761e+05	1.32
7.3761e+05	1.457
7.3761e+05	0.673
7.3761e+05	0.45
7.3761e+05	1.07
7.3761e+05	1.097
7.3761e+05	0.72
7.3761e+05	0.383
7.3761e+05	0.27
7.3761e+05	0.897
7.3761e+05	0.537
7.3761e+05	0.453
7.3761e+05	0.737
7.3761e+05	0.507
7.3761e+05	0.663
7.3761e+05	0.74
7.3761e+05	0.667
7.3761e+05	0.977
7.3761e+05	1.74
7.3761e+05	1.757
7.3761e+05	1.68
7.3761e+05	1.603
7.3761e+05	1.88
7.3761e+05	1.947
7.3761e+05	1.353
7.3761e+05	1.313
7.3761e+05	0.97
7.3761e+05	1.173
7.3761e+05	1.257
7.3761e+05	1.26
7.3761e+05	1.14
7.3761e+05	1.037
7.3761e+05	0.487
7.3761e+05	0.92
7.3761e+05	0.72
7.3761e+05	0.827
7.3761e+05	0.743
7.3761e+05	0.777
7.3761e+05	0.867
7.3761e+05	0.58
7.3761e+05	0.5
7.3761e+05	0.437
7.3761e+05	0.587
7.3761e+05	0.993
7.3761e+05	1.163
7.3761e+05	0.673
7.3761e+05	0.817
7.3761e+05	0.45
7.3761e+05	0.423
7.3761e+05	0.267
7.3761e+05	0.823
7.3761e+05	1.427
7.3761e+05	1.727
7.3761e+05	1.87
7.3761e+05	1.827
7.3761e+05	1.62
7.3761e+05	2.007
7.3761e+05	2.157
7.3761e+05	1.79
7.3761e+05	1.577
7.3761e+05	1.523
7.3761e+05	1.643
7.3761e+05	0.937
7.3761e+05	1.193
7.3761e+05	0.88
7.3761e+05	0.93
7.3761e+05	1.09
7.3761e+05	0.823
7.3761e+05	0.697
7.3761e+05	0.73
7.3761e+05	0.67
7.3761e+05	0.727
7.3761e+05	0.573
7.3761e+05	0.55
7.3761e+05	0.417
7.3761e+05	0.723
7.3761e+05	0.763
7.3761e+05	0.563
7.3761e+05	0.483
7.3761e+05	0.533
7.3761e+05	0.433
7.3761e+05	0.327
7.3761e+05	0.517
7.3761e+05	0.37
7.3761e+05	0.39
7.3761e+05	0.387
7.3761e+05	0.437
7.3761e+05	0.403
7.3761e+05	0.5
7.3761e+05	0.877
7.3761e+05	0.29
7.3761e+05	1.107
7.3761e+05	1.167
7.3761e+05	1.343
7.3761e+05	0.86
7.3761e+05	0.62
7.3761e+05	0.897
7.3761e+05	0.493
7.3761e+05	1.217
7.3761e+05	1.047
7.3761e+05	1.11
7.3761e+05	1.263
7.3761e+05	0.607
7.3761e+05	0.953
7.3761e+05	0.737
7.3761e+05	0.91
7.3761e+05	0.45
7.3761e+05	0.53
7.3761e+05	0.473
7.3761e+05	0.773
7.3761e+05	1.213
7.3761e+05	1.773
7.3761e+05	1.373
7.3761e+05	0.757
7.3761e+05	0.907
7.3761e+05	0.73
7.3761e+05	0.207
7.3761e+05	0.367
7.3761e+05	0.693
7.3761e+05	0.507
7.3761e+05	0.703
7.3761e+05	0.673
7.3761e+05	0.507
7.3761e+05	0.777
7.3761e+05	0.883
7.3761e+05	0.6
7.3761e+05	1.263
7.3761e+05	1.133
7.3761e+05	1.127
7.3761e+05	0.943
7.3761e+05	0.713
7.3761e+05	0.547
7.3761e+05	0.773
7.3761e+05	1.09
7.3761e+05	1.15
7.3761e+05	1.043
7.3761e+05	1.047
7.3761e+05	1.23
7.3761e+05	1.157
7.3761e+05	0.78
7.3761e+05	1.053
7.3761e+05	1.083
7.3761e+05	0.897
7.3761e+05	1.1
7.3761e+05	1.317
7.3761e+05	1.37
7.3761e+05	1.507
7.3761e+05	1.5
7.3761e+05	0.88
7.3761e+05	0.667
7.3761e+05	0.46
7.3761e+05	0.75
7.3761e+05	0.997
7.3761e+05	1.023
7.3761e+05	1.26
7.3761e+05	1.25
7.3761e+05	1.013
7.3761e+05	0.813
7.3761e+05	0.78
7.3761e+05	0.993
7.3761e+05	1.153
7.3761e+05	1.087
7.3761e+05	0.933
7.3761e+05	0.76
7.3761e+05	0.973
7.3761e+05	1.037
7.3761e+05	0.943
7.3761e+05	0.86
7.3761e+05	1.027
7.3761e+05	0.637
7.3761e+05	1.177
7.3761e+05	1.173
7.3761e+05	1.153
7.3761e+05	0.99
7.3761e+05	0.947
7.3761e+05	1.07
7.3761e+05	1.06
7.3761e+05	1.023
7.3761e+05	1.313
7.3761e+05	1.043
7.3761e+05	0.927
7.3761e+05	0.723
7.3761e+05	0.67
7.3761e+05	0.687
7.3761e+05	0.977
7.3761e+05	0.567
7.3761e+05	0.637
7.3761e+05	0.583
7.3761e+05	0.767
7.3761e+05	0.64
7.3761e+05	0.45
7.3761e+05	0.697
7.3761e+05	0.577
7.3761e+05	0.46
7.3761e+05	0.457
7.3761e+05	0.833
7.3761e+05	0.747
7.3761e+05	0.62
7.3761e+05	0.817
7.3761e+05	0.693
7.3761e+05	0.35
7.3761e+05	0.483
7.3761e+05	0.303
7.3761e+05	0.447
7.3761e+05	0.533
7.3761e+05	0.53
7.3761e+05	0.55
7.3761e+05	0.413
7.3761e+05	0.443
7.3761e+05	0.41
7.3761e+05	0.463
7.3761e+05	0.427
7.3761e+05	0.777
7.3761e+05	0.813
7.3761e+05	0.73
7.3761e+05	0.543
7.3761e+05	0.64
[truncated: 5,689 more rows]
