# Supplementary material for: Ocean-bottom and surface seismometers reveal continuous glacial tremor and slip
Source: Nat Commun. 2021 Jun 24;12:3929. doi: 10.1038/s41467-021-24142-4 (PMC8225613; doi:10.1038/s41467-021-24142-4)
Supplement: Supplementary file 9 — Dataset 5 [file 41467_2021_24142_MOESM9_ESM.xlsx]

## Sheet: 2015
Time	heigh, m
'2015-07-01 00:04:14'	0.15
'2015-07-01 00:09:14'	0.197
'2015-07-01 00:14:14'	0.243
'2015-07-01 00:19:14'	0.284
'2015-07-01 00:24:14'	0.339
'2015-07-01 00:29:14'	0.379
'2015-07-01 00:34:14'	0.419
'2015-07-01 00:44:14'	0.491
'2015-07-01 00:49:14'	0.54
'2015-07-01 00:54:14'	0.588
'2015-07-01 00:59:14'	0.623
'2015-07-01 01:04:14'	0.661
'2015-07-01 01:09:14'	0.695
'2015-07-01 01:14:14'	0.744
'2015-07-01 01:19:14'	0.779
'2015-07-01 01:24:14'	0.801
'2015-07-01 01:29:15'	0.835
'2015-07-01 01:34:14'	0.874
'2015-07-01 01:39:14'	0.903
'2015-07-01 01:44:14'	0.925
'2015-07-01 01:49:14'	0.956
'2015-07-01 01:54:14'	0.99
'2015-07-01 01:59:15'	1.011
'2015-07-01 02:04:14'	1.025
'2015-07-01 02:09:14'	1.045
'2015-07-01 02:14:14'	1.072
'2015-07-01 02:19:14'	1.084
'2015-07-01 02:24:15'	1.083
'2015-07-01 02:29:14'	1.1
'2015-07-01 02:34:14'	1.113
'2015-07-01 02:39:15'	1.126
'2015-07-01 02:44:14'	1.127
'2015-07-01 02:49:14'	1.124
'2015-07-01 02:54:14'	1.147
'2015-07-01 02:59:14'	1.145
'2015-07-01 03:04:15'	1.117
'2015-07-01 03:09:15'	1.149
'2015-07-01 03:14:14'	1.119
'2015-07-01 03:19:14'	1.112
'2015-07-01 03:24:14'	1.133
'2015-07-01 03:29:14'	1.106
'2015-07-01 03:34:14'	1.102
'2015-07-01 03:39:14'	1.095
'2015-07-01 03:44:15'	1.056
'2015-07-01 03:49:14'	1.068
'2015-07-01 03:54:14'	1.06
'2015-07-01 03:59:14'	1.01
'2015-07-01 04:04:15'	1.006
'2015-07-01 04:09:14'	0.987
'2015-07-01 04:14:15'	0.938
'2015-07-01 04:19:15'	0.929
'2015-07-01 04:24:14'	0.896
'2015-07-01 04:29:14'	0.855
'2015-07-01 04:34:14'	0.853
'2015-07-01 04:39:14'	0.798
'2015-07-01 04:44:15'	0.753
'2015-07-01 04:49:14'	0.747
'2015-07-01 04:54:14'	0.681
'2015-07-01 04:59:15'	0.649
'2015-07-01 05:04:15'	0.616
'2015-07-01 05:09:14'	0.57
'2015-07-01 05:14:14'	0.536
'2015-07-01 05:19:14'	0.493
'2015-07-01 05:24:15'	0.443
'2015-07-01 05:29:15'	0.41
'2015-07-01 05:34:14'	0.366
'2015-07-01 05:44:14'	0.283
'2015-07-01 05:49:15'	0.241
'2015-07-01 05:54:15'	0.191
'2015-07-01 05:59:14'	0.156
'2015-07-01 06:04:14'	0.108
'2015-07-01 06:09:15'	0.063
'2015-07-01 06:14:14'	0.033
'2015-07-01 06:19:14'	-0.025
'2015-07-01 06:24:14'	-0.066
'2015-07-01 06:29:14'	-0.107
'2015-07-01 06:34:14'	-0.155
'2015-07-01 06:39:15'	-0.193
'2015-07-01 06:44:14'	-0.239
'2015-07-01 06:49:14'	-0.282
'2015-07-01 06:54:14'	-0.328
'2015-07-01 06:59:14'	-0.38
'2015-07-01 07:04:14'	-0.411
'2015-07-01 07:09:14'	-0.451
'2015-07-01 07:14:14'	-0.501
'2015-07-01 07:19:14'	-0.544
'2015-07-01 07:24:14'	-0.57
'2015-07-01 07:29:14'	-0.602
'2015-07-01 07:34:15'	-0.65
'2015-07-01 07:39:15'	-0.688
'2015-07-01 07:44:15'	-0.714
'2015-07-01 07:49:15'	-0.74
'2015-07-01 07:54:15'	-0.783
'2015-07-01 07:59:14'	-0.819
'2015-07-01 08:04:14'	-0.822
'2015-07-01 08:09:14'	-0.86
'2015-07-01 08:14:14'	-0.896
'2015-07-01 08:19:15'	-0.92
'2015-07-01 08:24:14'	-0.923
'2015-07-01 08:29:14'	-0.95
'2015-07-01 08:34:15'	-0.996
'2015-07-01 08:39:14'	-1.002
'2015-07-01 08:44:14'	-1.016
'2015-07-01 08:49:15'	-1.042
'2015-07-01 08:54:15'	-1.053
'2015-07-01 09:04:14'	-1.088
'2015-07-01 09:09:14'	-1.085
'2015-07-01 09:14:15'	-1.1
'2015-07-01 09:19:15'	-1.111
'2015-07-01 09:24:15'	-1.107
'2015-07-01 09:29:15'	-1.111
'2015-07-01 09:34:15'	-1.124
'2015-07-01 09:39:14'	-1.118
'2015-07-01 09:44:15'	-1.105
'2015-07-01 09:49:14'	-1.104
'2015-07-01 09:54:15'	-1.118
'2015-07-01 09:59:14'	-1.106
'2015-07-01 10:04:14'	-1.084
'2015-07-01 10:09:15'	-1.071
'2015-07-01 10:14:15'	-1.084
'2015-07-01 10:19:15'	-1.061
'2015-07-01 10:24:15'	-1.028
'2015-07-01 10:29:15'	-1.044
'2015-07-01 10:34:14'	-1.023
'2015-07-01 10:39:15'	-0.987
'2015-07-01 10:44:14'	-0.981
'2015-07-01 10:49:14'	-0.969
'2015-07-01 10:54:14'	-0.935
'2015-07-01 10:59:15'	-0.902
'2015-07-01 11:04:14'	-0.886
'2015-07-01 11:09:15'	-0.876
'2015-07-01 11:14:14'	-0.833
'2015-07-01 11:19:15'	-0.805
'2015-07-01 11:24:14'	-0.78
'2015-07-01 11:29:15'	-0.761
'2015-07-01 11:34:14'	-0.724
'2015-07-01 11:39:14'	-0.678
'2015-07-01 11:44:14'	-0.666
'2015-07-01 11:49:15'	-0.643
'2015-07-01 11:54:15'	-0.598
'2015-07-01 11:59:15'	-0.567
'2015-07-01 12:09:14'	-0.501
'2015-07-01 12:14:15'	-0.462
'2015-07-01 12:19:15'	-0.446
'2015-07-01 12:24:14'	-0.433
'2015-07-01 12:29:15'	-0.367
'2015-07-01 12:34:15'	-0.348
'2015-07-01 12:39:15'	-0.323
'2015-07-01 12:44:14'	-0.281
'2015-07-01 12:49:15'	-0.261
'2015-07-01 12:54:14'	-0.22
'2015-07-01 12:59:15'	-0.194
'2015-07-01 13:04:14'	-0.15
'2015-07-01 13:09:14'	-0.13
'2015-07-01 13:14:15'	-0.117
'2015-07-01 13:19:15'	-0.084
'2015-07-01 13:24:15'	-0.044
'2015-07-01 13:29:15'	-0.007
'2015-07-01 13:34:15'	0.013
'2015-07-01 13:39:15'	0.031
'2015-07-01 13:44:15'	0.059
'2015-07-01 13:49:15'	0.074
'2015-07-01 13:54:15'	0.105
'2015-07-01 13:59:14'	0.116
'2015-07-01 14:04:15'	0.127
'2015-07-01 14:09:14'	0.16
'2015-07-01 14:14:15'	0.175
'2015-07-01 14:19:15'	0.184
'2015-07-01 14:24:14'	0.192
'2015-07-01 14:34:15'	0.199
'2015-07-01 14:39:14'	0.204
'2015-07-01 14:44:15'	0.227
'2015-07-01 14:49:14'	0.243
'2015-07-01 14:54:14'	0.24
'2015-07-01 14:59:15'	0.238
'2015-07-01 15:04:15'	0.23
'2015-07-01 15:09:14'	0.249
'2015-07-01 15:14:14'	0.25
'2015-07-01 15:19:15'	0.23
'2015-07-01 15:24:15'	0.246
'2015-07-01 15:29:15'	0.244
'2015-07-01 15:34:14'	0.223
'2015-07-01 15:39:15'	0.219
'2015-07-01 15:44:15'	0.223
'2015-07-01 15:49:15'	0.203
'2015-07-01 15:54:15'	0.178
'2015-07-01 15:59:14'	0.173
'2015-07-01 16:04:14'	0.153
'2015-07-01 16:09:14'	0.145
'2015-07-01 16:14:14'	0.123
'2015-07-01 16:24:15'	0.084
'2015-07-01 16:29:15'	0.07
'2015-07-01 16:34:15'	0.013
'2015-07-01 16:39:15'	0.018
'2015-07-01 16:44:14'	-0.013
'2015-07-01 16:49:14'	-0.057
'2015-07-01 16:54:15'	-0.067
'2015-07-01 16:59:15'	-0.095
'2015-07-01 17:04:15'	-0.135
'2015-07-01 17:09:15'	-0.16
'2015-07-01 17:14:14'	-0.209
'2015-07-01 17:19:14'	-0.227
'2015-07-01 17:24:15'	-0.243
'2015-07-01 17:29:15'	-0.303
'2015-07-01 17:34:14'	-0.325
'2015-07-01 17:39:15'	-0.353
'2015-07-01 17:44:15'	-0.393
'2015-07-01 17:49:15'	-0.44
'2015-07-01 17:54:14'	-0.468
'2015-07-01 17:59:15'	-0.488
'2015-07-01 18:04:15'	-0.533
'2015-07-01 18:09:15'	-0.587
'2015-07-01 18:14:14'	-0.613
'2015-07-01 18:19:15'	-0.634
'2015-07-01 18:24:15'	-0.687
'2015-07-01 18:29:15'	-0.733
'2015-07-01 18:34:15'	-0.752
'2015-07-01 18:39:15'	-0.793
'2015-07-01 18:44:15'	-0.824
'2015-07-01 18:49:15'	-0.863
'2015-07-01 18:54:15'	-0.897
'2015-07-01 18:59:15'	-0.914
'2015-07-01 19:04:15'	-0.947
'2015-07-01 19:09:15'	-0.991
'2015-07-01 19:14:15'	-1.017
'2015-07-01 19:19:15'	-1.046
'2015-07-01 19:24:15'	-1.07
'2015-07-01 19:29:15'	-1.11
'2015-07-01 19:34:14'	-1.128
'2015-07-01 19:39:15'	-1.143
'2015-07-01 19:44:15'	-1.17
'2015-07-01 19:49:15'	-1.191
'2015-07-01 19:54:15'	-1.211
'2015-07-01 19:59:15'	-1.236
'2015-07-01 20:04:15'	-1.239
'2015-07-01 20:09:15'	-1.262
'2015-07-01 20:14:15'	-1.27
'2015-07-01 20:19:15'	-1.285
'2015-07-01 20:24:15'	-1.305
'2015-07-01 20:29:15'	-1.313
'2015-07-01 20:34:14'	-1.307
'2015-07-01 20:39:14'	-1.316
'2015-07-01 20:44:15'	-1.321
'2015-07-01 20:49:15'	-1.307
'2015-07-01 20:54:15'	-1.313
'2015-07-01 21:04:15'	-1.305
'2015-07-01 21:09:14'	-1.316
'2015-07-01 21:14:15'	-1.305
'2015-07-01 21:19:15'	-1.297
'2015-07-01 21:24:15'	-1.29
'2015-07-01 21:29:15'	-1.271
'2015-07-01 21:34:15'	-1.253
'2015-07-01 21:39:15'	-1.226
'2015-07-01 21:44:15'	-1.219
'2015-07-01 21:49:15'	-1.212
'2015-07-01 21:54:15'	-1.184
'2015-07-01 21:59:14'	-1.157
'2015-07-01 22:04:15'	-1.141
'2015-07-01 22:14:15'	-1.077
'2015-07-01 22:19:15'	-1.042
'2015-07-01 22:24:15'	-1.018
'2015-07-01 22:29:15'	-0.985
'2015-07-01 22:34:15'	-0.954
'2015-07-01 22:39:15'	-0.905
'2015-07-01 22:44:15'	-0.892
'2015-07-01 22:49:15'	-0.847
'2015-07-01 22:54:15'	-0.788
'2015-07-01 22:59:15'	-0.751
'2015-07-01 23:04:15'	-0.721
'2015-07-01 23:09:15'	-0.677
'2015-07-01 23:14:15'	-0.616
'2015-07-01 23:19:15'	-0.572
'2015-07-01 23:24:15'	-0.526
'2015-07-01 23:29:15'	-0.482
'2015-07-01 23:34:15'	-0.442
'2015-07-01 23:39:15'	-0.384
'2015-07-01 23:44:15'	-0.335
'2015-07-01 23:49:15'	-0.294
'2015-07-01 23:54:15'	-0.23
'2015-07-01 23:59:15'	-0.191
'2015-07-02 00:04:15'	-0.146
'2015-07-02 00:09:15'	-0.09
'2015-07-02 00:14:16'	-0.031
'2015-07-02 00:24:15'	0.06
'2015-07-02 00:29:16'	0.118
'2015-07-02 00:34:15'	0.164
'2015-07-02 00:39:15'	0.22
'2015-07-02 00:44:15'	0.26
'2015-07-02 00:49:16'	0.314
'2015-07-02 00:54:15'	0.368
'2015-07-02 00:59:15'	0.416
'2015-07-02 01:04:15'	0.488
'2015-07-02 01:09:15'	0.517
'2015-07-02 01:14:15'	0.564
'2015-07-02 01:19:15'	0.621
'2015-07-02 01:24:15'	0.654
'2015-07-02 01:29:15'	0.702
'2015-07-02 01:34:15'	0.77
'2015-07-02 01:39:15'	0.79
'2015-07-02 01:44:16'	0.838
'2015-07-02 01:49:15'	0.886
'2015-07-02 01:54:15'	0.912
'2015-07-02 01:59:16'	0.951
'2015-07-02 02:04:15'	1.004
'2015-07-02 02:09:15'	1.029
'2015-07-02 02:14:15'	1.054
'2015-07-02 02:19:16'	1.091
'2015-07-02 02:24:15'	1.12
'2015-07-02 02:29:15'	1.155
'2015-07-02 02:34:15'	1.177
'2015-07-02 02:39:15'	1.188
'2015-07-02 02:44:15'	1.217
'2015-07-02 02:49:15'	1.249
'2015-07-02 02:54:15'	1.249
'2015-07-02 03:04:15'	1.301
'2015-07-02 03:09:15'	1.316
'2015-07-02 03:14:15'	1.307
'2015-07-02 03:19:15'	1.312
'2015-07-02 03:24:16'	1.329
'2015-07-02 03:29:15'	1.322
'2015-07-02 03:34:15'	1.331
'2015-07-02 03:39:15'	1.326
'2015-07-02 03:44:15'	1.339
'2015-07-02 03:49:15'	1.326
'2015-07-02 03:54:15'	1.304
'2015-07-02 03:59:16'	1.305
'2015-07-02 04:04:15'	1.309
'2015-07-02 04:09:15'	1.292
'2015-07-02 04:14:15'	1.27
'2015-07-02 04:19:15'	1.26
'2015-07-02 04:24:15'	1.251
'2015-07-02 04:29:15'	1.227
'2015-07-02 04:34:16'	1.202
'2015-07-02 04:39:15'	1.175
'2015-07-02 04:44:15'	1.166
'2015-07-02 04:49:15'	1.141
'2015-07-02 04:54:15'	1.094
'2015-07-02 04:59:15'	1.071
'2015-07-02 05:04:15'	1.054
'2015-07-02 05:09:15'	1.006
'2015-07-02 05:14:16'	0.97
'2015-07-02 05:19:15'	0.939
'2015-07-02 05:24:16'	0.897
'2015-07-02 05:29:15'	0.863
'2015-07-02 05:34:15'	0.817
'2015-07-02 05:39:15'	0.766
'2015-07-02 05:44:15'	0.749
'2015-07-02 05:49:16'	0.692
'2015-07-02 05:54:15'	0.638
'2015-07-02 05:59:15'	0.602
'2015-07-02 06:04:15'	0.559
'2015-07-02 06:09:15'	0.513
'2015-07-02 06:14:16'	0.468
'2015-07-02 06:19:15'	0.426
'2015-07-02 06:24:16'	0.385
'2015-07-02 06:29:15'	0.34
'2015-07-02 06:34:16'	0.283
'2015-07-02 06:39:15'	0.235
'2015-07-02 06:44:16'	0.19
'2015-07-02 06:49:15'	0.135
'2015-07-02 06:54:15'	0.097
'2015-07-02 06:59:15'	0.045
'2015-07-02 07:04:15'	-0.01
'2015-07-02 07:09:16'	-0.054
'2015-07-02 07:14:15'	-0.108
'2015-07-02 07:19:16'	-0.169
'2015-07-02 07:24:16'	-0.215
'2015-07-02 07:29:15'	-0.273
'2015-07-02 07:34:15'	-0.321
'2015-07-02 07:39:15'	-0.367
'2015-07-02 07:49:15'	-0.454
'2015-07-02 07:59:15'	-0.554
'2015-07-02 08:04:16'	-0.597
'2015-07-02 08:09:15'	-0.637
'2015-07-02 08:14:15'	-0.663
'2015-07-02 08:19:16'	-0.714
'2015-07-02 08:24:16'	-0.749
'2015-07-02 08:29:16'	-0.765
'2015-07-02 08:34:15'	-0.814
'2015-07-02 08:39:16'	-0.86
'2015-07-02 08:44:15'	-0.876
'2015-07-02 08:49:15'	-0.897
'2015-07-02 08:54:16'	-0.941
'2015-07-02 08:59:16'	-0.963
'2015-07-02 09:04:16'	-0.991
'2015-07-02 09:09:16'	-1.021
'2015-07-02 09:14:16'	-1.041
'2015-07-02 09:19:15'	-1.091
'2015-07-02 09:24:15'	-1.121
'2015-07-02 09:29:16'	-1.103
'2015-07-02 09:34:15'	-1.135
'2015-07-02 09:39:15'	-1.151
'2015-07-02 09:44:15'	-1.169
'2015-07-02 09:49:16'	-1.181
'2015-07-02 09:54:16'	-1.181
'2015-07-02 09:59:16'	-1.196
'2015-07-02 10:04:16'	-1.211
'2015-07-02 10:09:15'	-1.197
'2015-07-02 10:14:15'	-1.19
'2015-07-02 10:19:16'	-1.202
'2015-07-02 10:24:15'	-1.184
'2015-07-02 10:29:15'	-1.173
'2015-07-02 10:34:15'	-1.17
'2015-07-02 10:39:15'	-1.159
'2015-07-02 10:44:16'	-1.161
'2015-07-02 10:49:15'	-1.14
'2015-07-02 10:54:15'	-1.13
'2015-07-02 10:59:16'	-1.128
'2015-07-02 11:04:15'	-1.11
'2015-07-02 11:09:16'	-1.078
'2015-07-02 11:14:15'	-1.046
'2015-07-02 11:19:15'	-1.066
'2015-07-02 11:24:15'	-1.026
'2015-07-02 11:29:16'	-1.008
'2015-07-02 11:34:15'	-0.98
'2015-07-02 11:39:16'	-0.972
'2015-07-02 11:44:15'	-0.96
'2015-07-02 11:49:16'	-0.898
'2015-07-02 11:54:16'	-0.878
'2015-07-02 11:59:15'	-0.872
'2015-07-02 12:04:16'	-0.81
'2015-07-02 12:09:16'	-0.797
'2015-07-02 12:14:15'	-0.754
'2015-07-02 12:19:15'	-0.724
'2015-07-02 12:24:15'	-0.68
'2015-07-02 12:29:16'	-0.637
'2015-07-02 12:34:15'	-0.611
'2015-07-02 12:44:16'	-0.538
'2015-07-02 12:49:16'	-0.505
'2015-07-02 12:54:16'	-0.463
'2015-07-02 12:59:15'	-0.429
'2015-07-02 13:04:16'	-0.395
'2015-07-02 13:09:15'	-0.349
'2015-07-02 13:14:15'	-0.328
'2015-07-02 13:19:16'	-0.286
'2015-07-02 13:24:16'	-0.265
'2015-07-02 13:29:16'	-0.205
'2015-07-02 13:34:15'	-0.191
'2015-07-02 13:39:16'	-0.156
'2015-07-02 13:44:16'	-0.115
'2015-07-02 13:49:15'	-0.089
'2015-07-02 13:54:15'	-0.033
'2015-07-02 13:59:16'	-0.023
'2015-07-02 14:04:16'	0.002
'2015-07-02 14:09:16'	0.052
'2015-07-02 14:14:15'	0.061
'2015-07-02 14:19:15'	0.114
'2015-07-02 14:24:15'	0.119
'2015-07-02 14:29:15'	0.169
'2015-07-02 14:34:16'	0.19
'2015-07-02 14:39:16'	0.19
'2015-07-02 14:44:16'	0.223
'2015-07-02 14:49:15'	0.251
'2015-07-02 14:54:16'	0.274
'2015-07-02 14:59:15'	0.291
'2015-07-02 15:04:15'	0.29
'2015-07-02 15:09:16'	0.324
'2015-07-02 15:14:16'	0.328
'2015-07-02 15:19:15'	0.339
'2015-07-02 15:24:15'	0.356
'2015-07-02 15:29:16'	0.349
'2015-07-02 15:34:15'	0.376
'2015-07-02 15:39:16'	0.364
'2015-07-02 15:44:15'	0.369
'2015-07-02 15:49:16'	0.387
'2015-07-02 15:54:16'	0.372
'2015-07-02 15:59:16'	0.357
'2015-07-02 16:04:15'	0.352
'2015-07-02 16:09:15'	0.355
'2015-07-02 16:14:16'	0.361
'2015-07-02 16:19:16'	0.339
'2015-07-02 16:24:16'	0.321
'2015-07-02 16:29:16'	0.325
'2015-07-02 16:34:16'	0.314
'2015-07-02 16:39:15'	0.283
'2015-07-02 16:44:16'	0.257
'2015-07-02 16:49:16'	0.265
'2015-07-02 16:54:16'	0.238
'2015-07-02 16:59:15'	0.2
'2015-07-02 17:04:16'	0.184
'2015-07-02 17:09:16'	0.187
'2015-07-02 17:14:15'	0.155
'2015-07-02 17:19:15'	0.111
'2015-07-02 17:24:16'	0.087
'2015-07-02 17:29:15'	0.071
'2015-07-02 17:34:16'	0.044
'2015-07-02 17:39:15'	-0.014
'2015-07-02 17:44:16'	-0.052
'2015-07-02 17:49:16'	-0.05
'2015-07-02 17:54:16'	-0.108
'2015-07-02 17:59:15'	-0.132
'2015-07-02 18:04:16'	-0.161
'2015-07-02 18:09:16'	-0.204
'2015-07-02 18:14:15'	-0.248
'2015-07-02 18:19:16'	-0.296
'2015-07-02 18:24:16'	-0.33
'2015-07-02 18:34:16'	-0.41
'2015-07-02 18:39:16'	-0.457
'2015-07-02 18:44:15'	-0.491
'2015-07-02 18:49:15'	-0.502
'2015-07-02 18:54:15'	-0.558
'2015-07-02 18:59:16'	-0.613
'2015-07-02 19:04:16'	-0.639
'2015-07-02 19:09:15'	-0.691
'2015-07-02 19:14:15'	-0.685
'2015-07-02 19:19:16'	-0.76
'2015-07-02 19:24:16'	-0.82
'2015-07-02 19:29:16'	-0.809
'2015-07-02 19:34:16'	-0.859
'2015-07-02 19:39:15'	-0.902
'2015-07-02 19:44:16'	-0.944
'2015-07-02 19:54:16'	-0.981
'2015-07-02 19:59:16'	-1.045
'2015-07-02 20:04:16'	-1.082
'2015-07-02 20:09:16'	-1.075
'2015-07-02 20:14:16'	-1.117
'2015-07-02 20:19:16'	-1.182
'2015-07-02 20:24:16'	-1.189
'2015-07-02 20:29:16'	-1.178
'2015-07-02 20:34:15'	-1.209
'2015-07-02 20:39:16'	-1.238
'2015-07-02 20:44:15'	-1.262
'2015-07-02 20:49:16'	-1.273
'2015-07-02 20:54:15'	-1.29
'2015-07-02 20:59:16'	-1.315
'2015-07-02 21:04:16'	-1.322
'2015-07-02 21:09:16'	-1.311
'2015-07-02 21:14:15'	-1.346
'2015-07-02 21:19:16'	-1.352
'2015-07-02 21:24:16'	-1.335
'2015-07-02 21:29:16'	-1.341
'2015-07-02 21:34:16'	-1.347
'2015-07-02 21:39:16'	-1.366
'2015-07-02 21:44:16'	-1.343
'2015-07-02 21:49:16'	-1.345
'2015-07-02 21:54:16'	-1.343
'2015-07-02 21:59:16'	-1.322
'2015-07-02 22:04:16'	-1.318
'2015-07-02 22:09:16'	-1.317
'2015-07-02 22:14:16'	-1.284
'2015-07-02 22:19:16'	-1.262
'2015-07-02 22:24:16'	-1.231
'2015-07-02 22:29:16'	-1.23
'2015-07-02 22:34:16'	-1.23
'2015-07-02 22:39:16'	-1.178
'2015-07-02 22:44:16'	-1.149
'2015-07-02 22:49:16'	-1.156
'2015-07-02 22:54:16'	-1.091
'2015-07-02 22:59:16'	-1.069
'2015-07-02 23:04:16'	-1.025
'2015-07-02 23:09:15'	-0.995
'2015-07-02 23:14:16'	-0.962
'2015-07-02 23:19:15'	-0.901
'2015-07-02 23:29:16'	-0.853
'2015-07-02 23:34:16'	-0.79
'2015-07-02 23:39:16'	-0.724
'2015-07-02 23:44:16'	-0.714
'2015-07-02 23:49:16'	-0.657
'2015-07-02 23:54:16'	-0.605
'2015-07-02 23:59:16'	-0.548
'2015-07-03 00:04:16'	-0.505
'2015-07-03 00:09:16'	-0.461
'2015-07-03 00:14:16'	-0.408
'2015-07-03 00:19:16'	-0.373
'2015-07-03 00:24:16'	-0.328
'2015-07-03 00:29:15'	-0.28
'2015-07-03 00:34:16'	-0.21
'2015-07-03 00:39:16'	-0.169
'2015-07-03 00:44:16'	-0.13
'2015-07-03 00:49:16'	-0.039
'2015-07-03 00:54:16'	0.016
'2015-07-03 00:59:16'	0.084
'2015-07-03 01:04:16'	0.129
'2015-07-03 01:09:16'	0.169
'2015-07-03 01:14:16'	0.259
'2015-07-03 01:19:16'	0.301
'2015-07-03 01:24:16'	0.339
'2015-07-03 01:29:16'	0.394
'2015-07-03 01:34:16'	0.48
'2015-07-03 01:39:16'	0.524
'2015-07-03 01:44:16'	0.567
'2015-07-03 01:49:16'	0.617
'2015-07-03 01:54:16'	0.66
'2015-07-03 01:59:16'	0.732
'2015-07-03 02:04:16'	0.756
'2015-07-03 02:09:16'	0.809
'2015-07-03 02:14:16'	0.853
'2015-07-03 02:19:16'	0.904
'2015-07-03 02:24:16'	0.922
'2015-07-03 02:29:16'	0.969
'2015-07-03 02:34:16'	1.039
'2015-07-03 02:39:16'	1.067
'2015-07-03 02:44:16'	1.089
'2015-07-03 02:49:16'	1.138
'2015-07-03 02:54:16'	1.178
'2015-07-03 02:59:16'	1.206
'2015-07-03 03:04:16'	1.245
'2015-07-03 03:09:16'	1.271
'2015-07-03 03:14:16'	1.308
'2015-07-03 03:19:16'	1.348
'2015-07-03 03:24:16'	1.35
'2015-07-03 03:29:16'	1.383
'2015-07-03 03:34:16'	1.413
'2015-07-03 03:39:16'	1.414
'2015-07-03 03:44:16'	1.433
'2015-07-03 03:49:16'	1.438
'2015-07-03 03:54:16'	1.446
'2015-07-03 03:59:16'	1.467
'2015-07-03 04:04:16'	1.46
'2015-07-03 04:09:16'	1.46
'2015-07-03 04:14:16'	1.484
'2015-07-03 04:19:16'	1.467
'2015-07-03 04:24:16'	1.454
'2015-07-03 04:29:17'	1.474
'2015-07-03 04:34:16'	1.452
'2015-07-03 04:39:16'	1.458
'2015-07-03 04:44:16'	1.42
'2015-07-03 04:49:16'	1.416
'2015-07-03 04:54:16'	1.419
'2015-07-03 04:59:16'	1.381
'2015-07-03 05:04:17'	1.351
'2015-07-03 05:09:16'	1.371
'2015-07-03 05:14:16'	1.329
'2015-07-03 05:19:16'	1.276
'2015-07-03 05:24:16'	1.291
'2015-07-03 05:29:16'	1.245
'2015-07-03 05:34:16'	1.23
'2015-07-03 05:39:16'	1.185
'2015-07-03 05:44:16'	1.148
'2015-07-03 05:49:16'	1.135
'2015-07-03 05:54:16'	1.078
'2015-07-03 05:59:16'	1.02
'2015-07-03 06:04:16'	1
'2015-07-03 06:09:16'	0.954
'2015-07-03 06:14:17'	0.89
'2015-07-03 06:19:17'	0.869
'2015-07-03 06:24:17'	0.815
'2015-07-03 06:29:16'	0.747
'2015-07-03 06:34:16'	0.714
'2015-07-03 06:39:16'	0.646
'2015-07-03 06:44:16'	0.597
'2015-07-03 06:49:17'	0.571
'2015-07-03 06:54:17'	0.496
'2015-07-03 06:59:16'	0.427
'2015-07-03 07:04:16'	0.427
'2015-07-03 07:09:16'	0.333
'2015-07-03 07:14:16'	0.293
'2015-07-03 07:19:16'	0.256
'2015-07-03 07:24:16'	0.171
'2015-07-03 07:29:16'	0.125
'2015-07-03 07:34:16'	0.078
'2015-07-03 07:39:16'	0.043
'2015-07-03 07:44:17'	-0.037
'2015-07-03 07:49:17'	-0.08
'2015-07-03 07:54:17'	-0.129
'2015-07-03 07:59:16'	-0.194
'2015-07-03 08:04:16'	-0.252
'2015-07-03 08:09:16'	-0.314
'2015-07-03 08:14:16'	-0.342
'2015-07-03 08:19:16'	-0.401
'2015-07-03 08:24:17'	-0.468
'2015-07-03 08:29:17'	-0.518
'2015-07-03 08:34:17'	-0.562
'2015-07-03 08:39:17'	-0.596
'2015-07-03 08:44:16'	-0.673
'2015-07-03 08:49:16'	-0.724
'2015-07-03 09:54:17'	-1.175
'2015-07-03 09:59:16'	-1.182
'2015-07-03 10:04:16'	-1.211
'2015-07-03 10:09:16'	-1.237
'2015-07-03 10:14:16'	-1.245
'2015-07-03 10:19:16'	-1.258
'2015-07-03 10:24:17'	-1.267
'2015-07-03 10:29:17'	-1.297
'2015-07-03 10:34:17'	-1.303
'2015-07-03 10:39:17'	-1.299
'2015-07-03 10:44:16'	-1.318
'2015-07-03 10:49:16'	-1.332
'2015-07-03 10:54:16'	-1.328
'2015-07-03 10:59:16'	-1.308
'2015-07-03 11:04:17'	-1.307
'2015-07-03 11:09:17'	-1.328
'2015-07-03 11:14:17'	-1.308
'2015-07-03 11:19:16'	-1.279
'2015-07-03 11:24:16'	-1.292
'2015-07-03 11:29:16'	-1.274
'2015-07-03 11:34:17'	-1.267
'2015-07-03 11:39:17'	-1.243
'2015-07-03 11:44:17'	-1.222
'2015-07-03 11:49:17'	-1.216
'2015-07-03 11:54:16'	-1.183
'2015-07-03 11:59:16'	-1.147
'2015-07-03 12:04:16'	-1.146
'2015-07-03 12:09:16'	-1.109
'2015-07-03 12:14:17'	-1.08
'2015-07-03 12:24:16'	-1.043
'2015-07-03 12:29:16'	-1.004
'2015-07-03 12:34:16'	-0.978
'2015-07-03 12:39:16'	-0.957
'2015-07-03 12:44:17'	-0.891
'2015-07-03 12:49:17'	-0.868
'2015-07-03 12:54:16'	-0.862
'2015-07-03 12:59:16'	-0.806
'2015-07-03 13:04:16'	-0.75
'2015-07-03 13:09:16'	-0.735
'2015-07-03 13:14:17'	-0.694
'2015-07-03 13:19:17'	-0.641
'2015-07-03 13:24:16'	-0.6
'2015-07-03 13:29:16'	-0.562
'2015-07-03 13:34:16'	-0.524
'2015-07-03 13:39:17'	-0.487
'2015-07-03 13:44:17'	-0.43
'2015-07-03 13:49:17'	-0.394
'2015-07-03 13:54:17'	-0.363
'2015-07-03 13:59:17'	-0.314
'2015-07-03 14:04:17'	-0.268
'2015-07-03 14:09:17'	-0.242
'2015-07-03 14:14:17'	-0.22
'2015-07-03 14:19:16'	-0.168
'2015-07-03 14:24:16'	-0.123
'2015-07-03 14:29:16'	-0.095
'2015-07-03 14:34:16'	-0.06
'2015-07-03 14:39:17'	-0.017
'2015-07-03 14:44:17'	0.014
'2015-07-03 14:49:17'	0.03
'2015-07-03 14:54:16'	0.069
'2015-07-03 14:59:16'	0.097
'2015-07-03 15:04:16'	0.13
'2015-07-03 15:09:17'	0.166
'2015-07-03 15:14:17'	0.195
'2015-07-03 15:19:17'	0.231
'2015-07-03 15:24:17'	0.239
'2015-07-03 15:29:16'	0.261
'2015-07-03 15:34:17'	0.298
'2015-07-03 15:39:17'	0.295
'2015-07-03 15:44:16'	0.314
'2015-07-03 15:49:16'	0.348
'2015-07-03 15:54:17'	0.356
'2015-07-03 15:59:16'	0.372
'2015-07-03 16:04:17'	0.389
'2015-07-03 16:09:17'	0.394
'2015-07-03 16:14:17'	0.401
'2015-07-03 16:19:17'	0.421
'2015-07-03 16:24:16'	0.413
'2015-07-03 16:29:16'	0.409
'2015-07-03 16:34:17'	0.427
'2015-07-03 16:39:17'	0.419
'2015-07-03 16:44:17'	0.41
'2015-07-03 16:49:17'	0.412
'2015-07-03 16:54:17'	0.398
'2015-07-03 16:59:16'	0.394
'2015-07-03 17:04:16'	0.382
'2015-07-03 17:09:16'	0.353
'2015-07-03 17:14:16'	0.343
'2015-07-03 17:19:17'	0.33
'2015-07-03 17:24:17'	0.313
'2015-07-03 17:29:17'	0.281
'2015-07-03 17:34:16'	0.262
'2015-07-03 17:39:17'	0.251
'2015-07-03 17:44:17'	0.22
'2015-07-03 17:49:16'	0.206
'2015-07-03 17:54:16'	0.164
'2015-07-03 17:59:16'	0.148
'2015-07-03 18:04:17'	0.123
'2015-07-03 18:09:17'	0.1
'2015-07-03 18:14:17'	0.052
'2015-07-03 18:19:17'	0.028
'2015-07-03 18:24:16'	-0.009
'2015-07-03 18:29:16'	-0.061
'2015-07-03 18:34:17'	-0.061
'2015-07-03 18:39:17'	-0.116
'2015-07-03 18:44:17'	-0.162
'2015-07-03 18:49:17'	-0.188
'2015-07-03 18:54:17'	-0.237
'2015-07-03 18:59:16'	-0.272
'2015-07-03 19:04:17'	-0.315
'2015-07-03 19:09:17'	-0.354
'2015-07-03 19:14:17'	-0.403
'2015-07-03 19:19:17'	-0.441
'2015-07-03 19:24:16'	-0.476
'2015-07-03 19:29:17'	-0.524
'2015-07-03 19:34:16'	-0.551
'2015-07-03 19:39:17'	-0.607
'2015-07-03 19:44:17'	-0.655
'2015-07-03 19:49:17'	-0.68
'2015-07-03 19:54:16'	-0.724
'2015-07-03 19:59:17'	-0.774
'2015-07-03 20:04:16'	-0.803
'2015-07-03 20:09:17'	-0.84
'2015-07-03 20:14:17'	-0.887
'2015-07-03 20:19:16'	-0.935
'2015-07-03 20:24:17'	-0.953
'2015-07-03 20:29:17'	-0.983
'2015-07-03 20:34:16'	-1.037
'2015-07-03 20:39:17'	-1.08
'2015-07-03 20:44:16'	-1.078
'2015-07-03 20:49:17'	-1.119
'2015-07-03 20:54:17'	-1.174
'2015-07-03 20:59:17'	-1.194
'2015-07-03 21:04:17'	-1.217
'2015-07-03 21:09:16'	-1.249
'2015-07-03 21:14:17'	-1.274
'2015-07-03 21:19:17'	-1.296
'2015-07-03 21:24:17'	-1.31
'2015-07-03 21:29:16'	-1.346
'2015-07-03 21:34:17'	-1.374
'2015-07-03 21:39:17'	-1.371
'2015-07-03 21:44:17'	-1.394
'2015-07-03 21:49:16'	-1.421
'2015-07-03 21:54:17'	-1.408
'2015-07-03 21:59:17'	-1.427
'2015-07-03 22:04:17'	-1.443
'2015-07-03 22:09:17'	-1.437
'2015-07-03 22:14:16'	-1.442
'2015-07-03 22:19:17'	-1.448
'2015-07-03 22:24:16'	-1.455
'2015-07-03 22:29:17'	-1.443
'2015-07-03 22:34:17'	-1.44
'2015-07-03 22:39:17'	-1.437
'2015-07-03 22:44:17'	-1.416
'2015-07-03 22:49:17'	-1.397
'2015-07-03 22:54:16'	-1.384
'2015-07-03 22:59:17'	-1.368
'2015-07-03 23:04:17'	-1.35
'2015-07-03 23:09:17'	-1.321
'2015-07-03 23:14:16'	-1.317
'2015-07-03 23:19:17'	-1.297
'2015-07-03 23:24:17'	-1.246
'2015-07-03 23:29:16'	-1.22
'2015-07-03 23:34:17'	-1.201
'2015-07-03 23:39:16'	-1.173
'2015-07-03 23:44:17'	-1.124
'2015-07-03 23:49:17'	-1.09
'2015-07-03 23:54:17'	-1.079
'2015-07-03 23:59:17'	-1.043
'2015-07-04 00:04:17'	-1.009
'2015-07-04 00:09:17'	-0.956
'2015-07-04 00:14:17'	-0.906
'2015-07-04 00:19:17'	-0.887
'2015-07-04 00:24:17'	-0.838
'2015-07-04 00:29:17'	-0.781
'2015-07-04 00:34:17'	-0.739
'2015-07-04 00:39:17'	-0.692
'2015-07-04 00:44:17'	-0.636
'2015-07-04 00:49:17'	-0.574
'2015-07-04 00:54:17'	-0.518
'2015-07-04 00:59:17'	-0.475
'2015-07-04 01:04:17'	-0.422
'2015-07-04 01:09:16'	-0.358
'2015-07-04 01:14:17'	-0.295
'2015-07-04 01:19:17'	-0.25
'2015-07-04 01:24:17'	-0.195
'2015-07-04 01:29:17'	-0.119
'2015-07-04 01:34:17'	-0.074
'2015-07-04 01:39:16'	-0.025
'2015-07-04 01:44:17'	0.021
'2015-07-04 01:49:17'	0.083
'2015-07-04 01:54:17'	0.149
'2015-07-04 01:59:17'	0.189
'2015-07-04 02:04:17'	0.259
'2015-07-04 02:14:17'	0.362
'2015-07-04 02:19:17'	0.423
'2015-07-04 02:24:17'	0.468
'2015-07-04 02:29:17'	0.508
'2015-07-04 02:34:17'	0.574
'2015-07-04 02:39:17'	0.621
'2015-07-04 02:44:17'	0.677
'2015-07-04 02:49:17'	0.734
'2015-07-04 02:54:17'	0.785
'2015-07-04 02:59:17'	0.83
'2015-07-04 03:04:17'	0.87
'2015-07-04 03:09:17'	0.919
'2015-07-04 03:14:17'	0.956
'2015-07-04 03:19:17'	1.014
'2015-07-04 03:24:17'	1.043
'2015-07-04 03:29:17'	1.077
'2015-07-04 03:34:17'	1.133
'2015-07-04 03:39:17'	1.157
'2015-07-04 03:44:17'	1.197
'2015-07-04 03:49:17'	1.219
'2015-07-04 03:54:17'	1.256
'2015-07-04 03:59:17'	1.277
'2015-07-04 04:04:17'	1.296
'2015-07-04 04:09:17'	1.319
'2015-07-04 04:14:17'	1.341
'2015-07-04 04:19:17'	1.366
'2015-07-04 04:24:17'	1.375
'2015-07-04 04:29:17'	1.387
'2015-07-04 04:34:17'	1.413
'2015-07-04 04:39:17'	1.413
'2015-07-04 04:44:17'	1.411
'2015-07-04 04:49:17'	1.406
'2015-07-04 04:54:17'	1.428
'2015-07-04 04:59:17'	1.417
'2015-07-04 05:04:17'	1.429
'2015-07-04 05:09:17'	1.415
'2015-07-04 05:14:17'	1.406
'2015-07-04 05:19:17'	1.408
'2015-07-04 05:24:17'	1.389
'2015-07-04 05:29:17'	1.373
'2015-07-04 05:34:17'	1.361
'2015-07-04 05:39:17'	1.351
'2015-07-04 05:44:17'	1.323
'2015-07-04 05:49:17'	1.301
'2015-07-04 05:54:18'	1.271
'2015-07-04 05:59:18'	1.249
'2015-07-04 06:04:18'	1.228
'2015-07-04 06:09:17'	1.188
'2015-07-04 06:14:17'	1.159
'2015-07-04 06:19:17'	1.131
'2015-07-04 06:24:17'	1.083
'2015-07-04 06:29:17'	1.043
'2015-07-04 06:34:17'	1.017
'2015-07-04 06:39:17'	0.965
'2015-07-04 06:44:18'	0.929
'2015-07-04 06:49:17'	0.873
'2015-07-04 06:54:17'	0.824
'2015-07-04 06:59:17'	0.793
'2015-07-04 07:04:17'	0.75
'2015-07-04 07:09:17'	0.698
'2015-07-04 07:14:17'	0.639
'2015-07-04 07:19:17'	0.584
'2015-07-04 07:24:17'	0.536
'2015-07-04 07:29:17'	0.487
'2015-07-04 07:34:17'	0.43
'2015-07-04 07:39:17'	0.375
'2015-07-04 07:44:17'	0.321
'2015-07-04 07:49:17'	0.273
'2015-07-04 07:54:17'	0.214
'2015-07-04 07:59:18'	0.154
'2015-07-04 08:04:18'	0.104
'2015-07-04 08:09:18'	0.039
'2015-07-04 08:14:17'	-0.023
'2015-07-04 08:19:17'	-0.072
'2015-07-04 08:24:17'	-0.131
'2015-07-04 08:29:17'	-0.188
'2015-07-04 08:34:17'	-0.252
'2015-07-04 08:39:17'	-0.299
'2015-07-04 08:44:17'	-0.351
'2015-07-04 08:49:17'	-0.411
'2015-07-04 08:54:17'	-0.469
'2015-07-04 08:59:17'	-0.527
'2015-07-04 09:04:17'	-0.574
'2015-07-04 09:09:17'	-0.629
'2015-07-04 09:14:18'	-0.687
'2015-07-04 09:19:18'	-0.72
'2015-07-04 09:24:18'	-0.777
'2015-07-04 09:29:17'	-0.829
'2015-07-04 09:34:18'	-0.875
'2015-07-04 09:39:17'	-0.911
'2015-07-04 09:44:17'	-0.951
'2015-07-04 09:49:17'	-1.006
'2015-07-04 09:54:18'	-1.047
'2015-07-04 09:59:18'	-1.081
'2015-07-04 10:04:17'	-1.101
'2015-07-04 10:09:17'	-1.147
'2015-07-04 10:14:17'	-1.197
'2015-07-04 10:19:17'	-1.207
'2015-07-04 10:24:17'	-1.22
'2015-07-04 10:29:18'	-1.269
'2015-07-04 10:34:18'	-1.307
'2015-07-04 10:39:18'	-1.32
'2015-07-04 10:44:18'	-1.341
'2015-07-04 10:49:17'	-1.375
'2015-07-04 10:54:17'	-1.393
'2015-07-04 10:59:17'	-1.392
'2015-07-04 11:04:17'	-1.412
'2015-07-04 11:09:18'	-1.445
'2015-07-04 11:14:18'	-1.441
'2015-07-04 11:19:18'	-1.446
'2015-07-04 11:24:17'	-1.46
'2015-07-04 11:29:17'	-1.459
'2015-07-04 11:34:17'	-1.45
'2015-07-04 11:39:18'	-1.46
'2015-07-04 11:44:17'	-1.448
'2015-07-04 11:49:18'	-1.432
'2015-07-04 11:54:17'	-1.451
'2015-07-04 11:59:17'	-1.431
'2015-07-04 12:04:17'	-1.405
'2015-07-04 12:09:17'	-1.396
'2015-07-04 12:14:18'	-1.376
'2015-07-04 12:19:17'	-1.372
'2015-07-04 12:24:17'	-1.349
'2015-07-04 12:29:17'	-1.327
'2015-07-04 12:34:18'	-1.317
'2015-07-04 12:39:18'	-1.285
'2015-07-04 12:44:17'	-1.254
'2015-07-04 12:49:17'	-1.23
'2015-07-04 12:54:17'	-1.221
'2015-07-04 12:59:18'	-1.183
'2015-07-04 13:04:18'	-1.145
'2015-07-04 13:09:18'	-1.12
'2015-07-04 13:14:17'	-1.086
'2015-07-04 13:19:18'	-1.055
'2015-07-04 13:24:18'	-1.018
'2015-07-04 13:29:18'	-0.978
'2015-07-04 13:34:18'	-0.936
'2015-07-04 13:39:17'	-0.907
'2015-07-04 13:44:17'	-0.877
'2015-07-04 13:49:18'	-0.819
'2015-07-04 13:54:18'	-0.78
'2015-07-04 13:59:18'	-0.752
'2015-07-04 14:04:17'	-0.713
'2015-07-04 14:09:17'	-0.649
'2015-07-04 14:14:17'	-0.61
'2015-07-04 14:19:17'	-0.584
'2015-07-04 14:24:18'	-0.531
'2015-07-04 14:29:17'	-0.479
'2015-07-04 14:34:18'	-0.434
'2015-07-04 14:39:17'	-0.415
'2015-07-04 14:44:17'	-0.361
'2015-07-04 14:49:18'	-0.303
'2015-07-04 14:54:17'	-0.265
'2015-07-04 14:59:17'	-0.234
'2015-07-04 15:04:17'	-0.194
'2015-07-04 15:09:18'	-0.133
'2015-07-04 15:14:18'	-0.105
'2015-07-04 15:19:18'	-0.078
'2015-07-04 15:24:17'	-0.038
'2015-07-04 15:34:17'	0.032
'2015-07-04 15:39:17'	0.071
'2015-07-04 15:44:18'	0.097
'2015-07-04 15:49:18'	0.133
'2015-07-04 15:54:17'	0.169
'2015-07-04 15:59:17'	0.173
'2015-07-04 16:04:18'	0.207
'2015-07-04 16:09:18'	0.248
'2015-07-04 16:14:17'	0.261
'2015-07-04 16:19:18'	0.286
'2015-07-04 16:24:17'	0.311
'2015-07-04 16:29:17'	0.331
'2015-07-04 16:34:17'	0.353
'2015-07-04 16:39:17'	0.373
'2015-07-04 16:44:18'	0.384
'2015-07-04 16:49:17'	0.403
'2015-07-04 16:54:17'	0.412
'2015-07-04 16:59:18'	0.422
'2015-07-04 17:04:17'	0.421
'2015-07-04 17:09:18'	0.442
'2015-07-04 17:14:18'	0.442
'2015-07-04 17:19:17'	0.443
'2015-07-04 17:24:18'	0.437
'2015-07-04 17:29:17'	0.441
'2015-07-04 17:34:18'	0.43
'2015-07-04 17:39:18'	0.418
'2015-07-04 17:44:18'	0.408
'2015-07-04 17:49:18'	0.4
'2015-07-04 17:54:17'	0.385
'2015-07-04 17:59:18'	0.371
'2015-07-04 18:04:18'	0.354
'2015-07-04 18:09:17'	0.331
'2015-07-04 18:14:18'	0.332
'2015-07-04 18:19:18'	0.301
'2015-07-04 18:24:18'	0.266
'2015-07-04 18:29:18'	0.27
'2015-07-04 18:34:17'	0.231
'2015-07-04 18:39:18'	0.204
'2015-07-04 18:44:17'	0.184
'2015-07-04 18:49:18'	0.17
'2015-07-04 18:54:17'	0.12
'2015-07-04 18:59:18'	0.106
'2015-07-04 19:04:17'	0.078
'2015-07-04 19:09:18'	0.047
'2015-07-04 19:14:17'	0.03
'2015-07-04 19:19:18'	-0.025
'2015-07-04 19:24:17'	-0.072
'2015-07-04 19:29:17'	-0.09
'2015-07-04 19:34:18'	-0.138
'2015-07-04 19:39:18'	-0.174
'2015-07-04 19:44:18'	-0.227
'2015-07-04 19:49:17'	-0.268
'2015-07-04 19:54:18'	-0.297
'2015-07-04 19:59:18'	-0.349
'2015-07-04 20:04:17'	-0.387
'2015-07-04 20:09:18'	-0.433
'2015-07-04 20:14:17'	-0.482
'2015-07-04 20:19:18'	-0.513
'2015-07-04 20:24:18'	-0.57
'2015-07-04 20:29:18'	-0.598
'2015-07-04 20:34:17'	-0.623
'2015-07-04 20:39:18'	-0.675
'2015-07-04 20:44:18'	-0.714
'2015-07-04 20:49:17'	-0.75
'2015-07-04 20:54:18'	-0.767
'2015-07-04 20:59:18'	-0.815
'2015-07-04 21:04:17'	-0.871
'2015-07-04 21:09:18'	-0.896
'2015-07-04 21:14:18'	-0.92
'2015-07-04 21:19:18'	-0.962
'2015-07-04 21:24:18'	-1.014
'2015-07-04 21:29:18'	-1.035
'2015-07-04 21:34:17'	-1.064
'2015-07-04 21:39:17'	-1.095
'2015-07-04 21:44:17'	-1.128
'2015-07-04 21:49:18'	-1.166
'2015-07-04 21:54:18'	-1.186
'2015-07-04 21:59:18'	-1.213
'2015-07-04 22:04:17'	-1.255
'2015-07-04 22:09:17'	-1.263
'2015-07-04 22:14:18'	-1.271
'2015-07-04 22:24:17'	-1.303
'2015-07-04 22:29:18'	-1.322
'2015-07-04 22:34:18'	-1.331
'2015-07-04 22:39:18'	-1.335
'2015-07-04 22:44:18'	-1.367
'2015-07-04 22:49:17'	-1.372
'2015-07-04 22:54:18'	-1.358
'2015-07-04 22:59:17'	-1.378
'2015-07-04 23:04:18'	-1.372
'2015-07-04 23:09:18'	-1.353
'2015-07-04 23:14:17'	-1.353
'2015-07-04 23:19:18'	-1.362
'2015-07-04 23:24:18'	-1.35
'2015-07-04 23:29:18'	-1.347
'2015-07-04 23:34:17'	-1.344
'2015-07-04 23:39:18'	-1.335
'2015-07-04 23:44:18'	-1.311
'2015-07-04 23:49:17'	-1.286
'2015-07-04 23:54:18'	-1.264
'2015-07-04 23:59:18'	-1.253
'2015-07-05 00:04:18'	-1.227
'2015-07-05 00:09:18'	-1.202
'2015-07-05 00:14:18'	-1.186
'2015-07-05 00:19:18'	-1.159
'2015-07-05 00:24:18'	-1.12
'2015-07-05 00:29:18'	-1.086
'2015-07-05 00:34:18'	-1.05
'2015-07-05 00:39:18'	-1.037
'2015-07-05 00:44:17'	-0.984
'2015-07-05 00:49:17'	-0.931
'2015-07-05 00:54:17'	-0.925
'2015-07-05 00:59:18'	-0.86
'2015-07-05 01:04:18'	-0.806
'2015-07-05 01:09:18'	-0.779
'2015-07-05 01:14:18'	-0.749
'2015-07-05 01:19:18'	-0.677
'2015-07-05 01:24:18'	-0.619
'2015-07-05 01:29:18'	-0.594
'2015-07-05 01:34:18'	-0.558
'2015-07-05 01:39:18'	-0.484
'2015-07-05 01:44:18'	-0.415
'2015-07-05 01:49:18'	-0.381
'2015-07-05 01:54:18'	-0.333
'2015-07-05 01:59:18'	-0.276
'2015-07-05 02:04:18'	-0.217
'2015-07-05 02:09:18'	-0.176
'2015-07-05 02:14:18'	-0.115
'2015-07-05 02:19:18'	-0.051
'2015-07-05 02:24:18'	-0.001
'2015-07-05 02:29:18'	0.052
'2015-07-05 02:34:18'	0.113
'2015-07-05 02:39:18'	0.169
'2015-07-05 02:44:18'	0.226
'2015-07-05 02:49:18'	0.289
'2015-07-05 02:54:18'	0.348
'2015-07-05 02:59:18'	0.391
'2015-07-05 03:04:18'	0.455
'2015-07-05 03:09:18'	0.516
'2015-07-05 03:14:18'	0.563
'2015-07-05 03:19:18'	0.612
'2015-07-05 03:24:18'	0.65
'2015-07-05 03:29:18'	0.711
'2015-07-05 03:34:18'	0.773
'2015-07-05 03:44:18'	0.84
'2015-07-05 03:49:18'	0.894
'2015-07-05 03:54:18'	0.939
'2015-07-05 03:59:18'	0.968
'2015-07-05 04:04:18'	1.023
'2015-07-05 04:09:18'	1.042
'2015-07-05 04:14:18'	1.102
'2015-07-05 04:19:18'	1.143
'2015-07-05 04:24:18'	1.156
'2015-07-05 04:29:18'	1.189
'2015-07-05 04:34:18'	1.227
'2015-07-05 04:39:18'	1.245
'2015-07-05 04:44:18'	1.288
'2015-07-05 04:49:18'	1.3
'2015-07-05 04:54:18'	1.329
'2015-07-05 04:59:18'	1.353
'2015-07-05 05:04:18'	1.362
'2015-07-05 05:09:18'	1.377
'2015-07-05 05:14:18'	1.408
'2015-07-05 05:19:18'	1.402
'2015-07-05 05:24:18'	1.397
'2015-07-05 05:29:18'	1.429
'2015-07-05 05:34:18'	1.412
'2015-07-05 05:39:18'	1.41
'2015-07-05 05:44:18'	1.419
'2015-07-05 05:49:18'	1.407
'2015-07-05 05:54:18'	1.411
'2015-07-05 05:59:18'	1.39
'2015-07-05 06:04:19'	1.357
'2015-07-05 06:09:18'	1.37
'2015-07-05 06:14:18'	1.344
'2015-07-05 06:19:18'	1.304
'2015-07-05 06:24:18'	1.308
'2015-07-05 06:29:18'	1.29
'2015-07-05 06:34:18'	1.257
'2015-07-05 06:39:18'	1.214
'2015-07-05 06:44:19'	1.197
'2015-07-05 06:49:18'	1.188
'2015-07-05 06:54:18'	1.147
'2015-07-05 06:59:18'	1.101
'2015-07-05 07:04:18'	1.084
'2015-07-05 07:09:18'	1.033
'2015-07-05 07:14:18'	0.993
'2015-07-05 07:19:18'	0.953
'2015-07-05 07:24:18'	0.91
'2015-07-05 07:29:18'	0.88
'2015-07-05 07:34:18'	0.834
'2015-07-05 07:39:19'	0.777
'2015-07-05 07:44:18'	0.714
'2015-07-05 07:49:18'	0.673
'2015-07-05 07:54:18'	0.613
'2015-07-05 07:59:18'	0.56
'2015-07-05 08:04:18'	0.516
'2015-07-05 08:09:18'	0.451
'2015-07-05 08:14:19'	0.402
'2015-07-05 08:19:18'	0.354
'2015-07-05 08:24:18'	0.294
'2015-07-05 08:29:18'	0.241
'2015-07-05 08:34:18'	0.174
'2015-07-05 08:39:18'	0.125
'2015-07-05 08:44:18'	0.084
'2015-07-05 08:49:19'	0.016
'2015-07-05 08:54:18'	-0.047
'2015-07-05 08:59:18'	-0.094
'2015-07-05 09:04:18'	-0.152
'2015-07-05 09:09:18'	-0.209
'2015-07-05 09:14:18'	-0.278
'2015-07-05 09:19:19'	-0.335
'2015-07-05 09:24:19'	-0.386
'2015-07-05 09:29:18'	-0.443
'2015-07-05 09:34:18'	-0.508
'2015-07-05 09:39:18'	-0.558
'2015-07-05 09:44:18'	-0.594
'2015-07-05 09:49:19'	-0.67
'2015-07-05 09:54:19'	-0.718
'2015-07-05 09:59:18'	-0.751
'2015-07-05 10:04:18'	-0.809
'2015-07-05 10:09:18'	-0.864
'2015-07-05 10:14:18'	-0.916
'2015-07-05 10:19:19'	-0.955
'2015-07-05 10:24:18'	-0.979
'2015-07-05 10:29:19'	-1.046
'2015-07-05 10:34:18'	-1.086
'2015-07-05 10:39:18'	-1.113
'2015-07-05 10:44:18'	-1.155
'2015-07-05 10:49:18'	-1.203
'2015-07-05 10:54:19'	-1.246
'2015-07-05 10:59:18'	-1.269
'2015-07-05 11:04:18'	-1.298
'2015-07-05 11:09:18'	-1.346
'2015-07-05 11:14:18'	-1.348
'2015-07-05 11:19:18'	-1.374
'2015-07-05 11:24:19'	-1.419
'2015-07-05 11:29:18'	-1.442
'2015-07-05 11:34:18'	-1.453
'2015-07-05 11:39:19'	-1.463
'2015-07-05 11:44:18'	-1.468
'2015-07-05 11:49:19'	-1.505
'2015-07-05 11:59:18'	-1.503
'2015-07-05 12:04:19'	-1.516
'2015-07-05 12:09:18'	-1.539
'2015-07-05 12:14:18'	-1.526
'2015-07-05 12:19:19'	-1.521
'2015-07-05 12:24:18'	-1.527
'2015-07-05 12:29:18'	-1.525
'2015-07-05 12:34:18'	-1.503
'2015-07-05 12:39:18'	-1.515
'2015-07-05 12:44:19'	-1.494
'2015-07-05 12:49:18'	-1.482
'2015-07-05 12:54:19'	-1.484
'2015-07-05 12:59:18'	-1.448
'2015-07-05 13:04:18'	-1.438
'2015-07-05 13:09:18'	-1.428
'2015-07-05 13:14:19'	-1.397
'2015-07-05 13:19:18'	-1.38
'2015-07-05 13:24:18'	-1.355
'2015-07-05 13:29:19'	-1.327
'2015-07-05 13:34:18'	-1.324
'2015-07-05 13:39:18'	-1.277
'2015-07-05 13:44:18'	-1.222
'2015-07-05 13:49:18'	-1.211
'2015-07-05 13:54:18'	-1.19
'2015-07-05 13:59:18'	-1.135
'2015-07-05 14:04:19'	-1.102
'2015-07-05 14:09:18'	-1.085
'2015-07-05 14:14:19'	-1.028
'2015-07-05 14:19:18'	-0.991
'2015-07-05 14:24:18'	-0.952
'2015-07-05 14:29:19'	-0.901
'2015-07-05 14:34:18'	-0.869
'2015-07-05 14:39:19'	-0.827
'2015-07-05 14:44:19'	-0.767
'2015-07-05 14:54:18'	-0.708
'2015-07-05 14:59:18'	-0.642
'2015-07-05 15:04:19'	-0.588
'2015-07-05 15:09:18'	-0.572
'2015-07-05 15:14:19'	-0.526
'2015-07-05 15:19:19'	-0.468
'2015-07-05 15:24:18'	-0.425
'2015-07-05 15:29:18'	-0.396
'2015-07-05 15:34:18'	-0.346
'2015-07-05 15:39:19'	-0.306
'2015-07-05 15:44:18'	-0.26
'2015-07-05 15:49:19'	-0.216
'2015-07-05 15:54:18'	-0.187
'2015-07-05 15:59:19'	-0.141
'2015-07-05 16:04:19'	-0.095
'2015-07-05 16:09:19'	-0.063
'2015-07-05 16:14:18'	-0.032
'2015-07-05 16:19:19'	0.021
'2015-07-05 16:24:18'	0.047
'2015-07-05 16:29:18'	0.087
'2015-07-05 16:34:19'	0.121
'2015-07-05 16:39:18'	0.134
'2015-07-05 16:44:19'	0.185
'2015-07-05 16:49:18'	0.195
'2015-07-05 16:54:19'	0.233
'2015-07-05 16:59:19'	0.253
'2015-07-05 17:04:18'	0.263
'2015-07-05 17:09:18'	0.288
'2015-07-05 17:14:19'	0.312
'2015-07-05 17:19:19'	0.334
'2015-07-05 17:24:19'	0.344
'2015-07-05 17:29:19'	0.349
'2015-07-05 17:34:18'	0.362
'2015-07-05 17:39:18'	0.377
'2015-07-05 17:44:19'	0.389
'2015-07-05 17:49:18'	0.388
'2015-07-05 17:54:19'	0.401
'2015-07-05 17:59:18'	0.419
'2015-07-05 18:04:18'	0.402
'2015-07-05 18:09:19'	0.412
'2015-07-05 18:14:18'	0.414
'2015-07-05 18:19:18'	0.412
'2015-07-05 18:24:18'	0.409
'2015-07-05 18:29:19'	0.392
'2015-07-05 18:34:18'	0.392
'2015-07-05 18:39:18'	0.381
'2015-07-05 18:44:19'	0.359
'2015-07-05 18:49:18'	0.35
'2015-07-05 18:54:18'	0.333
'2015-07-05 18:59:19'	0.316
'2015-07-05 19:04:19'	0.297
'2015-07-05 19:09:18'	0.272
'2015-07-05 19:14:19'	0.259
'2015-07-05 19:19:19'	0.221
'2015-07-05 19:24:18'	0.189
'2015-07-05 19:29:18'	0.17
'2015-07-05 19:34:18'	0.142
'2015-07-05 19:39:19'	0.115
'2015-07-05 19:44:19'	0.078
'2015-07-05 19:49:18'	0.059
'2015-07-05 19:54:19'	0.014
'2015-07-05 19:59:18'	-0.012
'2015-07-05 20:04:18'	-0.045
'2015-07-05 20:09:19'	-0.088
'2015-07-05 20:14:18'	-0.119
'2015-07-05 20:19:19'	-0.158
'2015-07-05 20:24:18'	-0.198
'2015-07-05 20:29:19'	-0.232
'2015-07-05 20:34:18'	-0.266
'2015-07-05 20:39:19'	-0.313
'2015-07-05 20:44:19'	-0.345
'2015-07-05 20:49:18'	-0.387
'2015-07-05 20:54:19'	-0.436
'2015-07-05 20:59:19'	-0.454
'2015-07-05 21:04:19'	-0.499
'2015-07-05 21:09:19'	-0.569
'2015-07-05 21:14:19'	-0.593
'2015-07-05 21:19:19'	-0.624
'2015-07-05 21:24:19'	-0.678
'2015-07-05 21:29:18'	-0.704
'2015-07-05 21:34:18'	-0.741
'2015-07-05 21:39:19'	-0.782
'2015-07-05 21:44:19'	-0.815
'2015-07-05 21:49:18'	-0.863
'2015-07-05 21:54:19'	-0.908
'2015-07-05 21:59:18'	-0.934
'2015-07-05 22:04:19'	-0.957
'2015-07-05 22:09:19'	-1.005
'2015-07-05 22:14:19'	-1.031
'2015-07-05 22:19:19'	-1.062
'2015-07-05 22:24:19'	-1.096
'2015-07-05 22:29:19'	-1.11
'2015-07-05 22:34:19'	-1.159
'2015-07-05 22:39:19'	-1.204
'2015-07-05 22:44:19'	-1.201
'2015-07-05 22:49:19'	-1.226
'2015-07-05 22:54:18'	-1.257
'2015-07-05 22:59:19'	-1.262
'2015-07-05 23:04:19'	-1.298
'2015-07-05 23:09:19'	-1.315
'2015-07-05 23:14:19'	-1.301
'2015-07-05 23:19:19'	-1.312
'2015-07-05 23:24:19'	-1.351
'2015-07-05 23:29:19'	-1.357
'2015-07-05 23:34:19'	-1.349
'2015-07-05 23:39:19'	-1.351
'2015-07-05 23:44:18'	-1.366
'2015-07-05 23:49:19'	-1.362
'2015-07-05 23:54:19'	-1.352
'2015-07-05 23:59:18'	-1.356
'2015-07-06 00:04:19'	-1.36
'2015-07-06 00:09:19'	-1.362
'2015-07-06 00:19:19'	-1.334
'2015-07-06 00:29:19'	-1.31
'2015-07-06 00:34:19'	-1.277
'2015-07-06 00:39:19'	-1.261
'2015-07-06 00:44:19'	-1.253
'2015-07-06 00:54:19'	-1.205
'2015-07-06 00:59:19'	-1.164
'2015-07-06 01:04:19'	-1.161
'2015-07-06 01:09:19'	-1.139
'2015-07-06 01:14:19'	-1.077
'2015-07-06 01:19:19'	-1.05
'2015-07-06 01:24:19'	-1.021
'2015-07-06 01:29:19'	-0.984
'2015-07-06 01:34:18'	-0.935
'2015-07-06 01:39:19'	-0.915
'2015-07-06 01:44:19'	-0.889
'2015-07-06 01:49:19'	-0.836
'2015-07-06 01:54:19'	-0.78
'2015-07-06 01:59:19'	-0.764
'2015-07-06 02:04:19'	-0.715
'2015-07-06 02:09:19'	-0.669
'2015-07-06 02:14:18'	-0.627
'2015-07-06 02:19:19'	-0.573
'2015-07-06 02:24:19'	-0.526
'2015-07-06 02:29:19'	-0.481
'2015-07-06 02:34:19'	-0.437
'2015-07-06 02:39:18'	-0.384
'2015-07-06 02:44:19'	-0.33
'2015-07-06 02:49:19'	-0.283
'2015-07-06 02:54:19'	-0.24
'2015-07-06 02:59:19'	-0.169
'2015-07-06 03:04:19'	-0.123
'2015-07-06 03:09:19'	-0.07
'2015-07-06 03:14:19'	-0.009
'2015-07-06 03:19:19'	0.033
'2015-07-06 03:24:19'	0.093
'2015-07-06 03:29:19'	0.139
'2015-07-06 03:34:19'	0.169
'2015-07-06 03:39:18'	0.246
'2015-07-06 03:44:19'	0.298
'2015-07-06 03:49:19'	0.341
'2015-07-06 03:54:19'	0.385
'2015-07-06 03:59:19'	0.443
'2015-07-06 04:04:19'	0.488
'2015-07-06 04:09:19'	0.527
'2015-07-06 04:14:19'	0.587
'2015-07-06 04:19:19'	0.614
'2015-07-06 04:24:19'	0.678
'2015-07-06 04:29:19'	0.721
'2015-07-06 04:34:19'	0.743
'2015-07-06 04:39:19'	0.788
'2015-07-06 04:44:19'	0.835
'2015-07-06 04:49:19'	0.867
'2015-07-06 04:54:19'	0.904
'2015-07-06 04:59:19'	0.931
'2015-07-06 05:04:19'	0.966
'2015-07-06 05:09:18'	1.003
'2015-07-06 05:14:19'	1.027
'2015-07-06 05:19:19'	1.061
'2015-07-06 05:24:19'	1.08
'2015-07-06 05:29:19'	1.109
'2015-07-06 05:34:19'	1.122
'2015-07-06 05:39:19'	1.146
'2015-07-06 05:44:19'	1.165
'2015-07-06 05:49:19'	1.175
'2015-07-06 05:54:19'	1.201
'2015-07-06 05:59:19'	1.198
'2015-07-06 06:04:19'	1.224
'2015-07-06 06:09:19'	1.222
'2015-07-06 06:14:19'	1.212
'2015-07-06 06:19:19'	1.222
'2015-07-06 06:24:19'	1.215
'2015-07-06 06:34:19'	1.217
'2015-07-06 06:39:19'	1.189
'2015-07-06 06:44:19'	1.183
'2015-07-06 06:49:19'	1.179
'2015-07-06 06:54:19'	1.155
'2015-07-06 06:59:19'	1.137
'2015-07-06 07:04:19'	1.124
'2015-07-06 07:09:19'	1.092
'2015-07-06 07:14:19'	1.071
'2015-07-06 07:19:19'	1.06
'2015-07-06 07:24:19'	1.027
'2015-07-06 07:29:19'	1.008
'2015-07-06 07:34:19'	0.981
'2015-07-06 07:39:19'	0.945
'2015-07-06 07:44:20'	0.913
'2015-07-06 07:49:19'	0.889
'2015-07-06 07:54:19'	0.84
'2015-07-06 07:59:19'	0.811
'2015-07-06 08:04:19'	0.769
'2015-07-06 08:09:19'	0.725
'2015-07-06 08:14:19'	0.693
'2015-07-06 08:19:19'	0.633
'2015-07-06 08:24:19'	0.592
'2015-07-06 08:29:19'	0.544
'2015-07-06 08:34:19'	0.492
'2015-07-06 08:39:20'	0.44
'2015-07-06 08:44:19'	0.384
'2015-07-06 08:49:19'	0.337
'2015-07-06 08:54:19'	0.28
'2015-07-06 08:59:19'	0.231
'2015-07-06 09:04:19'	0.177
'2015-07-06 09:09:19'	0.122
'2015-07-06 09:14:19'	0.076
'2015-07-06 09:19:19'	0.024
'2015-07-06 09:24:19'	-0.049
'2015-07-06 09:29:19'	-0.067
'2015-07-06 09:34:19'	-0.137
'2015-07-06 09:39:19'	-0.199
'2015-07-06 09:44:19'	-0.235
'2015-07-06 09:49:19'	-0.3
'2015-07-06 09:54:19'	-0.351
'2015-07-06 09:59:19'	-0.396
'2015-07-06 10:04:19'	-0.456
'2015-07-06 10:09:20'	-0.513
'2015-07-06 10:14:19'	-0.554
'2015-07-06 10:19:19'	-0.62
'2015-07-06 10:24:19'	-0.67
'2015-07-06 10:29:19'	-0.715
'2015-07-06 10:34:19'	-0.787
'2015-07-06 10:39:19'	-0.827
'2015-07-06 10:44:19'	-0.87
'2015-07-06 10:49:20'	-0.924
'2015-07-06 10:54:19'	-0.963
'2015-07-06 10:59:19'	-1.014
'2015-07-06 11:04:19'	-1.055
'2015-07-06 11:09:19'	-1.106
'2015-07-06 11:14:19'	-1.136
'2015-07-06 11:19:19'	-1.175
'2015-07-06 11:24:20'	-1.217
'2015-07-06 11:29:19'	-1.255
'2015-07-06 11:34:19'	-1.276
'2015-07-06 11:39:20'	-1.303
'2015-07-06 11:44:20'	-1.345
'2015-07-06 11:49:19'	-1.37
'2015-07-06 11:54:19'	-1.386
'2015-07-06 11:59:19'	-1.405
'2015-07-06 12:04:19'	-1.446
'2015-07-06 12:09:20'	-1.468
'2015-07-06 12:14:20'	-1.474
'2015-07-06 12:19:19'	-1.5
'2015-07-06 12:24:20'	-1.528
'2015-07-06 12:29:19'	-1.53
'2015-07-06 12:34:19'	-1.554
'2015-07-06 12:39:19'	-1.549
'2015-07-06 12:44:19'	-1.568
'2015-07-06 12:49:19'	-1.583
'2015-07-06 12:54:19'	-1.571
'2015-07-06 12:59:19'	-1.583
'2015-07-06 13:04:19'	-1.598
'2015-07-06 13:09:19'	-1.581
'2015-07-06 13:14:19'	-1.58
'2015-07-06 13:19:19'	-1.574
'2015-07-06 13:24:19'	-1.565
'2015-07-06 13:29:19'	-1.548
'2015-07-06 13:34:19'	-1.531
'2015-07-06 13:39:19'	-1.516
'2015-07-06 13:44:20'	-1.509
'2015-07-06 13:49:20'	-1.483
'2015-07-06 13:54:19'	-1.453
'2015-07-06 13:59:19'	-1.445
'2015-07-06 14:04:20'	-1.427
'2015-07-06 14:09:19'	-1.382
'2015-07-06 14:14:20'	-1.352
'2015-07-06 14:19:19'	-1.348
'2015-07-06 14:29:19'	-1.282
'2015-07-06 14:34:19'	-1.247
'2015-07-06 14:39:19'	-1.206
'2015-07-06 14:44:20'	-1.198
'2015-07-06 14:49:20'	-1.154
'2015-07-06 14:54:20'	-1.115
'2015-07-06 14:59:20'	-1.081
'2015-07-06 15:04:19'	-1.042
'2015-07-06 15:09:19'	-1.014
'2015-07-06 15:14:20'	-0.96
'2015-07-06 15:19:19'	-0.913
'2015-07-06 15:24:19'	-0.887
'2015-07-06 15:29:19'	-0.836
'2015-07-06 15:34:20'	-0.782
'2015-07-06 15:39:20'	-0.751
'2015-07-06 15:44:19'	-0.707
'2015-07-06 15:49:19'	-0.662
'2015-07-06 15:54:19'	-0.607
'2015-07-06 15:59:20'	-0.566
'2015-07-06 16:04:20'	-0.522
'2015-07-06 16:09:19'	-0.475
'2015-07-06 16:14:19'	-0.421
'2015-07-06 16:19:20'	-0.38
'2015-07-06 16:24:20'	-0.35
'2015-07-06 16:29:20'	-0.309
'2015-07-06 16:34:19'	-0.264
'2015-07-06 16:39:19'	-0.226
'2015-07-06 16:44:20'	-0.179
'2015-07-06 16:49:19'	-0.148
'2015-07-06 16:54:19'	-0.111
'2015-07-06 16:59:19'	-0.06
'2015-07-06 17:04:20'	-0.044
'2015-07-06 17:09:19'	-0.02
'2015-07-06 17:14:20'	0.02
'2015-07-06 17:19:20'	0.051
'2015-07-06 17:24:19'	0.088
'2015-07-06 17:29:19'	0.107
'2015-07-06 17:34:19'	0.127
'2015-07-06 17:39:20'	0.171
'2015-07-06 17:44:20'	0.199
'2015-07-06 17:49:19'	0.217
'2015-07-06 17:54:20'	0.244
'2015-07-06 17:59:20'	0.274
'2015-07-06 18:04:19'	0.289
'2015-07-06 18:09:20'	0.304
'2015-07-06 18:14:20'	0.321
'2015-07-06 18:19:19'	0.347
'2015-07-06 18:24:20'	0.356
'2015-07-06 18:29:20'	0.357
'2015-07-06 18:34:19'	0.37
'2015-07-06 18:39:19'	0.383
'2015-07-06 18:44:20'	0.39
'2015-07-06 18:49:20'	0.39
'2015-07-06 18:54:19'	0.378
'2015-07-06 18:59:19'	0.38
'2015-07-06 19:04:20'	0.388
'2015-07-06 19:09:19'	0.372
'2015-07-06 19:14:19'	0.371
'2015-07-06 19:19:20'	0.366
'2015-07-06 19:24:19'	0.353
'2015-07-06 19:29:20'	0.348
'2015-07-06 19:34:20'	0.334
'2015-07-06 19:39:19'	0.314
'2015-07-06 19:44:20'	0.312
'2015-07-06 19:49:19'	0.294
'2015-07-06 19:54:20'	0.266
'2015-07-06 19:59:19'	0.262
'2015-07-06 20:04:20'	0.248
'2015-07-06 20:09:19'	0.213
'2015-07-06 20:14:19'	0.203
'2015-07-06 20:24:19'	0.166
'2015-07-06 20:29:20'	0.141
'2015-07-06 20:34:19'	0.099
'2015-07-06 20:39:19'	0.074
'2015-07-06 20:44:19'	0.059
'2015-07-06 20:49:20'	0.03
'2015-07-06 20:54:20'	-0.007
'2015-07-06 20:59:20'	-0.031
'2015-07-06 21:04:19'	-0.063
'2015-07-06 21:09:19'	-0.111
'2015-07-06 21:14:20'	-0.146
'2015-07-06 21:19:20'	-0.175
'2015-07-06 21:24:19'	-0.216
'2015-07-06 21:29:20'	-0.255
'2015-07-06 21:34:19'	-0.287
'2015-07-06 21:39:20'	-0.318
'2015-07-06 21:44:19'	-0.352
'2015-07-06 21:49:20'	-0.388
'2015-07-06 21:54:20'	-0.428
'2015-07-06 21:59:19'	-0.475
'2015-07-06 22:04:19'	-0.495
'2015-07-06 22:09:20'	-0.517
'2015-07-06 22:14:20'	-0.569
'2015-07-06 22:19:20'	-0.597
'2015-07-06 22:24:20'	-0.627
'2015-07-06 22:29:19'	-0.666
'2015-07-06 22:34:19'	-0.69
'2015-07-06 22:39:20'	-0.737
'2015-07-06 22:44:20'	-0.773
'2015-07-06 22:49:19'	-0.787
'2015-07-06 22:54:20'	-0.833
'2015-07-06 22:59:20'	-0.873
'2015-07-06 23:04:20'	-0.887
'2015-07-06 23:09:20'	-0.914
'2015-07-06 23:14:19'	-0.961
'2015-07-06 23:19:19'	-0.983
'2015-07-06 23:24:19'	-1.007
'2015-07-06 23:29:20'	-1.019
'2015-07-06 23:34:20'	-1.046
'2015-07-06 23:39:19'	-1.105
'2015-07-06 23:44:20'	-1.102
'2015-07-06 23:49:20'	-1.092
'2015-07-06 23:54:19'	-1.13
'2015-07-06 23:59:20'	-1.147
'2015-07-07 00:04:19'	-1.147
'2015-07-07 00:09:20'	-1.151
'2015-07-07 00:14:20'	-1.186
'2015-07-07 00:19:20'	-1.194
'2015-07-07 00:24:20'	-1.166
'2015-07-07 00:29:20'	-1.181
'2015-07-07 00:34:20'	-1.207
'2015-07-07 00:39:19'	-1.192
'2015-07-07 00:44:20'	-1.185
'2015-07-07 00:49:20'	-1.18
'2015-07-07 00:54:20'	-1.197
'2015-07-07 00:59:20'	-1.194
'2015-07-07 01:04:20'	-1.166
'2015-07-07 01:09:20'	-1.173
'2015-07-07 01:14:19'	-1.176
'2015-07-07 01:19:20'	-1.14
'2015-07-07 01:24:20'	-1.123
'2015-07-07 01:29:19'	-1.123
'2015-07-07 01:34:20'	-1.105
'2015-07-07 01:39:20'	-1.08
'2015-07-07 01:44:19'	-1.079
'2015-07-07 01:49:20'	-1.042
'2015-07-07 01:54:20'	-1.004
'2015-07-07 02:04:20'	-0.965
'2015-07-07 02:09:20'	-0.932
'2015-07-07 02:14:20'	-0.899
'2015-07-07 02:19:19'	-0.868
'2015-07-07 02:29:20'	-0.804
'2015-07-07 02:34:20'	-0.754
'2015-07-07 02:39:20'	-0.73
'2015-07-07 02:44:20'	-0.701
'2015-07-07 02:49:19'	-0.661
'2015-07-07 02:54:20'	-0.611
'2015-07-07 02:59:20'	-0.585
'2015-07-07 03:04:20'	-0.542
'2015-07-07 03:09:20'	-0.486
'2015-07-07 03:19:20'	-0.422
'2015-07-07 03:24:19'	-0.371
'2015-07-07 03:29:20'	-0.338
'2015-07-07 03:34:20'	-0.295
'2015-07-07 03:39:20'	-0.23
'2015-07-07 03:44:20'	-0.194
'2015-07-07 03:49:20'	-0.159
'2015-07-07 03:54:20'	-0.102
'2015-07-07 03:59:20'	-0.045
'2015-07-07 04:04:19'	-0.014
'2015-07-07 04:09:20'	0.04
'2015-07-07 04:14:20'	0.069
'2015-07-07 04:19:20'	0.123
'2015-07-07 04:24:19'	0.178
'2015-07-07 04:29:19'	0.211
'2015-07-07 04:34:20'	0.264
'2015-07-07 04:39:20'	0.31
'2015-07-07 04:44:20'	0.338
'2015-07-07 04:49:20'	0.392
'2015-07-07 04:54:20'	0.443
'2015-07-07 04:59:20'	0.472
'2015-07-07 05:04:20'	0.504
'2015-07-07 05:09:19'	0.562
'2015-07-07 05:14:19'	0.599
'2015-07-07 05:19:20'	0.637
'2015-07-07 05:24:20'	0.666
'2015-07-07 05:29:20'	0.701
'2015-07-07 05:34:20'	0.75
'2015-07-07 05:39:20'	0.771
'2015-07-07 05:44:20'	0.789
'2015-07-07 05:49:20'	0.839
'2015-07-07 05:54:20'	0.858
'2015-07-07 05:59:20'	0.888
'2015-07-07 06:04:20'	0.908
'2015-07-07 06:09:20'	0.929
'2015-07-07 06:14:20'	0.969
'2015-07-07 06:19:20'	0.972
'2015-07-07 06:24:20'	0.983
'2015-07-07 06:29:19'	1.011
'2015-07-07 06:34:20'	1.027
'2015-07-07 06:39:20'	1.037
'2015-07-07 06:44:20'	1.034
'2015-07-07 06:49:20'	1.054
'2015-07-07 06:54:20'	1.067
'2015-07-07 06:59:20'	1.049
'2015-07-07 07:04:20'	1.052
'2015-07-07 07:09:20'	1.054
'2015-07-07 07:14:20'	1.068
'2015-07-07 07:19:20'	1.052
'2015-07-07 07:24:20'	1.023
'2015-07-07 07:29:20'	1.046
'2015-07-07 07:34:20'	1.032
'2015-07-07 07:39:20'	1.008
'2015-07-07 07:44:20'	0.99
'2015-07-07 07:49:20'	0.996
'2015-07-07 07:54:20'	0.965
'2015-07-07 07:59:20'	0.944
'2015-07-07 08:09:20'	0.896
'2015-07-07 08:14:20'	0.89
'2015-07-07 08:19:20'	0.851
'2015-07-07 08:24:20'	0.809
'2015-07-07 08:29:20'	0.8
'2015-07-07 08:34:20'	0.76
'2015-07-07 08:39:20'	0.733
'2015-07-07 08:44:20'	0.699
'2015-07-07 08:49:20'	0.648
'2015-07-07 08:54:20'	0.611
'2015-07-07 08:59:20'	0.587
'2015-07-07 09:04:20'	0.535
'2015-07-07 09:09:20'	0.494
'2015-07-07 09:14:20'	0.458
'2015-07-07 09:19:20'	0.412
'2015-07-07 09:24:20'	0.367
'2015-07-07 09:29:20'	0.321
'2015-07-07 09:34:20'	0.274
'2015-07-07 09:39:20'	0.235
'2015-07-07 09:44:20'	0.183
'2015-07-07 09:49:20'	0.121
'2015-07-07 09:54:20'	0.081
'2015-07-07 09:59:20'	0.048
'2015-07-07 10:04:20'	-0.004
'2015-07-07 10:09:20'	-0.065
'2015-07-07 10:14:20'	-0.113
'2015-07-07 10:19:20'	-0.148
'2015-07-07 10:24:20'	-0.208
'2015-07-07 10:29:20'	-0.263
'2015-07-07 10:34:20'	-0.32
'2015-07-07 10:39:20'	-0.365
'2015-07-07 10:44:21'	-0.404
'2015-07-07 10:49:21'	-0.469
'2015-07-07 10:54:20'	-0.511
'2015-07-07 10:59:20'	-0.553
'2015-07-07 11:04:20'	-0.608
'2015-07-07 11:09:20'	-0.665
'2015-07-07 11:14:20'	-0.706
'2015-07-07 11:19:20'	-0.746
'2015-07-07 11:24:20'	-0.79
'2015-07-07 11:29:20'	-0.844
'2015-07-07 11:34:20'	-0.89
'2015-07-07 11:39:20'	-0.91
'2015-07-07 11:44:20'	-0.951
'2015-07-07 11:49:20'	-1.009
'2015-07-07 11:59:20'	-1.068
'2015-07-07 12:04:20'	-1.116
'2015-07-07 12:09:20'	-1.167
'2015-07-07 12:14:20'	-1.18
'2015-07-07 12:19:21'	-1.213
'2015-07-07 12:24:20'	-1.258
'2015-07-07 12:34:20'	-1.308
'2015-07-07 12:39:20'	-1.34
'2015-07-07 12:44:20'	-1.357
'2015-07-07 12:49:21'	-1.391
'2015-07-07 12:54:20'	-1.406
'2015-07-07 12:59:20'	-1.408
'2015-07-07 13:04:20'	-1.451
'2015-07-07 13:09:20'	-1.454
'2015-07-07 13:14:20'	-1.458
'2015-07-07 13:19:21'	-1.488
'2015-07-07 13:24:20'	-1.492
'2015-07-07 13:29:20'	-1.488
'2015-07-07 13:34:20'	-1.493
'2015-07-07 13:39:20'	-1.51
'2015-07-07 13:44:20'	-1.504
'2015-07-07 13:49:20'	-1.496
'2015-07-07 13:54:20'	-1.513
'2015-07-07 13:59:20'	-1.508
'2015-07-07 14:04:21'	-1.508
'2015-07-07 14:09:20'	-1.488
'2015-07-07 14:14:20'	-1.484
'2015-07-07 14:19:20'	-1.487
'2015-07-07 14:24:20'	-1.465
'2015-07-07 14:29:20'	-1.44
'2015-07-07 14:34:21'	-1.448
'2015-07-07 14:39:20'	-1.438
'2015-07-07 14:44:20'	-1.393
'2015-07-07 14:49:20'	-1.377
'2015-07-07 14:54:21'	-1.376
'2015-07-07 14:59:21'	-1.345
'2015-07-07 15:04:20'	-1.31
'2015-07-07 15:09:21'	-1.279
'2015-07-07 15:14:20'	-1.265
'2015-07-07 15:19:20'	-1.232
'2015-07-07 15:24:20'	-1.196
'2015-07-07 15:29:20'	-1.159
'2015-07-07 15:34:20'	-1.142
'2015-07-07 15:39:20'	-1.116
'2015-07-07 15:44:20'	-1.066
'2015-07-07 15:49:20'	-1.02
'2015-07-07 15:54:21'	-1
'2015-07-07 15:59:21'	-0.962
'2015-07-07 16:04:21'	-0.907
'2015-07-07 16:09:20'	-0.884
'2015-07-07 16:14:20'	-0.841
'2015-07-07 16:19:20'	-0.796
'2015-07-07 16:29:20'	-0.71
'2015-07-07 16:34:21'	-0.684
'2015-07-07 16:39:20'	-0.659
'2015-07-07 16:44:20'	-0.585
'2015-07-07 16:49:21'	-0.554
'2015-07-07 16:54:21'	-0.513
'2015-07-07 16:59:21'	-0.477
'2015-07-07 17:04:20'	-0.439
'2015-07-07 17:09:20'	-0.393
'2015-07-07 17:14:20'	-0.362
'2015-07-07 17:19:20'	-0.32
'2015-07-07 17:24:20'	-0.273
'2015-07-07 17:29:21'	-0.225
'2015-07-07 17:34:21'	-0.201
'2015-07-07 17:39:20'	-0.161
'2015-07-07 17:44:20'	-0.11
'2015-07-07 17:49:20'	-0.089
'2015-07-07 17:54:20'	-0.049
'2015-07-07 17:59:21'	-0.002
'2015-07-07 18:04:20'	0.016
'2015-07-07 18:09:20'	0.059
'2015-07-07 18:14:20'	0.081
'2015-07-07 18:19:20'	0.115
'2015-07-07 18:24:21'	0.147
'2015-07-07 18:29:20'	0.16
'2015-07-07 18:34:20'	0.191
'2015-07-07 18:39:20'	0.207
'2015-07-07 18:44:21'	0.244
'2015-07-07 18:49:21'	0.255
'2015-07-07 18:54:20'	0.268
'2015-07-07 18:59:20'	0.314
'2015-07-07 19:04:21'	0.321
'2015-07-07 19:09:20'	0.326
'2015-07-07 19:14:20'	0.345
'2015-07-07 19:19:20'	0.357
'2015-07-07 19:24:21'	0.374
'2015-07-07 19:29:20'	0.399
'2015-07-07 19:34:20'	0.379
'2015-07-07 19:39:20'	0.398
'2015-07-07 19:44:21'	0.407
'2015-07-07 19:49:21'	0.393
'2015-07-07 19:54:20'	0.404
'2015-07-07 19:59:21'	0.406
'2015-07-07 20:04:20'	0.403
'2015-07-07 20:09:21'	0.4
'2015-07-07 20:14:21'	0.387
'2015-07-07 20:19:20'	0.374
'2015-07-07 20:24:20'	0.386
'2015-07-07 20:29:21'	0.368
'2015-07-07 20:34:21'	0.339
'2015-07-07 20:39:21'	0.346
'2015-07-07 20:44:20'	0.335
'2015-07-07 20:49:20'	0.315
'2015-07-07 20:54:21'	0.298
'2015-07-07 20:59:20'	0.287
'2015-07-07 21:04:20'	0.268
'2015-07-07 21:09:20'	0.26
'2015-07-07 21:14:21'	0.24
'2015-07-07 21:19:20'	0.207
'2015-07-07 21:24:20'	0.192
'2015-07-07 21:29:21'	0.172
'2015-07-07 21:34:20'	0.137
'2015-07-07 21:39:21'	0.122
'2015-07-07 21:44:20'	0.087
'2015-07-07 21:49:20'	0.062
'2015-07-07 21:54:21'	0.036
'2015-07-07 21:59:21'	-0.002
'2015-07-07 22:04:20'	-0.023
'2015-07-07 22:09:21'	-0.048
'2015-07-07 22:14:21'	-0.09
'2015-07-07 22:19:20'	-0.129
'2015-07-07 22:24:20'	-0.154
'2015-07-07 22:29:20'	-0.176
'2015-07-07 22:34:21'	-0.205
'2015-07-07 22:39:21'	-0.238
'2015-07-07 22:44:20'	-0.268
'2015-07-07 22:49:20'	-0.294
'2015-07-07 22:54:20'	-0.319
'2015-07-07 22:59:20'	-0.36
'2015-07-07 23:04:20'	-0.384
'2015-07-07 23:09:21'	-0.415
'2015-07-07 23:14:21'	-0.468
'2015-07-07 23:19:20'	-0.495
'2015-07-07 23:24:21'	-0.518
'2015-07-07 23:29:20'	-0.551
'2015-07-07 23:34:21'	-0.577
'2015-07-07 23:39:21'	-0.617
'2015-07-07 23:44:21'	-0.652
'2015-07-07 23:49:21'	-0.678
'2015-07-07 23:54:21'	-0.707
'2015-07-07 23:59:21'	-0.736
'2015-07-08 00:04:20'	-0.776
'2015-07-08 00:09:21'	-0.783
'2015-07-08 00:14:20'	-0.805
'2015-07-08 00:19:21'	-0.822
'2015-07-08 00:24:20'	-0.84
'2015-07-08 00:29:21'	-0.862
'2015-07-08 00:34:20'	-0.871
'2015-07-08 00:39:21'	-0.897
'2015-07-08 00:44:21'	-0.914
'2015-07-08 00:49:20'	-0.932
'2015-07-08 00:54:21'	-0.937
'2015-07-08 00:59:20'	-0.936
'2015-07-08 01:04:21'	-0.966
'2015-07-08 01:09:20'	-0.989
'2015-07-08 01:14:20'	-0.971
'2015-07-08 01:19:21'	-0.993
'2015-07-08 01:24:21'	-1.007
'2015-07-08 01:29:20'	-1.002
'2015-07-08 01:34:20'	-0.999
'2015-07-08 01:39:21'	-1.016
'2015-07-08 01:44:21'	-1.018
'2015-07-08 01:49:20'	-1.02
'2015-07-08 01:54:20'	-1.001
'2015-07-08 01:59:21'	-0.984
'2015-07-08 02:04:21'	-1
'2015-07-08 02:09:21'	-0.982
'2015-07-08 02:14:20'	-0.946
'2015-07-08 02:19:20'	-0.961
'2015-07-08 02:24:21'	-0.946
'2015-07-08 02:29:21'	-0.904
'2015-07-08 02:34:21'	-0.9
[truncated: 15,074 more rows]

## Sheet: 2019
Time	heigh, m
'2019-07-01 00:04:40'	0.415
'2019-07-01 00:09:40'	0.454
'2019-07-01 00:14:40'	0.491
'2019-07-01 00:19:40'	0.542
'2019-07-01 00:24:40'	0.577
'2019-07-01 00:29:40'	0.607
'2019-07-01 00:34:40'	0.646
'2019-07-01 00:39:40'	0.669
'2019-07-01 00:44:40'	0.715
'2019-07-01 00:49:40'	0.735
'2019-07-01 00:54:40'	0.764
'2019-07-01 00:59:40'	0.8
'2019-07-01 01:04:40'	0.817
'2019-07-01 01:09:39'	0.844
'2019-07-01 01:14:40'	0.873
'2019-07-01 01:19:40'	0.892
'2019-07-01 01:24:40'	0.927
'2019-07-01 01:29:39'	0.926
'2019-07-01 01:34:40'	0.949
'2019-07-01 01:39:40'	0.985
'2019-07-01 01:44:40'	1
'2019-07-01 01:49:40'	1.001
'2019-07-01 01:54:40'	1.023
'2019-07-01 01:59:39'	1.031
'2019-07-01 02:04:40'	1.047
'2019-07-01 02:09:40'	1.054
'2019-07-01 02:14:40'	1.061
'2019-07-01 02:19:40'	1.061
'2019-07-01 02:24:40'	1.058
'2019-07-01 02:29:40'	1.054
'2019-07-01 02:34:40'	1.051
'2019-07-01 02:39:40'	1.051
'2019-07-01 02:44:40'	1.048
'2019-07-01 02:49:40'	1.025
'2019-07-01 02:54:40'	1.018
'2019-07-01 02:59:40'	1.019
'2019-07-01 03:04:40'	0.993
'2019-07-01 03:09:40'	0.986
'2019-07-01 03:14:39'	0.981
'2019-07-01 03:19:40'	0.961
'2019-07-01 03:29:40'	0.92
'2019-07-01 03:34:40'	0.902
'2019-07-01 03:39:40'	0.897
'2019-07-01 03:44:40'	0.858
'2019-07-01 03:49:40'	0.83
'2019-07-01 03:54:40'	0.822
'2019-07-01 03:59:40'	0.789
'2019-07-01 04:04:40'	0.751
'2019-07-01 04:09:40'	0.726
'2019-07-01 04:14:40'	0.694
'2019-07-01 04:19:40'	0.665
'2019-07-01 04:24:40'	0.615
'2019-07-01 04:29:40'	0.589
'2019-07-01 04:34:40'	0.56
'2019-07-01 04:39:40'	0.515
'2019-07-01 04:44:40'	0.474
'2019-07-01 04:49:40'	0.434
'2019-07-01 04:54:40'	0.401
'2019-07-01 04:59:40'	0.358
'2019-07-01 05:04:40'	0.322
'2019-07-01 05:09:40'	0.28
'2019-07-01 05:14:40'	0.244
'2019-07-01 05:19:40'	0.22
'2019-07-01 05:24:40'	0.153
'2019-07-01 05:29:40'	0.113
'2019-07-01 05:34:40'	0.086
'2019-07-01 05:39:40'	0.047
'2019-07-01 05:44:40'	0.006
'2019-07-01 05:49:40'	-0.032
'2019-07-01 05:54:40'	-0.072
'2019-07-01 05:59:40'	-0.113
'2019-07-01 06:04:40'	-0.162
'2019-07-01 06:09:40'	-0.193
'2019-07-01 06:14:40'	-0.235
'2019-07-01 06:19:40'	-0.272
'2019-07-01 06:24:40'	-0.309
'2019-07-01 06:29:40'	-0.348
'2019-07-01 06:34:40'	-0.377
'2019-07-01 06:39:40'	-0.424
'2019-07-01 06:44:40'	-0.471
'2019-07-01 06:49:40'	-0.492
'2019-07-01 06:54:41'	-0.527
'2019-07-01 06:59:40'	-0.56
'2019-07-01 07:04:40'	-0.593
'2019-07-01 07:09:40'	-0.621
'2019-07-01 07:14:40'	-0.642
'2019-07-01 07:19:41'	-0.689
'2019-07-01 07:24:40'	-0.719
'2019-07-01 07:29:40'	-0.732
'2019-07-01 07:34:40'	-0.755
'2019-07-01 07:39:41'	-0.776
'2019-07-01 07:44:40'	-0.804
'2019-07-01 07:49:40'	-0.817
'2019-07-01 07:54:40'	-0.832
'2019-07-01 07:59:41'	-0.861
'2019-07-01 08:04:40'	-0.887
'2019-07-01 08:09:40'	-0.889
'2019-07-01 08:14:40'	-0.894
'2019-07-01 08:19:40'	-0.917
'2019-07-01 08:24:40'	-0.935
'2019-07-01 08:29:41'	-0.939
'2019-07-01 08:34:40'	-0.952
'2019-07-01 08:39:40'	-0.948
'2019-07-01 08:44:40'	-0.971
'2019-07-01 08:49:40'	-0.978
'2019-07-01 08:54:41'	-0.975
'2019-07-01 08:59:40'	-0.983
'2019-07-01 09:04:40'	-0.99
'2019-07-01 09:09:40'	-0.977
'2019-07-01 09:14:40'	-0.973
'2019-07-01 09:19:40'	-0.98
'2019-07-01 09:24:40'	-0.967
'2019-07-01 09:59:41'	-0.885
'2019-07-01 10:04:40'	-0.864
'2019-07-01 10:09:40'	-0.852
'2019-07-01 10:14:40'	-0.838
'2019-07-01 10:19:40'	-0.813
'2019-07-01 10:24:40'	-0.784
'2019-07-01 10:29:40'	-0.772
'2019-07-01 10:34:41'	-0.756
'2019-07-01 10:39:40'	-0.726
'2019-07-01 10:44:40'	-0.711
'2019-07-01 10:49:41'	-0.692
'2019-07-01 10:54:40'	-0.662
'2019-07-01 10:59:40'	-0.633
'2019-07-01 11:04:40'	-0.606
'2019-07-01 11:09:40'	-0.585
'2019-07-01 11:14:40'	-0.564
'2019-07-01 11:19:40'	-0.518
'2019-07-01 11:24:40'	-0.504
'2019-07-01 11:29:40'	-0.486
'2019-07-01 11:34:40'	-0.451
'2019-07-01 11:39:40'	-0.408
'2019-07-01 11:44:40'	-0.381
'2019-07-01 11:49:40'	-0.347
'2019-07-01 11:54:40'	-0.323
'2019-07-01 11:59:40'	-0.284
'2019-07-01 12:04:40'	-0.257
'2019-07-01 12:09:41'	-0.237
'2019-07-01 12:14:40'	-0.205
'2019-07-01 12:19:41'	-0.173
'2019-07-01 12:24:40'	-0.146
'2019-07-01 12:29:40'	-0.132
'2019-07-01 12:34:40'	-0.095
'2019-07-01 12:39:40'	-0.071
'2019-07-01 12:44:41'	-0.055
'2019-07-01 12:49:40'	-0.034
'2019-07-01 12:54:40'	-0.018
'2019-07-01 12:59:40'	0
'2019-07-01 13:04:40'	0.032
'2019-07-01 13:09:40'	0.046
'2019-07-01 13:14:40'	0.06
'2019-07-01 13:19:40'	0.077
'2019-07-01 13:24:41'	0.1
'2019-07-01 13:29:41'	0.121
'2019-07-01 13:34:40'	0.127
'2019-07-01 13:39:40'	0.143
'2019-07-01 13:44:40'	0.164
'2019-07-01 13:49:41'	0.173
'2019-07-01 13:54:41'	0.181
'2019-07-01 13:59:40'	0.199
'2019-07-01 14:04:40'	0.205
'2019-07-01 14:09:41'	0.211
'2019-07-01 14:14:41'	0.215
'2019-07-01 14:19:41'	0.218
'2019-07-01 14:24:40'	0.225
'2019-07-01 14:29:40'	0.217
'2019-07-01 14:34:40'	0.208
'2019-07-01 14:39:40'	0.193
'2019-07-01 14:44:40'	0.189
'2019-07-01 14:49:40'	0.193
'2019-07-01 14:54:41'	0.183
'2019-07-01 14:59:40'	0.163
'2019-07-01 15:04:41'	0.148
'2019-07-01 15:09:41'	0.137
'2019-07-01 15:14:41'	0.127
'2019-07-01 15:19:41'	0.113
'2019-07-01 15:24:40'	0.093
'2019-07-01 15:29:40'	0.077
'2019-07-01 15:34:40'	0.065
'2019-07-01 15:39:40'	0.053
'2019-07-01 15:44:40'	0.026
'2019-07-01 15:49:40'	0.016
'2019-07-01 15:54:40'	-0.012
'2019-07-01 15:59:40'	-0.031
'2019-07-01 16:04:40'	-0.049
'2019-07-01 16:09:40'	-0.081
'2019-07-01 16:14:41'	-0.099
'2019-07-01 16:19:40'	-0.135
'2019-07-01 16:24:41'	-0.168
'2019-07-01 16:29:40'	-0.196
'2019-07-01 16:34:40'	-0.224
'2019-07-01 16:39:40'	-0.263
'2019-07-01 16:44:40'	-0.3
'2019-07-01 16:49:40'	-0.328
'2019-07-01 16:54:41'	-0.369
'2019-07-01 16:59:41'	-0.402
'2019-07-01 17:04:40'	-0.432
'2019-07-01 17:09:41'	-0.475
'2019-07-01 17:14:41'	-0.515
'2019-07-01 17:19:41'	-0.545
'2019-07-01 17:24:40'	-0.583
'2019-07-01 17:29:41'	-0.606
'2019-07-01 17:34:41'	-0.651
'2019-07-01 17:39:41'	-0.686
'2019-07-01 17:44:41'	-0.717
'2019-07-01 17:49:40'	-0.747
'2019-07-01 17:54:41'	-0.783
'2019-07-01 17:59:40'	-0.814
'2019-07-01 18:04:40'	-0.85
'2019-07-01 18:09:41'	-0.883
'2019-07-01 18:14:41'	-0.912
'2019-07-01 18:19:40'	-0.941
'2019-07-01 18:24:40'	-0.973
'2019-07-01 18:29:41'	-1.004
'2019-07-01 18:34:41'	-1.033
'2019-07-01 18:39:41'	-1.072
'2019-07-01 18:44:41'	-1.095
'2019-07-01 18:49:41'	-1.125
'2019-07-01 18:54:40'	-1.16
'2019-07-01 18:59:40'	-1.18
'2019-07-01 19:04:40'	-1.204
'2019-07-01 19:09:40'	-1.226
'2019-07-01 19:14:40'	-1.248
'2019-07-01 19:19:40'	-1.278
'2019-07-01 19:24:40'	-1.299
'2019-07-01 19:29:41'	-1.307
'2019-07-01 19:34:40'	-1.331
'2019-07-01 19:39:40'	-1.342
'2019-07-01 19:44:41'	-1.351
'2019-07-01 19:49:41'	-1.357
'2019-07-01 19:54:41'	-1.364
'2019-07-01 19:59:40'	-1.382
'2019-07-01 20:04:40'	-1.385
'2019-07-01 20:09:41'	-1.378
'2019-07-01 20:14:41'	-1.386
'2019-07-01 20:19:41'	-1.39
'2019-07-01 20:24:40'	-1.393
'2019-07-01 20:29:40'	-1.375
'2019-07-01 20:34:40'	-1.375
'2019-07-01 20:39:41'	-1.379
'2019-07-01 20:44:41'	-1.369
'2019-07-01 20:49:41'	-1.349
'2019-07-01 20:54:40'	-1.352
'2019-07-01 20:59:40'	-1.342
'2019-07-01 21:04:41'	-1.316
'2019-07-01 21:09:41'	-1.293
'2019-07-01 21:14:40'	-1.287
'2019-07-01 21:19:41'	-1.278
'2019-07-01 21:24:41'	-1.236
'2019-07-01 21:29:41'	-1.217
'2019-07-01 21:34:41'	-1.204
'2019-07-01 21:39:41'	-1.169
'2019-07-01 21:44:41'	-1.144
'2019-07-01 21:49:41'	-1.105
'2019-07-01 21:54:41'	-1.082
'2019-07-01 21:59:40'	-1.054
'2019-07-01 22:04:40'	-1.011
'2019-07-01 22:09:41'	-0.983
'2019-07-01 22:14:41'	-0.943
'2019-07-01 22:19:40'	-0.907
'2019-07-01 22:29:41'	-0.827
'2019-07-01 22:34:41'	-0.786
'2019-07-01 22:39:41'	-0.738
'2019-07-01 22:44:41'	-0.7
'2019-07-01 22:49:41'	-0.65
'2019-07-01 22:54:41'	-0.591
'2019-07-01 22:59:41'	-0.561
'2019-07-01 23:04:41'	-0.508
'2019-07-01 23:09:41'	-0.46
'2019-07-01 23:14:40'	-0.41
'2019-07-01 23:19:41'	-0.349
'2019-07-01 23:24:41'	-0.319
'2019-07-01 23:29:41'	-0.251
'2019-07-01 23:34:41'	-0.203
'2019-07-01 23:39:41'	-0.158
'2019-07-01 23:44:41'	-0.117
'2019-07-01 23:49:40'	-0.059
'2019-07-01 23:54:41'	0.001
'2019-07-01 23:59:41'	0.039
'2019-07-02 00:04:40'	0.092
'2019-07-02 00:09:40'	0.142
'2019-07-02 00:14:41'	0.186
'2019-07-02 00:19:40'	0.251
'2019-07-02 00:24:41'	0.294
'2019-07-02 00:29:41'	0.339
'2019-07-02 00:34:41'	0.395
'2019-07-02 00:39:41'	0.436
'2019-07-02 00:44:41'	0.48
'2019-07-02 00:49:41'	0.534
'2019-07-02 00:54:41'	0.585
'2019-07-02 00:59:41'	0.628
'2019-07-02 01:04:41'	0.671
'2019-07-02 01:09:41'	0.705
'2019-07-02 01:14:40'	0.75
'2019-07-02 01:19:41'	0.795
'2019-07-02 01:24:41'	0.822
'2019-07-02 01:29:41'	0.861
'2019-07-02 01:34:40'	0.891
'2019-07-02 01:39:41'	0.926
'2019-07-02 01:44:41'	0.955
'2019-07-02 01:49:40'	0.989
'2019-07-02 01:54:40'	1.018
'2019-07-02 01:59:41'	1.047
'2019-07-02 02:04:41'	1.069
'2019-07-02 02:09:41'	1.083
'2019-07-02 02:14:41'	1.115
'2019-07-02 02:19:41'	1.132
'2019-07-02 02:24:41'	1.14
'2019-07-02 02:29:41'	1.165
'2019-07-02 02:34:40'	1.188
'2019-07-02 02:39:41'	1.192
'2019-07-02 02:44:41'	1.213
'2019-07-02 02:49:41'	1.212
'2019-07-02 02:54:41'	1.217
'2019-07-02 02:59:40'	1.23
'2019-07-02 03:04:41'	1.226
'2019-07-02 03:09:40'	1.223
'2019-07-02 03:14:41'	1.228
'2019-07-02 03:19:41'	1.208
'2019-07-02 03:24:41'	1.21
'2019-07-02 03:29:41'	1.206
'2019-07-02 03:34:41'	1.201
'2019-07-02 03:39:41'	1.178
'2019-07-02 03:44:41'	1.171
'2019-07-02 03:49:40'	1.155
'2019-07-02 03:54:41'	1.125
'2019-07-02 03:59:41'	1.12
'2019-07-02 04:04:41'	1.095
'2019-07-02 04:09:41'	1.083
'2019-07-02 04:14:41'	1.053
'2019-07-02 04:19:41'	1.024
'2019-07-02 04:24:41'	1.016
'2019-07-02 04:29:41'	0.977
'2019-07-02 04:34:41'	0.954
'2019-07-02 04:39:40'	0.908
'2019-07-02 04:44:41'	0.888
'2019-07-02 04:49:41'	0.853
'2019-07-02 04:54:41'	0.806
'2019-07-02 04:59:41'	0.777
'2019-07-02 05:04:41'	0.749
'2019-07-02 05:09:41'	0.708
'2019-07-02 05:14:41'	0.67
'2019-07-02 05:19:41'	0.625
'2019-07-02 05:24:41'	0.577
'2019-07-02 05:29:40'	0.547
'2019-07-02 05:34:41'	0.499
'2019-07-02 05:39:41'	0.454
'2019-07-02 05:44:41'	0.416
'2019-07-02 05:49:40'	0.369
'2019-07-02 05:54:41'	0.32
'2019-07-02 05:59:41'	0.269
'2019-07-02 06:04:41'	0.237
'2019-07-02 06:09:41'	0.187
'2019-07-02 06:14:41'	0.146
'2019-07-02 06:19:41'	0.096
'2019-07-02 06:24:41'	0.046
'2019-07-02 06:29:41'	0.003
'2019-07-02 06:34:41'	-0.054
'2019-07-02 06:39:41'	-0.09
'2019-07-02 06:44:41'	-0.136
'2019-07-02 06:49:41'	-0.186
'2019-07-02 06:54:41'	-0.22
'2019-07-02 06:59:41'	-0.273
'2019-07-02 07:04:41'	-0.308
'2019-07-02 07:09:41'	-0.353
'2019-07-02 07:14:41'	-0.406
'2019-07-02 07:19:40'	-0.445
'2019-07-02 07:24:41'	-0.477
'2019-07-02 07:29:41'	-0.522
'2019-07-02 07:34:41'	-0.558
'2019-07-02 07:39:41'	-0.586
'2019-07-02 07:44:41'	-0.634
'2019-07-02 07:49:41'	-0.661
'2019-07-02 07:54:41'	-0.695
'2019-07-02 07:59:41'	-0.737
'2019-07-02 08:04:41'	-0.751
'2019-07-02 08:09:41'	-0.794
'2019-07-02 08:14:41'	-0.825
'2019-07-02 08:19:41'	-0.849
'2019-07-02 08:24:41'	-0.886
'2019-07-02 08:29:41'	-0.916
'2019-07-02 08:34:41'	-0.928
'2019-07-02 08:39:41'	-0.954
'2019-07-02 08:44:41'	-0.99
'2019-07-02 08:49:41'	-1.004
'2019-07-02 08:54:42'	-1.015
'2019-07-02 08:59:41'	-1.042
'2019-07-02 09:04:41'	-1.051
'2019-07-02 09:09:41'	-1.067
'2019-07-02 09:14:41'	-1.084
'2019-07-02 09:19:41'	-1.081
'2019-07-02 09:24:41'	-1.095
'2019-07-02 09:29:41'	-1.093
'2019-07-02 09:34:41'	-1.088
'2019-07-02 09:39:41'	-1.091
'2019-07-02 09:44:41'	-1.095
'2019-07-02 09:49:41'	-1.082
'2019-07-02 09:54:41'	-1.087
'2019-07-02 09:59:41'	-1.078
'2019-07-02 10:04:41'	-1.074
'2019-07-02 10:09:41'	-1.08
'2019-07-02 10:14:42'	-1.063
'2019-07-02 10:19:41'	-1.044
'2019-07-02 10:24:41'	-1.038
'2019-07-02 10:29:41'	-1.035
'2019-07-02 10:34:41'	-1.023
'2019-07-02 10:39:41'	-0.996
'2019-07-02 10:44:41'	-0.997
'2019-07-02 10:49:41'	-0.982
'2019-07-02 10:54:41'	-0.968
'2019-07-02 10:59:41'	-0.937
'2019-07-02 11:04:41'	-0.909
'2019-07-02 11:09:41'	-0.9
'2019-07-02 11:14:41'	-0.872
'2019-07-02 11:19:41'	-0.833
'2019-07-02 11:24:41'	-0.811
'2019-07-02 11:29:41'	-0.791
'2019-07-02 11:34:41'	-0.757
'2019-07-02 11:39:41'	-0.721
'2019-07-02 11:44:41'	-0.696
'2019-07-02 11:49:41'	-0.669
'2019-07-02 11:54:41'	-0.644
'2019-07-02 11:59:42'	-0.601
'2019-07-02 12:04:41'	-0.559
'2019-07-02 12:09:41'	-0.54
'2019-07-02 12:14:41'	-0.511
'2019-07-02 12:19:42'	-0.48
'2019-07-02 12:24:41'	-0.447
'2019-07-02 12:29:41'	-0.422
'2019-07-02 12:34:41'	-0.388
'2019-07-02 12:39:41'	-0.363
'2019-07-02 12:44:41'	-0.326
'2019-07-02 12:49:41'	-0.283
'2019-07-02 12:54:41'	-0.263
'2019-07-02 12:59:41'	-0.227
'2019-07-02 13:04:41'	-0.196
'2019-07-02 13:09:42'	-0.178
'2019-07-02 13:14:41'	-0.148
'2019-07-02 13:19:41'	-0.114
'2019-07-02 13:24:41'	-0.083
'2019-07-02 13:29:41'	-0.059
'2019-07-02 13:34:42'	-0.03
'2019-07-02 13:39:41'	-0.007
'2019-07-02 13:44:41'	0.026
'2019-07-02 13:49:41'	0.049
'2019-07-02 13:54:41'	0.057
'2019-07-02 13:59:41'	0.091
'2019-07-02 14:04:41'	0.116
'2019-07-02 14:09:41'	0.13
'2019-07-02 14:14:42'	0.15
'2019-07-02 14:19:42'	0.176
'2019-07-02 14:24:41'	0.189
'2019-07-02 14:39:41'	0.225
'2019-07-02 14:44:41'	0.238
'2019-07-02 14:49:41'	0.248
'2019-07-02 14:54:42'	0.249
'2019-07-02 14:59:41'	0.252
'2019-07-02 15:04:42'	0.262
'2019-07-02 15:09:42'	0.265
'2019-07-02 15:14:41'	0.255
'2019-07-02 15:19:41'	0.261
'2019-07-02 15:24:41'	0.256
'2019-07-02 15:29:42'	0.246
'2019-07-02 15:34:41'	0.244
'2019-07-02 15:39:41'	0.231
'2019-07-02 15:44:42'	0.235
'2019-07-02 15:49:41'	0.227
'2019-07-02 15:54:42'	0.206
'2019-07-02 15:59:42'	0.196
'2019-07-02 16:04:41'	0.19
'2019-07-02 16:09:42'	0.18
'2019-07-02 16:14:41'	0.153
'2019-07-02 16:19:41'	0.142
'2019-07-02 16:24:42'	0.117
'2019-07-02 16:29:42'	0.1
'2019-07-02 16:34:42'	0.083
'2019-07-02 16:39:41'	0.05
'2019-07-02 16:44:42'	0.023
'2019-07-02 16:49:41'	-0.001
'2019-07-02 16:54:41'	-0.027
'2019-07-02 16:59:41'	-0.07
'2019-07-02 17:04:41'	-0.088
'2019-07-02 17:09:42'	-0.131
'2019-07-02 17:14:42'	-0.171
'2019-07-02 17:19:41'	-0.198
'2019-07-02 17:24:41'	-0.231
'2019-07-02 17:29:41'	-0.264
'2019-07-02 17:34:42'	-0.3
'2019-07-02 17:39:41'	-0.337
'2019-07-02 17:44:41'	-0.38
'2019-07-02 17:49:41'	-0.406
'2019-07-02 17:54:42'	-0.447
'2019-07-02 17:59:41'	-0.485
'2019-07-02 18:04:41'	-0.513
'2019-07-02 18:09:41'	-0.563
'2019-07-02 18:19:41'	-0.629
'2019-07-02 18:24:41'	-0.677
'2019-07-02 18:29:41'	-0.712
'2019-07-02 18:34:42'	-0.74
'2019-07-02 18:39:41'	-0.784
'2019-07-02 18:44:41'	-0.821
'2019-07-02 18:49:41'	-0.862
'2019-07-02 18:54:42'	-0.901
'2019-07-02 18:59:41'	-0.934
'2019-07-02 19:04:41'	-0.98
'2019-07-02 19:09:41'	-1.006
'2019-07-02 19:14:42'	-1.037
'2019-07-02 19:19:41'	-1.075
'2019-07-02 19:24:41'	-1.112
'2019-07-02 19:29:41'	-1.134
'2019-07-02 19:34:42'	-1.168
'2019-07-02 19:39:41'	-1.196
'2019-07-02 19:44:41'	-1.232
'2019-07-02 19:49:42'	-1.26
'2019-07-02 19:54:42'	-1.276
'2019-07-02 19:59:41'	-1.302
'2019-07-02 20:04:41'	-1.322
'2019-07-02 20:09:42'	-1.341
'2019-07-02 20:14:42'	-1.36
'2019-07-02 20:19:41'	-1.376
'2019-07-02 20:24:41'	-1.391
'2019-07-02 20:29:42'	-1.394
'2019-07-02 20:34:41'	-1.423
'2019-07-02 20:39:41'	-1.416
'2019-07-02 20:44:42'	-1.434
'2019-07-02 20:49:42'	-1.434
'2019-07-02 20:54:41'	-1.435
'2019-07-02 20:59:41'	-1.448
'2019-07-02 21:04:42'	-1.438
'2019-07-02 21:09:42'	-1.429
'2019-07-02 21:14:41'	-1.428
'2019-07-02 21:19:42'	-1.44
'2019-07-02 21:24:42'	-1.43
'2019-07-02 21:29:41'	-1.417
'2019-07-02 21:34:41'	-1.413
'2019-07-02 21:39:42'	-1.395
'2019-07-02 21:44:42'	-1.385
'2019-07-02 21:49:41'	-1.355
'2019-07-02 21:54:41'	-1.347
'2019-07-02 21:59:42'	-1.331
'2019-07-02 22:04:42'	-1.307
'2019-07-02 22:09:41'	-1.281
'2019-07-02 22:14:42'	-1.253
'2019-07-02 22:19:42'	-1.233
'2019-07-02 22:24:41'	-1.201
'2019-07-02 22:29:41'	-1.161
'2019-07-02 22:34:42'	-1.133
'2019-07-02 22:39:41'	-1.103
'2019-07-02 22:44:41'	-1.068
'2019-07-02 22:49:42'	-1.016
'2019-07-02 22:54:42'	-0.967
'2019-07-02 22:59:41'	-0.948
'2019-07-02 23:04:42'	-0.909
'2019-07-02 23:09:42'	-0.858
'2019-07-02 23:14:41'	-0.808
'2019-07-02 23:24:42'	-0.737
'2019-07-02 23:29:41'	-0.67
'2019-07-02 23:34:41'	-0.631
'2019-07-02 23:39:42'	-0.587
'2019-07-02 23:49:41'	-0.483
'2019-07-02 23:54:42'	-0.429
'2019-07-02 23:59:41'	-0.39
'2019-07-03 00:04:41'	-0.337
'2019-07-03 00:09:42'	-0.276
'2019-07-03 00:14:42'	-0.218
'2019-07-03 00:19:41'	-0.167
'2019-07-03 00:24:42'	-0.114
'2019-07-03 00:29:42'	-0.049
'2019-07-03 00:34:41'	0.009
'2019-07-03 00:39:42'	0.061
'2019-07-03 00:44:42'	0.115
'2019-07-03 00:49:41'	0.178
'2019-07-03 01:24:42'	0.553
'2019-07-03 01:34:42'	0.651
'2019-07-03 01:39:42'	0.685
'2019-07-03 01:44:41'	0.726
'2019-07-03 01:49:42'	0.785
'2019-07-03 01:54:42'	0.821
'2019-07-03 01:59:41'	0.876
'2019-07-03 02:04:42'	0.918
'2019-07-03 02:09:42'	0.943
'2019-07-03 02:14:41'	0.989
'2019-07-03 02:19:42'	1.029
'2019-07-03 02:24:42'	1.058
'2019-07-03 02:29:41'	1.104
'2019-07-03 02:34:42'	1.139
'2019-07-03 02:39:41'	1.166
'2019-07-03 02:44:42'	1.211
'2019-07-03 02:49:42'	1.219
'2019-07-03 02:54:41'	1.252
'2019-07-03 02:59:42'	1.285
'2019-07-03 03:04:42'	1.288
'2019-07-03 03:09:41'	1.313
'2019-07-03 03:14:42'	1.327
'2019-07-03 03:19:41'	1.343
'2019-07-03 03:24:42'	1.345
'2019-07-03 03:29:42'	1.354
'2019-07-03 03:34:41'	1.358
'2019-07-03 03:39:42'	1.376
'2019-07-03 03:44:42'	1.369
'2019-07-03 03:49:41'	1.357
'2019-07-03 03:54:42'	1.368
'2019-07-03 03:59:42'	1.357
'2019-07-03 04:04:41'	1.346
'2019-07-03 04:09:42'	1.342
'2019-07-03 04:14:41'	1.331
'2019-07-03 04:19:42'	1.329
'2019-07-03 04:39:42'	1.258
'2019-07-03 04:44:42'	1.24
'2019-07-03 04:49:42'	1.216
'2019-07-03 04:54:42'	1.192
'2019-07-03 04:59:41'	1.166
'2019-07-03 05:04:42'	1.134
'2019-07-03 05:14:42'	1.083
'2019-07-03 05:19:41'	1.048
'2019-07-03 05:24:41'	0.995
'2019-07-03 05:29:42'	0.975
'2019-07-03 05:34:42'	0.929
'2019-07-03 05:39:42'	0.884
'2019-07-03 05:44:42'	0.843
'2019-07-03 05:49:41'	0.793
'2019-07-03 05:54:42'	0.752
'2019-07-03 05:59:42'	0.715
'2019-07-03 06:04:42'	0.654
'2019-07-03 06:09:42'	0.614
'2019-07-03 06:14:42'	0.58
'2019-07-03 06:19:42'	0.511
'2019-07-03 06:24:41'	0.454
'2019-07-03 06:29:42'	0.409
'2019-07-03 06:34:42'	0.362
'2019-07-03 06:39:42'	0.311
'2019-07-03 06:44:42'	0.261
'2019-07-03 06:49:41'	0.217
'2019-07-03 06:54:42'	0.168
'2019-07-03 06:59:42'	0.128
'2019-07-03 07:04:42'	0.052
'2019-07-03 07:09:42'	0.011
'2019-07-03 07:14:42'	-0.027
'2019-07-03 07:19:42'	-0.087
'2019-07-03 07:24:41'	-0.136
'2019-07-03 07:29:42'	-0.18
'2019-07-03 07:34:42'	-0.234
'2019-07-03 07:39:42'	-0.279
'2019-07-03 07:44:42'	-0.34
'2019-07-03 07:49:42'	-0.391
'2019-07-03 07:54:42'	-0.432
'2019-07-03 07:59:42'	-0.483
'2019-07-03 08:04:42'	-0.535
'2019-07-03 08:09:41'	-0.579
'2019-07-03 08:14:42'	-0.621
'2019-07-03 08:19:42'	-0.677
'2019-07-03 08:24:42'	-0.709
'2019-07-03 08:29:42'	-0.748
'2019-07-03 08:34:42'	-0.803
'2019-07-03 08:39:42'	-0.83
'2019-07-03 08:44:41'	-0.878
'2019-07-03 08:49:42'	-0.901
'2019-07-03 08:54:41'	-0.932
'2019-07-03 08:59:42'	-0.981
'2019-07-03 09:04:42'	-1.002
'2019-07-03 09:09:42'	-1.015
'2019-07-03 10:04:42'	-1.229
'2019-07-03 10:09:42'	-1.241
'2019-07-03 10:14:42'	-1.249
'2019-07-03 10:19:42'	-1.265
'2019-07-03 10:24:42'	-1.255
'2019-07-03 10:29:42'	-1.25
'2019-07-03 10:34:42'	-1.274
'2019-07-03 16:24:42'	0.292
'2019-07-03 16:29:42'	0.292
'2019-07-03 16:34:42'	0.276
'2019-07-03 16:39:42'	0.255
'2019-07-03 16:44:42'	0.253
'2019-07-03 16:49:42'	0.235
'2019-07-03 16:54:43'	0.208
'2019-07-03 16:59:42'	0.198
'2019-07-03 17:04:42'	0.18
'2019-07-03 17:09:42'	0.157
'2019-07-03 17:14:42'	0.135
'2019-07-03 17:19:42'	0.117
'2019-07-03 17:24:42'	0.088
'2019-07-03 17:29:42'	0.062
'2019-07-03 17:34:43'	0.043
'2019-07-03 17:39:42'	0.011
'2019-07-03 17:44:42'	-0.014
'2019-07-03 17:49:42'	-0.058
'2019-07-03 17:54:43'	-0.098
'2019-07-03 17:59:42'	-0.115
'2019-07-03 18:04:42'	-0.153
'2019-07-03 18:09:42'	-0.202
'2019-07-03 18:14:42'	-0.232
'2019-07-03 18:19:42'	-0.266
'2019-07-03 18:24:43'	-0.303
'2019-07-03 18:29:42'	-0.36
'2019-07-03 18:34:42'	-0.4
'2019-07-03 18:39:43'	-0.432
'2019-07-03 18:44:42'	-0.465
'2019-07-03 18:49:43'	-0.518
'2019-07-03 18:54:42'	-0.561
'2019-07-03 18:59:42'	-0.576
'2019-07-03 19:04:42'	-0.625
'2019-07-03 19:09:42'	-0.677
'2019-07-03 19:14:43'	-0.705
'2019-07-03 19:19:42'	-0.731
'2019-07-03 19:24:43'	-0.772
'2019-07-03 19:29:42'	-0.836
'2019-07-03 19:34:42'	-0.862
'2019-07-03 19:39:42'	-0.882
'2019-07-03 19:44:43'	-0.929
'2019-07-03 19:49:42'	-0.981
'2019-07-03 19:54:42'	-1.007
'2019-07-03 19:59:43'	-1.032
'2019-07-03 20:04:43'	-1.079
'2019-07-03 20:09:42'	-1.129
'2019-07-03 20:14:43'	-1.15
'2019-07-03 20:19:43'	-1.168
'2019-07-03 20:24:43'	-1.211
'2019-07-03 20:29:43'	-1.257
'2019-07-03 20:34:43'	-1.263
'2019-07-03 20:39:42'	-1.282
'2019-07-03 20:44:43'	-1.321
'2019-07-03 20:49:43'	-1.355
'2019-07-03 20:54:43'	-1.362
'2019-07-03 20:59:43'	-1.368
'2019-07-03 21:04:42'	-1.403
'2019-07-03 21:09:43'	-1.422
'2019-07-03 21:14:42'	-1.424
'2019-07-03 21:19:42'	-1.426
'2019-07-03 21:24:42'	-1.444
'2019-07-03 21:29:42'	-1.461
'2019-07-03 21:34:43'	-1.457
'2019-07-03 21:39:43'	-1.454
'2019-07-03 21:44:43'	-1.471
'2019-07-03 21:49:42'	-1.474
'2019-07-03 21:54:43'	-1.471
'2019-07-03 21:59:42'	-1.457
'2019-07-03 22:04:43'	-1.452
'2019-07-03 22:09:42'	-1.455
'2019-07-03 22:14:43'	-1.439
'2019-07-03 22:19:42'	-1.41
'2019-07-03 22:24:42'	-1.422
'2019-07-03 22:29:43'	-1.408
'2019-07-03 22:34:42'	-1.364
'2019-07-03 22:39:42'	-1.359
'2019-07-03 22:44:42'	-1.355
'2019-07-03 22:49:42'	-1.313
'2019-07-03 22:54:43'	-1.275
'2019-07-03 22:59:42'	-1.255
'2019-07-03 23:04:43'	-1.236
'2019-07-03 23:09:42'	-1.192
'2019-07-03 23:14:43'	-1.162
'2019-07-03 23:19:42'	-1.138
'2019-07-03 23:24:43'	-1.093
'2019-07-03 23:29:42'	-1.052
'2019-07-03 23:34:43'	-1.01
'2019-07-03 23:39:42'	-0.966
'2019-07-03 23:44:42'	-0.934
'2019-07-03 23:49:43'	-0.888
'2019-07-03 23:54:43'	-0.836
'2019-07-03 23:59:43'	-0.789
'2019-07-04 00:04:42'	-0.744
'2019-07-04 00:09:42'	-0.693
'2019-07-04 00:14:43'	-0.617
'2019-07-04 00:19:42'	-0.585
'2019-07-04 00:24:43'	-0.551
'2019-07-04 00:29:43'	-0.486
'2019-07-04 00:34:43'	-0.423
'2019-07-04 00:39:43'	-0.368
'2019-07-04 00:44:42'	-0.331
'2019-07-04 00:49:43'	-0.259
'2019-07-04 00:54:43'	-0.199
'2019-07-04 00:59:43'	-0.17
'2019-07-04 01:04:43'	-0.085
'2019-07-04 01:09:43'	-0.033
'2019-07-04 01:14:43'	0.016
'2019-07-04 01:19:43'	0.081
'2019-07-04 01:24:43'	0.129
'2019-07-04 01:29:43'	0.206
'2019-07-04 01:34:43'	0.26
'2019-07-04 01:39:43'	0.311
'2019-07-04 01:44:43'	0.369
'2019-07-04 01:49:43'	0.419
'2019-07-04 01:54:42'	0.481
'2019-07-04 01:59:43'	0.53
'2019-07-04 02:04:42'	0.588
'2019-07-04 02:09:43'	0.647
'2019-07-04 02:14:42'	0.696
'2019-07-04 02:19:43'	0.74
'2019-07-04 02:24:42'	0.79
'2019-07-04 02:29:42'	0.845
'2019-07-04 02:34:42'	0.884
'2019-07-04 02:39:42'	0.932
'2019-07-04 02:44:42'	0.98
'2019-07-04 02:49:43'	1.011
'2019-07-04 02:54:42'	1.075
'2019-07-04 02:59:42'	1.095
'2019-07-04 03:04:43'	1.122
'2019-07-04 03:09:42'	1.186
'2019-07-04 03:14:43'	1.21
'2019-07-04 03:19:43'	1.226
'2019-07-04 03:24:43'	1.265
'2019-07-04 03:29:42'	1.287
'2019-07-04 03:34:42'	1.317
'2019-07-04 03:39:43'	1.335
'2019-07-04 03:44:42'	1.36
'2019-07-04 03:49:43'	1.384
'2019-07-04 03:54:42'	1.399
'2019-07-04 03:59:43'	1.409
'2019-07-04 04:04:42'	1.43
'2019-07-04 04:09:43'	1.445
'2019-07-04 04:14:42'	1.441
'2019-07-04 04:19:42'	1.448
'2019-07-04 04:24:43'	1.452
'2019-07-04 04:29:43'	1.47
'2019-07-04 04:34:43'	1.458
'2019-07-04 04:39:43'	1.439
'2019-07-04 04:44:43'	1.455
'2019-07-04 04:49:42'	1.444
'2019-07-04 04:54:43'	1.426
'2019-07-04 04:59:42'	1.411
'2019-07-04 05:04:43'	1.392
'2019-07-04 05:09:43'	1.384
'2019-07-04 05:14:43'	1.369
'2019-07-04 05:19:43'	1.325
'2019-07-04 05:24:43'	1.319
'2019-07-04 05:29:42'	1.297
'2019-07-04 05:34:43'	1.243
'2019-07-04 05:39:43'	1.237
'2019-07-04 05:44:43'	1.199
'2019-07-04 05:49:43'	1.171
'2019-07-04 05:54:43'	1.146
'2019-07-04 05:59:43'	1.095
'2019-07-04 06:04:43'	1.059
'2019-07-04 06:09:42'	1.017
'2019-07-04 06:14:43'	0.989
'2019-07-04 06:19:42'	0.938
'2019-07-04 06:24:43'	0.894
'2019-07-04 06:29:43'	0.859
'2019-07-04 06:34:42'	0.809
'2019-07-04 06:39:43'	0.762
'2019-07-04 06:44:43'	0.7
'2019-07-04 06:49:43'	0.652
'2019-07-04 06:54:42'	0.606
'2019-07-04 06:59:43'	0.557
'2019-07-04 07:04:43'	0.484
'2019-07-04 07:09:43'	0.429
'2019-07-04 07:14:43'	0.389
'2019-07-04 07:19:43'	0.316
'2019-07-04 07:24:43'	0.27
'2019-07-04 07:29:43'	0.217
'2019-07-04 07:34:43'	0.153
'2019-07-04 07:39:42'	0.094
'2019-07-04 07:44:43'	0.038
'2019-07-04 07:49:43'	-0.031
'2019-07-04 07:54:42'	-0.069
'2019-07-04 07:59:42'	-0.116
'2019-07-04 08:04:42'	-0.188
'2019-07-04 08:09:43'	-0.218
'2019-07-04 08:14:42'	-0.28
'2019-07-04 08:19:42'	-0.354
'2019-07-04 08:24:43'	-0.393
'2019-07-04 08:29:43'	-0.441
'2019-07-04 08:34:43'	-0.498
'2019-07-04 08:39:43'	-0.54
'2019-07-04 08:44:42'	-0.598
'2019-07-04 08:49:42'	-0.655
'2019-07-04 08:54:43'	-0.687
'2019-07-04 08:59:43'	-0.737
'2019-07-04 09:04:43'	-0.799
'2019-07-04 09:09:43'	-0.827
'2019-07-04 09:14:43'	-0.875
'2019-07-04 09:19:43'	-0.926
'2019-07-04 09:24:43'	-0.951
'2019-07-04 09:29:43'	-1
'2019-07-04 09:34:43'	-1.027
'2019-07-04 09:39:43'	-1.057
'2019-07-04 09:44:43'	-1.105
'2019-07-04 09:49:43'	-1.133
'2019-07-04 09:54:42'	-1.146
'2019-07-04 09:59:43'	-1.182
'2019-07-04 10:04:43'	-1.221
'2019-07-04 10:09:43'	-1.221
'2019-07-04 10:14:43'	-1.245
'2019-07-04 10:19:43'	-1.287
'2019-07-04 10:24:43'	-1.3
'2019-07-04 10:29:43'	-1.305
'2019-07-04 10:34:43'	-1.335
'2019-07-04 10:39:43'	-1.341
'2019-07-04 10:44:42'	-1.345
'2019-07-04 10:49:43'	-1.364
'2019-07-04 10:54:43'	-1.376
'2019-07-04 10:59:43'	-1.378
'2019-07-04 11:04:43'	-1.384
'2019-07-04 11:09:43'	-1.377
'2019-07-04 11:14:42'	-1.382
'2019-07-04 11:19:42'	-1.381
'2019-07-04 11:24:42'	-1.373
'2019-07-04 11:29:43'	-1.355
'2019-07-04 11:34:43'	-1.356
'2019-07-04 11:39:43'	-1.343
'2019-07-04 11:44:43'	-1.329
'2019-07-04 11:49:42'	-1.315
'2019-07-04 11:54:43'	-1.299
'2019-07-04 11:59:42'	-1.289
'2019-07-04 12:04:43'	-1.268
'2019-07-04 12:09:42'	-1.243
'2019-07-04 12:14:43'	-1.223
'2019-07-04 12:19:42'	-1.199
'2019-07-04 12:24:43'	-1.184
'2019-07-04 12:29:43'	-1.147
'2019-07-04 12:34:43'	-1.125
'2019-07-04 12:39:43'	-1.107
'2019-07-04 12:44:43'	-1.075
'2019-07-04 12:49:42'	-1.047
'2019-07-04 12:54:43'	-1.01
'2019-07-04 12:59:43'	-0.983
'2019-07-04 13:04:43'	-0.949
'2019-07-04 13:09:43'	-0.92
'2019-07-04 13:14:43'	-0.868
'2019-07-04 13:19:43'	-0.83
'2019-07-04 13:24:43'	-0.809
'2019-07-04 13:29:43'	-0.748
'2019-07-04 13:34:43'	-0.72
'2019-07-04 13:39:43'	-0.684
'2019-07-04 13:44:43'	-0.637
'2019-07-04 13:49:43'	-0.601
'2019-07-04 13:54:43'	-0.557
'2019-07-04 13:59:43'	-0.513
'2019-07-04 14:04:42'	-0.47
'2019-07-04 14:09:43'	-0.443
'2019-07-04 14:14:43'	-0.395
'2019-07-04 14:19:43'	-0.362
'2019-07-04 14:24:43'	-0.321
'2019-07-04 14:29:43'	-0.272
'2019-07-04 14:34:43'	-0.248
'2019-07-04 14:39:43'	-0.197
'2019-07-04 14:49:43'	-0.14
'2019-07-04 14:54:43'	-0.094
'2019-07-04 14:59:43'	-0.065
'2019-07-04 15:04:43'	-0.037
'2019-07-04 15:09:43'	0.007
'2019-07-04 15:14:43'	0.029
'2019-07-04 15:24:43'	0.102
'2019-07-04 15:29:43'	0.114
'2019-07-04 15:34:43'	0.153
'2019-07-04 15:39:43'	0.169
'2019-07-04 15:44:43'	0.177
'2019-07-04 15:49:43'	0.214
'2019-07-04 15:54:43'	0.234
'2019-07-04 15:59:43'	0.232
'2019-07-04 16:04:43'	0.271
'2019-07-04 16:09:43'	0.283
'2019-07-04 16:14:43'	0.285
'2019-07-04 16:19:43'	0.307
'2019-07-04 16:24:43'	0.31
'2019-07-04 16:34:43'	0.327
'2019-07-04 16:39:43'	0.319
'2019-07-04 16:44:43'	0.331
'2019-07-04 16:49:43'	0.331
'2019-07-04 16:54:43'	0.321
'2019-07-04 17:04:43'	0.326
'2019-07-04 17:09:43'	0.305
'2019-07-04 17:14:43'	0.299
'2019-07-04 17:19:43'	0.287
'2019-07-04 17:24:43'	0.276
'2019-07-04 17:29:43'	0.261
'2019-07-04 17:34:43'	0.248
'2019-07-04 17:39:44'	0.223
'2019-07-04 17:44:43'	0.203
'2019-07-04 17:49:43'	0.202
'2019-07-04 17:54:43'	0.165
'2019-07-04 17:59:43'	0.134
'2019-07-04 18:04:43'	0.133
'2019-07-04 18:09:44'	0.095
'2019-07-04 18:14:43'	0.061
'2019-07-04 18:19:43'	0.041
'2019-07-04 18:24:43'	-0.004
'2019-07-04 18:29:43'	-0.021
'2019-07-04 18:34:43'	-0.054
'2019-07-04 18:39:43'	-0.088
'2019-07-04 18:44:43'	-0.128
'2019-07-04 18:49:43'	-0.157
'2019-07-04 18:54:43'	-0.201
'2019-07-04 18:59:43'	-0.235
'2019-07-04 19:04:43'	-0.278
'2019-07-04 19:09:43'	-0.314
'2019-07-04 19:14:43'	-0.338
'2019-07-04 19:19:43'	-0.391
'2019-07-04 19:24:43'	-0.431
'2019-07-04 19:29:43'	-0.459
'2019-07-04 19:34:43'	-0.497
'2019-07-04 19:39:44'	-0.538
'2019-07-04 19:44:43'	-0.591
'2019-07-04 19:49:43'	-0.621
'2019-07-04 19:54:43'	-0.642
'2019-07-04 19:59:43'	-0.697
'2019-07-04 20:04:43'	-0.744
'2019-07-04 20:09:43'	-0.776
'2019-07-04 20:14:43'	-0.816
'2019-07-04 20:19:43'	-0.855
'2019-07-04 20:24:43'	-0.894
'2019-07-04 20:29:43'	-0.93
'2019-07-04 20:34:43'	-0.97
'2019-07-04 20:39:43'	-1.011
'2019-07-04 20:44:44'	-1.056
'2019-07-04 20:49:43'	-1.086
'2019-07-04 20:54:43'	-1.114
'2019-07-04 20:59:43'	-1.162
'2019-07-04 21:04:44'	-1.2
'2019-07-04 21:09:43'	-1.212
'2019-07-04 21:14:43'	-1.232
'2019-07-04 21:19:43'	-1.274
'2019-07-04 21:24:43'	-1.304
'2019-07-04 21:29:43'	-1.323
'2019-07-04 21:34:43'	-1.343
'2019-07-04 21:39:43'	-1.371
'2019-07-04 21:44:44'	-1.383
'2019-07-04 21:49:43'	-1.388
'2019-07-04 21:54:44'	-1.421
'2019-07-04 21:59:43'	-1.427
'2019-07-04 22:04:43'	-1.425
'2019-07-04 22:09:43'	-1.451
'2019-07-04 22:14:43'	-1.444
'2019-07-04 22:19:43'	-1.472
'2019-07-04 22:24:44'	-1.477
'2019-07-04 22:29:43'	-1.467
'2019-07-04 22:34:43'	-1.472
'2019-07-04 22:39:43'	-1.47
'2019-07-04 22:44:43'	-1.475
'2019-07-04 22:49:43'	-1.485
'2019-07-04 22:54:43'	-1.46
'2019-07-04 22:59:43'	-1.445
'2019-07-04 23:04:43'	-1.443
'2019-07-04 23:09:44'	-1.44
'2019-07-04 23:14:43'	-1.418
'2019-07-04 23:19:43'	-1.392
'2019-07-04 23:24:44'	-1.381
'2019-07-04 23:29:43'	-1.358
'2019-07-04 23:34:43'	-1.325
'2019-07-04 23:39:43'	-1.303
'2019-07-04 23:44:43'	-1.271
'2019-07-04 23:49:43'	-1.246
'2019-07-04 23:54:43'	-1.205
'2019-07-04 23:59:43'	-1.166
'2019-07-05 00:04:43'	-1.144
'2019-07-05 00:09:43'	-1.107
'2019-07-05 00:14:44'	-1.062
'2019-07-05 00:19:43'	-1.022
'2019-07-05 00:24:43'	-0.976
'2019-07-05 00:29:43'	-0.942
'2019-07-05 00:34:43'	-0.906
'2019-07-05 00:39:43'	-0.839
'2019-07-05 00:44:44'	-0.795
'2019-07-05 00:49:44'	-0.768
'2019-07-05 00:54:43'	-0.71
'2019-07-05 00:59:44'	-0.667
'2019-07-05 01:04:43'	-0.605
'2019-07-05 01:09:43'	-0.549
'2019-07-05 01:14:44'	-0.5
'2019-07-05 01:19:44'	-0.451
'2019-07-05 01:24:44'	-0.388
'2019-07-05 01:29:43'	-0.33
'2019-07-05 01:34:43'	-0.281
'2019-07-05 01:39:43'	-0.216
'2019-07-05 01:44:43'	-0.145
'2019-07-05 01:49:44'	-0.088
'2019-07-05 01:54:43'	-0.033
'2019-07-05 01:59:44'	0.019
'2019-07-05 02:04:43'	0.097
'2019-07-05 02:09:43'	0.15
'2019-07-05 02:14:44'	0.198
'2019-07-05 02:19:43'	0.259
'2019-07-05 02:24:43'	0.328
'2019-07-05 02:29:44'	0.384
'2019-07-05 02:34:44'	0.437
'2019-07-05 02:39:43'	0.488
'2019-07-05 02:44:43'	0.541
'2019-07-05 02:49:43'	0.607
'2019-07-05 02:54:44'	0.649
'2019-07-05 02:59:43'	0.694
'2019-07-05 03:04:43'	0.757
'2019-07-05 03:09:43'	0.818
'2019-07-05 03:14:43'	0.846
'2019-07-05 03:19:43'	0.901
'2019-07-05 03:24:43'	0.961
'2019-07-05 03:29:44'	0.995
'2019-07-05 03:34:43'	1.039
'2019-07-05 03:39:44'	1.083
'2019-07-05 03:44:44'	1.125
'2019-07-05 03:49:43'	1.169
'2019-07-05 03:54:44'	1.195
'2019-07-05 03:59:43'	1.233
'2019-07-05 04:04:43'	1.272
'2019-07-05 04:09:44'	1.288
'2019-07-05 04:14:43'	1.318
'2019-07-05 04:19:44'	1.347
'2019-07-05 04:24:44'	1.373
'2019-07-05 04:29:43'	1.389
'2019-07-05 04:34:44'	1.4
'2019-07-05 04:39:43'	1.425
'2019-07-05 04:44:43'	1.446
'2019-07-05 04:49:44'	1.445
'2019-07-05 04:54:43'	1.461
'2019-07-05 04:59:43'	1.469
'2019-07-05 05:04:43'	1.485
'2019-07-05 05:09:44'	1.464
'2019-07-05 05:14:44'	1.462
'2019-07-05 05:19:44'	1.481
'2019-07-05 05:24:44'	1.462
'2019-07-05 05:29:43'	1.454
'2019-07-05 05:34:43'	1.445
'2019-07-05 05:39:44'	1.431
'2019-07-05 05:44:44'	1.409
'2019-07-05 05:49:43'	1.397
'2019-07-05 05:54:44'	1.374
'2019-07-05 05:59:43'	1.375
'2019-07-05 06:04:44'	1.35
'2019-07-05 06:09:43'	1.3
'2019-07-05 06:14:43'	1.302
'2019-07-05 06:19:44'	1.26
'2019-07-05 06:24:44'	1.227
'2019-07-05 06:29:43'	1.206
'2019-07-05 06:34:43'	1.177
'2019-07-05 06:39:44'	1.141
'2019-07-05 06:44:43'	1.111
'2019-07-05 06:49:43'	1.053
'2019-07-05 06:54:44'	1.02
'2019-07-05 06:59:43'	0.995
'2019-07-05 07:04:44'	0.924
'2019-07-05 07:09:43'	0.885
'2019-07-05 07:14:44'	0.837
'2019-07-05 07:19:44'	0.783
'2019-07-05 07:24:44'	0.74
'2019-07-05 07:29:43'	0.681
'2019-07-05 07:34:44'	0.632
'2019-07-05 07:39:43'	0.574
'2019-07-05 07:44:44'	0.523
'2019-07-05 07:49:44'	0.467
'2019-07-05 07:54:43'	0.412
'2019-07-05 08:09:43'	0.243
'2019-07-05 08:14:44'	0.192
'2019-07-05 08:19:43'	0.125
'2019-07-05 08:24:44'	0.077
'2019-07-05 08:29:43'	0.034
'2019-07-05 08:34:44'	-0.044
'2019-07-05 08:39:43'	-0.096
'2019-07-05 08:44:44'	-0.15
'2019-07-05 08:49:43'	-0.22
'2019-07-05 08:54:44'	-0.261
'2019-07-05 08:59:44'	-0.326
'2019-07-05 09:04:43'	-0.39
'2019-07-05 09:09:43'	-0.433
'2019-07-05 09:14:44'	-0.488
'2019-07-05 09:19:43'	-0.558
'2019-07-05 09:24:44'	-0.602
'2019-07-05 09:29:43'	-0.655
'2019-07-05 09:34:43'	-0.709
'2019-07-05 09:39:44'	-0.755
'2019-07-05 09:44:43'	-0.814
'2019-07-05 09:49:44'	-0.861
'2019-07-05 09:54:43'	-0.884
'2019-07-05 09:59:44'	-0.945
'2019-07-05 10:04:43'	-0.992
'2019-07-05 10:09:44'	-1.013
'2019-07-05 10:14:43'	-1.054
'2019-07-05 10:19:44'	-1.1
'2019-07-05 10:24:43'	-1.137
'2019-07-05 10:29:44'	-1.166
'2019-07-05 10:34:44'	-1.188
'2019-07-05 10:39:44'	-1.227
'2019-07-05 10:44:44'	-1.261
'2019-07-05 10:49:43'	-1.274
'2019-07-05 10:54:44'	-1.295
'2019-07-05 10:59:43'	-1.323
'2019-07-05 11:04:44'	-1.359
'2019-07-05 11:09:44'	-1.375
'2019-07-05 11:14:43'	-1.377
'2019-07-05 11:19:44'	-1.397
'2019-07-05 11:24:44'	-1.43
'2019-07-05 11:29:44'	-1.425
'2019-07-05 11:34:44'	-1.42
'2019-07-05 11:39:44'	-1.445
'2019-07-05 11:44:43'	-1.468
'2019-07-05 11:49:44'	-1.448
'2019-07-05 11:54:43'	-1.433
'2019-07-05 11:59:44'	-1.45
'2019-07-05 12:04:44'	-1.452
'2019-07-05 12:09:43'	-1.431
'2019-07-05 12:14:44'	-1.425
'2019-07-05 12:19:44'	-1.425
'2019-07-05 12:24:43'	-1.412
'2019-07-05 12:29:44'	-1.383
'2019-07-05 12:34:43'	-1.374
'2019-07-05 12:39:44'	-1.368
'2019-07-05 12:44:43'	-1.34
'2019-07-05 12:49:44'	-1.314
'2019-07-05 12:54:44'	-1.304
'2019-07-05 12:59:44'	-1.283
'2019-07-05 13:04:43'	-1.256
'2019-07-05 13:09:44'	-1.232
'2019-07-05 13:14:43'	-1.212
'2019-07-05 13:19:44'	-1.17
'2019-07-05 13:24:43'	-1.143
'2019-07-05 13:29:44'	-1.122
'2019-07-05 13:34:44'	-1.089
'2019-07-05 13:39:43'	-1.044
'2019-07-05 13:44:44'	-1.024
'2019-07-05 13:49:44'	-0.984
'2019-07-05 13:54:43'	-0.939
'2019-07-05 13:59:44'	-0.903
'2019-07-05 14:04:44'	-0.863
'2019-07-05 14:09:43'	-0.818
'2019-07-05 14:14:44'	-0.776
'2019-07-05 14:19:44'	-0.731
'2019-07-05 14:24:43'	-0.694
'2019-07-05 14:34:44'	-0.615
'2019-07-05 14:39:44'	-0.567
'2019-07-05 14:44:43'	-0.532
'2019-07-05 14:49:44'	-0.495
'2019-07-05 14:54:44'	-0.439
'2019-07-05 14:59:44'	-0.406
'2019-07-05 15:04:44'	-0.375
'2019-07-05 15:09:43'	-0.321
'2019-07-05 15:14:44'	-0.285
'2019-07-05 15:19:44'	-0.255
'2019-07-05 15:24:44'	-0.209
'2019-07-05 15:29:44'	-0.161
'2019-07-05 15:34:44'	-0.125
'2019-07-05 15:39:43'	-0.088
'2019-07-05 15:44:44'	-0.056
'2019-07-05 15:49:44'	-0.013
'2019-07-05 15:54:44'	0.017
'2019-07-05 15:59:44'	0.049
'2019-07-05 16:04:43'	0.08
'2019-07-05 16:09:44'	0.112
'2019-07-05 16:14:44'	0.141
'2019-07-05 16:19:44'	0.156
'2019-07-05 16:24:44'	0.189
'2019-07-05 16:29:44'	0.206
'2019-07-05 16:34:44'	0.227
'2019-07-05 16:39:44'	0.246
'2019-07-05 16:44:44'	0.274
'2019-07-05 16:49:44'	0.301
'2019-07-05 16:54:44'	0.301
'2019-07-05 16:59:44'	0.316
'2019-07-05 17:04:44'	0.325
'2019-07-05 17:09:44'	0.35
'2019-07-05 17:14:44'	0.352
'2019-07-05 17:19:43'	0.364
'2019-07-05 17:24:44'	0.36
'2019-07-05 17:29:44'	0.379
'2019-07-05 17:34:44'	0.376
'2019-07-05 17:39:44'	0.374
'2019-07-05 17:44:44'	0.375
'2019-07-05 17:49:44'	0.371
'2019-07-05 17:54:43'	0.37
'2019-07-05 17:59:44'	0.354
'2019-07-05 18:04:44'	0.34
'2019-07-05 18:09:43'	0.336
'2019-07-05 18:14:44'	0.319
'2019-07-05 18:19:44'	0.311
'2019-07-05 18:24:44'	0.293
'2019-07-05 18:29:44'	0.272
'2019-07-05 18:34:44'	0.251
'2019-07-05 18:39:44'	0.239
'2019-07-05 18:44:44'	0.211
'2019-07-05 18:49:44'	0.186
'2019-07-05 18:54:44'	0.168
'2019-07-05 18:59:44'	0.147
'2019-07-05 19:04:44'	0.115
'2019-07-05 19:09:44'	0.084
'2019-07-05 19:14:44'	0.063
'2019-07-05 19:19:44'	0.029
'2019-07-05 19:24:44'	0.008
'2019-07-05 19:29:44'	-0.033
'2019-07-05 19:34:43'	-0.071
'2019-07-05 19:39:44'	-0.093
'2019-07-05 19:44:44'	-0.136
'2019-07-05 19:49:44'	-0.177
'2019-07-05 19:54:44'	-0.206
'2019-07-05 19:59:44'	-0.248
'2019-07-05 20:04:44'	-0.289
'2019-07-05 20:09:44'	-0.324
'2019-07-05 20:14:44'	-0.365
'2019-07-05 20:19:44'	-0.403
'2019-07-05 20:24:44'	-0.448
'2019-07-05 20:29:44'	-0.493
'2019-07-05 20:34:44'	-0.535
'2019-07-05 20:39:44'	-0.566
'2019-07-05 20:44:44'	-0.596
'2019-07-05 20:49:44'	-0.649
'2019-07-05 20:54:44'	-0.683
'2019-07-05 20:59:44'	-0.717
'2019-07-05 21:04:44'	-0.76
'2019-07-05 21:09:44'	-0.797
'2019-07-05 21:14:44'	-0.831
'2019-07-05 21:19:44'	-0.871
'2019-07-05 21:24:44'	-0.902
'2019-07-05 21:29:44'	-0.929
'2019-07-05 21:34:44'	-0.962
'2019-07-05 21:39:44'	-1.005
'2019-07-05 21:44:44'	-1.036
'2019-07-05 21:49:44'	-1.072
'2019-07-05 21:54:44'	-1.103
'2019-07-05 21:59:44'	-1.136
'2019-07-05 22:04:44'	-1.167
'2019-07-05 22:09:44'	-1.185
'2019-07-05 22:14:44'	-1.215
'2019-07-05 22:19:44'	-1.259
'2019-07-05 22:24:44'	-1.262
'2019-07-05 22:29:44'	-1.278
'2019-07-05 22:34:44'	-1.314
'2019-07-05 22:39:44'	-1.336
'2019-07-05 22:44:44'	-1.324
'2019-07-05 22:49:44'	-1.34
'2019-07-05 22:54:44'	-1.365
'2019-07-05 22:59:44'	-1.372
'2019-07-05 23:04:44'	-1.366
'2019-07-05 23:09:45'	-1.372
'2019-07-05 23:14:44'	-1.373
'2019-07-05 23:19:44'	-1.38
'2019-07-05 23:24:44'	-1.372
'2019-07-05 23:29:44'	-1.36
'2019-07-05 23:34:44'	-1.367
'2019-07-05 23:39:44'	-1.376
'2019-07-05 23:44:44'	-1.36
'2019-07-05 23:54:44'	-1.349
'2019-07-05 23:59:44'	-1.325
'2019-07-06 00:04:44'	-1.312
'2019-07-06 00:09:45'	-1.296
'2019-07-06 00:14:44'	-1.268
'2019-07-06 00:19:44'	-1.253
'2019-07-06 00:24:44'	-1.237
'2019-07-06 00:29:44'	-1.204
'2019-07-06 00:34:44'	-1.17
'2019-07-06 00:39:44'	-1.149
'2019-07-06 00:44:44'	-1.117
'2019-07-06 00:49:44'	-1.074
'2019-07-06 00:54:44'	-1.039
'2019-07-06 00:59:44'	-0.993
'2019-07-06 01:04:44'	-0.963
'2019-07-06 01:09:44'	-0.924
'2019-07-06 01:14:44'	-0.872
'2019-07-06 01:19:44'	-0.837
'2019-07-06 01:24:44'	-0.798
'2019-07-06 01:29:44'	-0.743
'2019-07-06 01:34:44'	-0.695
'2019-07-06 01:39:44'	-0.658
'2019-07-06 01:44:44'	-0.598
'2019-07-06 01:49:44'	-0.546
'2019-07-06 01:54:44'	-0.501
'2019-07-06 01:59:44'	-0.446
'2019-07-06 02:04:44'	-0.396
'2019-07-06 02:09:44'	-0.347
'2019-07-06 02:14:44'	-0.285
'2019-07-06 02:19:45'	-0.235
'2019-07-06 02:24:44'	-0.185
'2019-07-06 02:29:44'	-0.117
'2019-07-06 02:34:44'	-0.072
'2019-07-06 02:39:44'	-0.023
'2019-07-06 02:44:44'	0.049
'2019-07-06 02:51:01'	0.102
'2019-07-06 02:54:44'	0.158
'2019-07-06 02:59:44'	0.21
'2019-07-06 03:04:45'	0.262
'2019-07-06 03:09:44'	0.327
'2019-07-06 03:14:44'	0.374
'2019-07-06 03:19:44'	0.427
'2019-07-06 03:24:44'	0.492
'2019-07-06 03:29:44'	0.545
'2019-07-06 03:34:44'	0.602
'2019-07-06 03:39:44'	0.647
'2019-07-06 03:44:44'	0.688
'2019-07-06 03:49:44'	0.747
'2019-07-06 03:54:45'	0.787
'2019-07-06 03:59:44'	0.834
'2019-07-06 04:04:44'	0.885
'2019-07-06 04:14:45'	0.971
'2019-07-06 04:19:44'	1.012
'2019-07-06 04:24:44'	1.039
'2019-07-06 04:29:44'	1.086
'2019-07-06 04:39:44'	1.141
'2019-07-06 04:44:44'	1.176
'2019-07-06 04:49:44'	1.203
'2019-07-06 04:54:44'	1.237
'2019-07-06 04:59:44'	1.265
'2019-07-06 05:09:44'	1.3
'2019-07-06 05:14:45'	1.323
'2019-07-06 05:19:45'	1.345
'2019-07-06 05:24:45'	1.356
'2019-07-06 05:29:44'	1.373
'2019-07-06 05:34:44'	1.376
'2019-07-06 05:39:44'	1.392
'2019-07-06 05:44:44'	1.402
'2019-07-06 05:49:45'	1.401
'2019-07-06 05:54:44'	1.406
'2019-07-06 05:59:44'	1.401
'2019-07-06 06:04:44'	1.397
'2019-07-06 06:09:44'	1.391
'2019-07-06 06:14:44'	1.386
'2019-07-06 06:19:44'	1.375
'2019-07-06 06:24:44'	1.362
'2019-07-06 06:29:44'	1.35
'2019-07-06 06:34:44'	1.325
'2019-07-06 06:39:45'	1.319
'2019-07-06 06:44:44'	1.296
'2019-07-06 06:49:44'	1.28
'2019-07-06 06:54:44'	1.243
'2019-07-06 06:59:44'	1.216
'2019-07-06 07:04:44'	1.2
'2019-07-06 07:09:45'	1.16
'2019-07-06 07:14:44'	1.119
'2019-07-06 07:19:44'	1.09
'2019-07-06 07:24:44'	1.059
'2019-07-06 07:29:44'	1.019
'2019-07-06 07:34:44'	0.986
'2019-07-06 07:39:44'	0.954
'2019-07-06 07:44:44'	0.912
'2019-07-06 07:49:45'	0.848
'2019-07-06 07:54:44'	0.806
'2019-07-06 07:59:44'	0.766
'2019-07-06 08:04:45'	0.719
'2019-07-06 08:09:44'	0.663
'2019-07-06 08:14:44'	0.618
'2019-07-06 08:19:44'	0.574
'2019-07-06 08:24:44'	0.527
'2019-07-06 08:29:45'	0.466
'2019-07-06 08:34:44'	0.398
'2019-07-06 08:39:44'	0.353
'2019-07-06 08:44:44'	0.294
'2019-07-06 08:49:45'	0.228
'2019-07-06 08:54:44'	0.184
'2019-07-06 08:59:44'	0.127
'2019-07-06 09:04:45'	0.068
'2019-07-06 09:09:44'	0.015
'2019-07-06 09:14:44'	-0.052
'2019-07-06 09:19:44'	-0.103
'2019-07-06 09:24:44'	-0.151
'2019-07-06 09:29:44'	-0.212
'2019-07-06 09:34:45'	-0.282
'2019-07-06 09:39:45'	-0.324
'2019-07-06 09:44:44'	-0.374
'2019-07-06 09:49:44'	-0.432
'2019-07-06 09:54:44'	-0.479
'2019-07-06 09:59:45'	-0.542
'2019-07-06 10:04:45'	-0.601
'2019-07-06 10:09:45'	-0.64
'2019-07-06 10:14:45'	-0.694
'2019-07-06 10:19:45'	-0.744
'2019-07-06 10:24:44'	-0.789
'2019-07-06 10:29:44'	-0.844
'2019-07-06 10:34:45'	-0.892
'2019-07-06 10:39:45'	-0.947
'2019-07-06 10:44:44'	-0.98
'2019-07-06 10:49:44'	-1.017
'2019-07-06 10:54:45'	-1.061
'2019-07-06 10:59:45'	-1.109
'2019-07-06 11:04:45'	-1.153
'2019-07-06 11:09:45'	-1.165
'2019-07-06 11:14:45'	-1.204
'2019-07-06 11:19:44'	-1.257
'2019-07-06 11:24:44'	-1.283
'2019-07-06 11:29:44'	-1.296
'2019-07-06 11:34:44'	-1.319
'2019-07-06 11:39:45'	-1.358
'2019-07-06 11:44:45'	-1.38
'2019-07-06 11:49:45'	-1.382
'2019-07-06 11:54:44'	-1.412
'2019-07-06 11:59:44'	-1.44
'2019-07-06 12:04:44'	-1.449
'2019-07-06 12:09:44'	-1.454
'2019-07-06 12:14:44'	-1.466
'2019-07-06 12:19:44'	-1.495
'2019-07-06 12:24:44'	-1.489
'2019-07-06 12:29:45'	-1.474
'2019-07-06 12:34:44'	-1.496
'2019-07-06 12:39:45'	-1.511
'2019-07-06 12:44:45'	-1.494
'2019-07-06 12:49:44'	-1.486
'2019-07-06 12:54:44'	-1.496
'2019-07-06 12:59:45'	-1.5
'2019-07-06 13:04:44'	-1.465
'2019-07-06 13:09:44'	-1.47
'2019-07-06 13:14:45'	-1.457
'2019-07-06 13:19:44'	-1.434
'2019-07-06 13:24:44'	-1.436
'2019-07-06 13:29:45'	-1.406
'2019-07-06 13:39:45'	-1.372
'2019-07-06 13:44:45'	-1.337
'2019-07-06 13:49:45'	-1.324
'2019-07-06 13:54:45'	-1.288
'2019-07-06 13:59:44'	-1.256
'2019-07-06 14:04:44'	-1.237
'2019-07-06 14:09:44'	-1.199
'2019-07-06 14:14:45'	-1.168
'2019-07-06 14:19:45'	-1.146
'2019-07-06 14:24:45'	-1.11
'2019-07-06 14:29:45'	-1.076
'2019-07-06 14:34:44'	-1.041
'2019-07-06 14:39:45'	-1.003
'2019-07-06 14:44:45'	-0.962
'2019-07-06 14:49:44'	-0.934
'2019-07-06 14:54:45'	-0.898
'2019-07-06 14:59:45'	-0.843
'2019-07-06 15:04:45'	-0.823
'2019-07-06 15:09:45'	-0.789
'2019-07-06 15:14:44'	-0.733
'2019-07-06 15:19:45'	-0.694
'2019-07-06 15:24:45'	-0.649
'2019-07-06 15:29:45'	-0.603
'2019-07-06 15:34:44'	-0.566
'2019-07-06 15:39:45'	-0.525
'2019-07-06 15:44:44'	-0.48
'2019-07-06 15:49:45'	-0.428
'2019-07-06 15:54:45'	-0.386
'2019-07-06 15:59:44'	-0.358
'2019-07-06 16:04:45'	-0.319
'2019-07-06 16:09:44'	-0.272
'2019-07-06 16:14:45'	-0.234
'2019-07-06 16:19:44'	-0.188
'2019-07-06 16:24:45'	-0.154
'2019-07-06 16:29:45'	-0.126
'2019-07-06 16:34:44'	-0.079
'2019-07-06 16:39:45'	-0.056
'2019-07-06 16:44:44'	-0.029
'2019-07-06 16:49:45'	0.007
'2019-07-06 17:09:45'	0.121
'2019-07-06 17:14:44'	0.153
'2019-07-06 17:19:45'	0.179
'2019-07-06 17:24:44'	0.196
'2019-07-06 17:29:44'	0.218
'2019-07-06 17:34:44'	0.241
'2019-07-06 17:39:44'	0.247
'2019-07-06 17:44:45'	0.267
'2019-07-06 17:49:44'	0.29
'2019-07-06 17:54:45'	0.303
'2019-07-06 17:59:44'	0.319
'2019-07-06 18:04:45'	0.33
'2019-07-06 18:09:45'	0.321
'2019-07-06 18:14:45'	0.335
'2019-07-06 18:19:44'	0.343
'2019-07-06 18:29:45'	0.345
'2019-07-06 18:34:44'	0.346
'2019-07-06 18:39:45'	0.339
'2019-07-06 18:44:44'	0.348
'2019-07-06 18:49:45'	0.337
'2019-07-06 18:54:45'	0.32
'2019-07-06 18:59:44'	0.312
'2019-07-06 19:04:45'	0.317
'2019-07-06 19:09:45'	0.304
'2019-07-06 19:14:45'	0.282
'2019-07-06 19:19:45'	0.284
'2019-07-06 19:24:45'	0.263
'2019-07-06 19:29:44'	0.24
'2019-07-06 19:34:45'	0.225
'2019-07-06 19:39:45'	0.206
'2019-07-06 19:44:45'	0.19
'2019-07-06 19:49:44'	0.175
'2019-07-06 19:54:45'	0.131
'2019-07-06 19:59:45'	0.117
'2019-07-06 20:04:45'	0.1
'2019-07-06 20:09:45'	0.071
'2019-07-06 20:14:45'	0.034
'2019-07-06 20:19:45'	-0.001
'2019-07-06 20:24:44'	-0.022
'2019-07-06 20:29:45'	-0.053
'2019-07-06 20:34:45'	-0.078
'2019-07-06 20:39:45'	-0.114
'2019-07-06 20:44:45'	-0.143
'2019-07-06 20:49:45'	-0.176
'2019-07-06 20:54:45'	-0.219
'2019-07-06 20:59:45'	-0.234
'2019-07-06 21:04:45'	-0.271
'2019-07-06 21:09:45'	-0.309
'2019-07-06 21:14:44'	-0.342
'2019-07-06 21:19:45'	-0.382
'2019-07-06 21:24:45'	-0.404
'2019-07-06 21:29:45'	-0.439
'2019-07-06 21:34:44'	-0.479
'2019-07-06 21:39:44'	-0.517
'2019-07-06 21:44:45'	-0.547
'2019-07-06 21:49:45'	-0.579
'2019-07-06 21:54:45'	-0.629
'2019-07-06 21:59:45'	-0.646
'2019-07-06 22:04:44'	-0.687
'2019-07-06 22:09:45'	-0.728
'2019-07-06 22:14:45'	-0.758
'2019-07-06 22:19:44'	-0.781
'2019-07-06 22:24:45'	-0.81
'2019-07-06 22:29:45'	-0.85
'2019-07-06 22:34:45'	-0.89
'2019-07-06 22:39:45'	-0.907
'2019-07-06 22:44:45'	-0.917
'2019-07-06 22:49:45'	-0.963
'2019-07-06 22:54:44'	-1.001
'2019-07-06 22:59:45'	-0.999
'2019-07-06 23:04:45'	-1.03
'2019-07-06 23:09:45'	-1.06
'2019-07-06 23:14:45'	-1.084
'2019-07-06 23:19:45'	-1.079
'2019-07-06 23:24:45'	-1.109
'2019-07-06 23:29:44'	-1.136
'2019-07-06 23:34:45'	-1.132
'2019-07-06 23:39:45'	-1.153
'2019-07-06 23:44:45'	-1.162
'2019-07-06 23:49:44'	-1.171
'2019-07-06 23:54:45'	-1.172
'2019-07-06 23:59:45'	-1.161
'2019-07-07 00:04:45'	-1.19
'2019-07-07 00:09:45'	-1.184
'2019-07-07 00:14:45'	-1.171
'2019-07-07 00:19:45'	-1.168
'2019-07-07 00:24:45'	-1.174
'2019-07-07 00:29:45'	-1.157
'2019-07-07 00:34:45'	-1.135
'2019-07-07 00:39:45'	-1.145
'2019-07-07 00:44:45'	-1.146
'2019-07-07 00:49:44'	-1.115
'2019-07-07 00:54:45'	-1.095
'2019-07-07 00:59:45'	-1.08
'2019-07-07 01:04:45'	-1.082
'2019-07-07 01:09:45'	-1.05
'2019-07-07 01:14:45'	-1.012
'2019-07-07 01:19:45'	-0.99
'2019-07-07 01:24:45'	-0.991
'2019-07-07 01:29:45'	-0.948
'2019-07-07 01:34:45'	-0.909
'2019-07-07 01:39:45'	-0.89
'2019-07-07 01:44:45'	-0.848
'2019-07-07 01:49:45'	-0.816
'2019-07-07 01:54:45'	-0.796
'2019-07-07 01:59:45'	-0.731
'2019-07-07 02:04:45'	-0.689
'2019-07-07 02:14:45'	-0.621
'2019-07-07 02:19:45'	-0.579
'2019-07-07 02:24:45'	-0.54
'2019-07-07 02:29:45'	-0.491
'2019-07-07 02:34:45'	-0.445
'2019-07-07 02:39:45'	-0.408
'2019-07-07 02:44:45'	-0.36
'2019-07-07 02:49:45'	-0.31
'2019-07-07 02:54:45'	-0.264
'2019-07-07 02:59:45'	-0.224
'2019-07-07 03:04:45'	-0.162
'2019-07-07 03:09:45'	-0.117
'2019-07-07 03:14:45'	-0.077
'2019-07-07 03:19:45'	-0.039
'2019-07-07 03:29:44'	0.081
'2019-07-07 03:34:45'	0.141
'2019-07-07 03:39:45'	0.165
'2019-07-07 03:44:45'	0.23
'2019-07-07 03:49:44'	0.299
'2019-07-07 03:54:45'	0.333
'2019-07-07 03:59:45'	0.378
'2019-07-07 04:09:45'	0.468
'2019-07-07 04:14:45'	0.534
'2019-07-07 04:19:45'	0.577
'2019-07-07 04:24:45'	0.605
'2019-07-07 04:29:45'	0.671
'2019-07-07 04:44:45'	0.799
'2019-07-07 04:49:45'	0.833
'2019-07-07 04:54:45'	0.888
'2019-07-07 04:59:45'	0.922
'2019-07-07 05:04:45'	0.946
'2019-07-07 05:09:45'	1.002
'2019-07-07 05:14:45'	1.042
'2019-07-07 05:19:45'	1.073
'2019-07-07 05:24:45'	1.105
'2019-07-07 05:29:45'	1.129
'2019-07-07 05:34:45'	1.159
'2019-07-07 05:39:45'	1.189
'2019-07-07 05:44:45'	1.199
'2019-07-07 05:49:45'	1.228
'2019-07-07 05:54:45'	1.261
'2019-07-07 05:59:45'	1.27
'2019-07-07 06:09:45'	1.303
'2019-07-07 06:14:45'	1.313
'2019-07-07 06:19:45'	1.32
'2019-07-07 06:24:45'	1.33
'2019-07-07 06:29:45'	1.336
'2019-07-07 06:34:45'	1.346
'2019-07-07 06:39:45'	1.346
'2019-07-07 06:44:45'	1.34
'2019-07-07 06:49:45'	1.351
'2019-07-07 06:54:45'	1.352
'2019-07-07 06:59:45'	1.339
'2019-07-07 07:04:45'	1.325
'2019-07-07 07:09:45'	1.324
'2019-07-07 07:14:45'	1.312
'2019-07-07 07:19:45'	1.292
'2019-07-07 07:24:45'	1.277
'2019-07-07 07:29:45'	1.259
'2019-07-07 07:34:45'	1.246
'2019-07-07 07:39:45'	1.219
'2019-07-07 07:44:45'	1.189
'2019-07-07 07:49:45'	1.164
'2019-07-07 07:54:45'	1.139
'2019-07-07 07:59:45'	1.126
'2019-07-07 08:04:45'	1.077
'2019-07-07 08:09:45'	1.034
'2019-07-07 08:19:45'	0.969
'2019-07-07 08:24:45'	0.948
'2019-07-07 08:29:45'	0.897
'2019-07-07 08:34:45'	0.855
'2019-07-07 08:39:45'	0.821
'2019-07-07 08:44:45'	0.766
'2019-07-07 08:49:45'	0.711
'2019-07-07 08:54:45'	0.686
'2019-07-07 08:59:45'	0.638
'2019-07-07 09:04:45'	0.571
'2019-07-07 09:09:45'	0.523
'2019-07-07 09:14:45'	0.482
'2019-07-07 09:19:45'	0.423
'2019-07-07 09:24:45'	0.385
'2019-07-07 09:29:45'	0.328
'2019-07-07 09:34:46'	0.269
'2019-07-07 09:39:45'	0.236
'2019-07-07 09:44:45'	0.173
'2019-07-07 09:49:45'	0.114
'2019-07-07 09:54:45'	0.072
'2019-07-07 09:59:45'	0.01
'2019-07-07 10:04:45'	-0.043
'2019-07-07 10:09:45'	-0.074
'2019-07-07 10:14:45'	-0.137
'2019-07-07 10:19:46'	-0.202
'2019-07-07 10:24:45'	-0.248
'2019-07-07 10:29:45'	-0.302
'2019-07-07 10:34:46'	-0.348
'2019-07-07 10:39:45'	-0.409
'2019-07-07 10:44:46'	-0.472
'2019-07-07 10:49:45'	-0.508
'2019-07-07 10:54:45'	-0.555
'2019-07-07 10:59:46'	-0.616
'2019-07-07 11:04:45'	-0.667
'2019-07-07 11:09:45'	-0.695
'2019-07-07 11:14:45'	-0.743
'2019-07-07 11:19:45'	-0.805
'2019-07-07 11:24:46'	-0.833
'2019-07-07 11:29:45'	-0.873
'2019-07-07 11:34:45'	-0.921
'2019-07-07 11:39:45'	-0.953
'2019-07-07 11:44:45'	-0.987
'2019-07-07 11:49:45'	-1.025
'2019-07-07 11:54:45'	-1.055
'2019-07-07 11:59:45'	-1.095
'2019-07-07 12:04:45'	-1.125
'2019-07-07 12:09:45'	-1.148
'2019-07-07 12:14:45'	-1.19
'2019-07-07 12:19:45'	-1.218
'2019-07-07 12:24:45'	-1.22
'2019-07-07 12:29:46'	-1.261
'2019-07-07 12:34:45'	-1.302
'2019-07-07 12:39:45'	-1.3
'2019-07-07 12:49:45'	-1.346
'2019-07-07 12:54:45'	-1.358
'2019-07-07 12:59:45'	-1.378
'2019-07-07 13:04:46'	-1.385
'2019-07-07 13:09:45'	-1.386
'2019-07-07 13:14:45'	-1.398
'2019-07-07 13:19:46'	-1.418
'2019-07-07 13:24:45'	-1.4
'2019-07-07 13:29:45'	-1.402
'2019-07-07 13:34:45'	-1.421
'2019-07-07 13:39:49'	-1.411
'2019-07-07 13:44:45'	-1.395
'2019-07-07 13:49:46'	-1.389
'2019-07-07 13:54:45'	-1.389
'2019-07-07 13:59:45'	-1.389
'2019-07-07 14:04:46'	-1.359
'2019-07-07 14:09:45'	-1.355
'2019-07-07 14:14:46'	-1.346
'2019-07-07 14:19:45'	-1.321
'2019-07-07 14:29:46'	-1.296
'2019-07-07 14:34:45'	-1.267
'2019-07-07 14:39:45'	-1.254
'2019-07-07 14:44:46'	-1.222
'2019-07-07 14:49:45'	-1.205
'2019-07-07 14:54:45'	-1.171
'2019-07-07 14:59:45'	-1.128
'2019-07-07 15:04:45'	-1.13
'2019-07-07 15:09:45'	-1.083
'2019-07-07 15:14:45'	-1.048
'2019-07-07 15:19:45'	-1.031
'2019-07-07 15:24:46'	-0.993
'2019-07-07 15:29:46'	-0.96
'2019-07-07 15:34:45'	-0.91
'2019-07-07 15:39:45'	-0.88
'2019-07-07 15:44:45'	-0.854
'2019-07-07 15:49:45'	-0.81
'2019-07-07 15:54:45'	-0.764
'2019-07-07 15:59:46'	-0.725
'2019-07-07 16:04:45'	-0.705
'2019-07-07 16:09:46'	-0.656
'2019-07-07 16:14:46'	-0.603
'2019-07-07 16:19:45'	-0.575
'2019-07-07 16:24:45'	-0.543
'2019-07-07 16:29:45'	-0.496
'2019-07-07 16:34:45'	-0.448
'2019-07-07 16:39:45'	-0.412
'2019-07-07 16:44:46'	-0.382
'2019-07-07 16:49:46'	-0.336
'2019-07-07 16:54:45'	-0.298
'2019-07-07 16:59:46'	-0.256
'2019-07-07 17:04:46'	-0.225
'2019-07-07 17:09:46'	-0.185
'2019-07-07 17:14:45'	-0.14
'2019-07-07 17:19:46'	-0.11
'2019-07-07 17:24:45'	-0.08
'2019-07-07 17:29:45'	-0.043
'2019-07-07 17:34:45'	-0.02
'2019-07-07 17:39:45'	0.025
'2019-07-07 17:44:45'	0.063
'2019-07-07 17:49:46'	0.078
'2019-07-07 17:54:46'	0.102
'2019-07-07 17:59:46'	0.133
'2019-07-07 18:04:45'	0.159
'2019-07-07 18:09:45'	0.18
'2019-07-07 18:14:45'	0.219
'2019-07-07 18:19:46'	0.215
'2019-07-07 18:24:46'	0.25
'2019-07-07 18:29:46'	0.277
'2019-07-07 18:34:46'	0.282
'2019-07-07 18:39:46'	0.301
'2019-07-07 18:44:45'	0.316
'2019-07-07 18:49:45'	0.327
'2019-07-07 18:54:45'	0.348
'2019-07-07 18:59:46'	0.353
'2019-07-07 19:04:46'	0.359
'2019-07-07 19:09:45'	0.382
'2019-07-07 19:14:46'	0.385
'2019-07-07 19:19:45'	0.382
'2019-07-07 19:24:45'	0.379
'2019-07-07 19:29:46'	0.383
'2019-07-07 19:34:45'	0.38
'2019-07-07 19:39:46'	0.368
'2019-07-07 19:44:46'	0.378
'2019-07-07 19:49:45'	0.367
'2019-07-07 19:54:45'	0.375
'2019-07-07 19:59:45'	0.357
'2019-07-07 20:04:46'	0.326
'2019-07-07 20:09:46'	0.319
'2019-07-07 20:14:45'	0.322
'2019-07-07 20:19:45'	0.305
'2019-07-07 20:24:46'	0.285
'2019-07-07 20:29:45'	0.272
'2019-07-07 20:34:45'	0.251
'2019-07-07 20:39:45'	0.237
'2019-07-07 20:44:46'	0.224
'2019-07-07 20:49:45'	0.205
'2019-07-07 20:54:45'	0.183
'2019-07-07 20:59:45'	0.162
'2019-07-07 21:04:46'	0.136
'2019-07-07 21:09:45'	0.104
'2019-07-07 21:14:45'	0.084
'2019-07-07 21:19:46'	0.061
'2019-07-07 21:24:45'	0.042
'2019-07-07 21:29:46'	0.006
'2019-07-07 21:34:46'	-0.028
'2019-07-07 21:39:46'	-0.068
'2019-07-07 21:44:46'	-0.08
'2019-07-07 21:49:46'	-0.109
'2019-07-07 21:54:45'	-0.144
'2019-07-07 21:59:45'	-0.183
'2019-07-07 22:04:45'	-0.212
'2019-07-07 22:09:45'	-0.246
'2019-07-07 22:14:45'	-0.276
'2019-07-07 22:19:45'	-0.302
'2019-07-07 22:24:45'	-0.334
'2019-07-07 22:29:45'	-0.366
'2019-07-07 22:34:45'	-0.39
'2019-07-07 22:39:46'	-0.43
'2019-07-07 22:44:45'	-0.471
'2019-07-07 22:49:45'	-0.492
'2019-07-07 22:54:45'	-0.527
'2019-07-07 22:59:46'	-0.565
'2019-07-07 23:04:45'	-0.585
'2019-07-07 23:09:46'	-0.623
'2019-07-07 23:14:46'	-0.646
'2019-07-07 23:19:46'	-0.673
'2019-07-07 23:24:46'	-0.712
'2019-07-07 23:29:46'	-0.74
'2019-07-07 23:34:46'	-0.755
'2019-07-07 23:39:46'	-0.784
'2019-07-07 23:44:46'	-0.813
'2019-07-07 23:49:46'	-0.841
'2019-07-07 23:54:45'	-0.861
'2019-07-07 23:59:45'	-0.862
'2019-07-08 00:04:46'	-0.887
'2019-07-08 00:09:45'	-0.915
'2019-07-08 00:14:45'	-0.924
'2019-07-08 00:19:46'	-0.952
'2019-07-08 00:24:45'	-0.963
'2019-07-08 00:29:45'	-0.959
'2019-07-08 00:34:45'	-0.978
'2019-07-08 00:39:46'	-0.99
'2019-07-08 00:44:45'	-1.005
'2019-07-08 00:49:45'	-1.012
'2019-07-08 00:54:46'	-1.007
'2019-07-08 00:59:46'	-1.021
'2019-07-08 01:04:46'	-1.021
'2019-07-08 01:09:45'	-1.017
'2019-07-08 01:14:45'	-1.021
'2019-07-08 01:19:45'	-1.022
'2019-07-08 01:24:45'	-1.028
'2019-07-08 01:29:46'	-1.018
'2019-07-08 01:34:46'	-1.004
'2019-07-08 01:39:45'	-0.935
'2019-07-08 01:46:04'	-0.988
'2019-07-08 01:49:45'	-0.978
'2019-07-08 01:54:46'	-0.953
'2019-07-08 01:59:46'	-0.936
'2019-07-08 02:04:45'	-0.927
'2019-07-08 02:09:46'	-0.906
'2019-07-08 02:19:46'	-0.862
'2019-07-08 02:24:46'	-0.84
'2019-07-08 02:29:46'	-0.829
'2019-07-08 02:34:46'	-0.795
'2019-07-08 02:39:45'	-0.762
'2019-07-08 02:44:45'	-0.733
'2019-07-08 02:54:46'	-0.689
'2019-07-08 02:59:46'	-0.655
'2019-07-08 03:04:45'	-0.626
'2019-07-08 03:09:46'	-0.585
'2019-07-08 03:14:45'	-0.555
'2019-07-08 03:19:45'	-0.516
'2019-07-08 03:24:46'	-0.481
'2019-07-08 03:29:46'	-0.439
'2019-07-08 03:34:46'	-0.404
'2019-07-08 03:39:46'	-0.369
'2019-07-08 03:44:46'	-0.313
'2019-07-08 03:49:46'	-0.274
'2019-07-08 03:54:45'	-0.247
'2019-07-08 03:59:46'	-0.212
'2019-07-08 04:09:46'	-0.111
'2019-07-08 04:14:46'	-0.059
'2019-07-08 04:24:46'	0.017
'2019-07-08 04:29:46'	0.072
'2019-07-08 04:34:45'	0.098
'2019-07-08 04:39:46'	0.145
'2019-07-08 04:44:45'	0.179
'2019-07-08 04:49:46'	0.225
'2019-07-08 04:54:45'	0.275
'2019-07-08 04:59:46'	0.3
'2019-07-08 05:04:45'	0.35
'2019-07-08 05:09:46'	0.401
'2019-07-08 05:14:46'	0.438
'2019-07-08 05:19:46'	0.468
'2019-07-08 05:24:46'	0.509
'2019-07-08 05:29:46'	0.546
'2019-07-08 05:34:46'	0.58
'2019-07-08 05:39:46'	0.623
'2019-07-08 05:44:46'	0.654
'2019-07-08 05:49:46'	0.69
'2019-07-08 05:54:46'	0.725
'2019-07-08 05:59:46'	0.769
'2019-07-08 06:04:46'	0.796
'2019-07-08 06:09:46'	0.814
'2019-07-08 06:14:46'	0.844
'2019-07-08 06:19:46'	0.869
'2019-07-08 06:24:46'	0.904
'2019-07-08 06:29:46'	0.923
'2019-07-08 06:34:46'	0.938
'2019-07-08 06:39:46'	1.016
'2019-07-08 06:44:46'	0.98
'2019-07-08 06:49:46'	0.998
'2019-07-08 06:54:46'	1.006
'2019-07-08 06:59:46'	1.02
'2019-07-08 07:04:46'	1.023
'2019-07-08 07:09:46'	1.037
'2019-07-08 07:19:46'	1.04
'2019-07-08 07:24:45'	1.042
'2019-07-08 07:29:46'	1.052
'2019-07-08 08:54:46'	0.79
'2019-07-08 09:04:46'	0.722
'2019-07-08 09:19:46'	0.621
'2019-07-08 09:24:46'	0.586
'2019-07-08 09:29:46'	0.556
'2019-07-08 09:34:46'	0.503
'2019-07-08 09:39:46'	0.464
'2019-07-08 09:44:46'	0.434
'2019-07-08 09:49:46'	0.378
'2019-07-08 09:54:46'	0.337
'2019-07-08 09:59:46'	0.294
'2019-07-08 10:04:46'	0.252
'2019-07-08 10:09:46'	0.213
'2019-07-08 10:14:46'	0.176
'2019-07-08 10:19:46'	0.117
'2019-07-08 10:24:46'	0.059
'2019-07-08 10:29:46'	0.026
'2019-07-08 10:34:46'	-0.032
'2019-07-08 10:39:46'	-0.09
'2019-07-08 10:44:45'	-0.125
'2019-07-08 10:49:46'	-0.179
'2019-07-08 10:54:46'	-0.227
'2019-07-08 10:59:46'	-0.265
'2019-07-08 11:04:46'	-0.316
'2019-07-08 11:09:46'	-0.376
'2019-07-08 11:14:46'	-0.415
[truncated: 10,593 more rows]
